# Supplementary material for: Conjugative plasmid-encoded toxin–antitoxin system PrpT/PrpA directly controls plasmid copy number
Source: Proc Natl Acad Sci U S A. 2021 Jan 22;118(4):e2011577118. doi: 10.1073/pnas.2011577118 (PMC7848731; doi:10.1073/pnas.2011577118)
Supplement: Supplementary File [file pnas.2011577118.sd01.xlsx]

## Sheet: S1
Pfam	Pfam Name	Gene ID	Gene Product Name	Genome ID	Domain	Phylum	Class	Order	Family	Genus	Species
pfam17200	sCache_2	2687339434	Single Cache domain 2-containing protein	2684623249	Bacteria	Proteobacteria	Betaproteobacteria	Burkholderiales	unclassified	Methylibium	Methylibium sp. JGI 040
pfam17200	sCache_2	2687340434	Single Cache domain 2-containing protein	2684623250	Bacteria	Proteobacteria	Betaproteobacteria	Burkholderiales	unclassified	Methylibium	Methylibium sp. JGI 040
pfam16870	OxoGdeHyase_C	2550637841	2-oxoglutarate dehydrogenase C-terminal	2548876982	Bacteria	Proteobacteria	Gammaproteobacteria	Pseudomonadales	Pseudomonadaceae	Pseudomonas	Pseudomonas sp. R62
pfam16762	RHH_6	2585097604	Ribbon-helix-helix domain-containing protein	2582581264	Bacteria	Proteobacteria	Alphaproteobacteria	Rhodospirillales	Acetobacteraceae	Acidocella	Acidocella aminolytica
pfam16732	ComP_DUS	2678981356	type IV pilus assembly protein PilE	2675903701	Bacteria	Proteobacteria	Gammaproteobacteria	unclassified	unclassified	unclassified	Olavius algarvensis sulfur-oxidizing endosymbiont
pfam16657	Malt_amylase_C	2618816514	trehalose-6-phosphate hydrolase	2617271110	Bacteria	Proteobacteria	Gammaproteobacteria	Vibrionales	Vibrionaceae	Vibrio	Vibrio cholerae
pfam16363	GDP_Man_Dehyd	645944938		644736351	Bacteria	Firmicutes	Clostridia	Clostridiales	Peptococcaceae	Desulfofarcimen	Desulfofarcimen acetoxidans
pfam16363	GDP_Man_Dehyd	2600964345	GDP-mannose 4,6 dehydratase	2600255101	Bacteria	Bacteroidetes	Flavobacteriia	Flavobacteriales	Flavobacteriaceae	Chryseobacterium	Chryseobacterium haifense
pfam16290	DUF4936	2643746559	protein of unknown function (DUF4936)	2643221544	Bacteria	Proteobacteria	Betaproteobacteria	Burkholderiales	Comamonadaceae	Pelomonas	Pelomonas sp. Root1444
pfam16277	DUF4926	2506493582	protein of unknown function (DUF4926)	2506485002	Bacteria	Cyanobacteria	unclassified	Nostocales	Nostocaceae	Anabaena	Anabaena sp. PCC 7108
pfam16277	DUF4926	2615879976	protein of unknown function (DUF4926)	2615840509	Bacteria	Proteobacteria	Gammaproteobacteria	Chromatiales	unclassified	unclassified	unclassified
pfam16277	DUF4926	2632406046	protein of unknown function (DUF4926)	2630968589	Bacteria	Cyanobacteria	unclassified	Nostocales	Aphanizomenonaceae	Aphanizomenon	Aphanizomenon flos-aquae
pfam16277	DUF4926	2688867646	protein of unknown function (DUF4926)	2687453458	Bacteria	Cyanobacteria	unclassified	Synechococcales	Leptolyngbyaceae	Leptolyngbya	Leptolyngbya sp. NIES-3755
pfam16277	DUF4926	2712991675	protein of unknown function (DUF4926)	2711768379	Bacteria	Proteobacteria	Deltaproteobacteria	unclassified	unclassified	unclassified	Deltaproteobacteria bacterium RIFCSPLOWO2_12_FULL_57_22
pfam16277	DUF4926	2716745214	protein of unknown function (DUF4926)	2713897431	Bacteria	Proteobacteria	Gammaproteobacteria	Chromatiales	unclassified	unclassified	unclassified
pfam16277	DUF4926	2758582049	uncharacterized protein DUF4926	2758568003	Bacteria	Cyanobacteria	unclassified	Nostocales	unclassified	unclassified	Nostocales cyanobacterium HT-58-2
pfam16256	DUF4911	2568554000	protein of unknown function (DUF4911)	2568526008	Bacteria	Proteobacteria	Deltaproteobacteria	Desulfovibrionales	Desulfovibrionaceae	Desulfovibrio	Desulfovibrio gracilis
pfam16160	DUF4866	2756662034	uncharacterized protein DUF4866	2756170243	Bacteria	Firmicutes	Clostridia	Clostridiales	Ruminococcaceae	Agathobaculum	Agathobaculum butyriciproducens
pfam16080	Phage_holin_2_3	2745950330	holin family HP1 protein	2744054871	Bacteria	Proteobacteria	Gammaproteobacteria	Enterobacterales	Morganellaceae	Arsenophonus	Candidatus Arsenophonus triatominarum
pfam15937	PrlF_antitoxin	2514722912	antitoxin PrlF	2513237392	Bacteria	Proteobacteria	Betaproteobacteria	Neisseriales	Neisseriaceae	Neisseria	Neisseria wadsworthii
pfam15937	PrlF_antitoxin	2539812341	antitoxin PrlF	2537562105	Bacteria	Proteobacteria	Betaproteobacteria	Neisseriales	Neisseriaceae	Neisseria	Neisseria meningitidis
pfam15937	PrlF_antitoxin	2539814448	antitoxin PrlF	2537562106	Bacteria	Proteobacteria	Betaproteobacteria	Neisseriales	Neisseriaceae	Neisseria	Neisseria meningitidis
pfam15937	PrlF_antitoxin	2539816520	antitoxin PrlF	2537562107	Bacteria	Proteobacteria	Betaproteobacteria	Neisseriales	Neisseriaceae	Neisseria	Neisseria meningitidis
pfam15937	PrlF_antitoxin	2539825159	antitoxin PrlF	2537562111	Bacteria	Proteobacteria	Betaproteobacteria	Neisseriales	Neisseriaceae	Neisseria	Neisseria meningitidis
pfam15937	PrlF_antitoxin	2549488370	antitoxin PrlF	2548876706	Bacteria	Proteobacteria	Betaproteobacteria	Neisseriales	Neisseriaceae	Neisseria	Neisseria meningitidis
pfam15937	PrlF_antitoxin	2549489764	antitoxin PrlF	2548876707	Bacteria	Proteobacteria	Betaproteobacteria	Neisseriales	Neisseriaceae	Neisseria	Neisseria meningitidis
pfam15937	PrlF_antitoxin	2562337906	antitoxin PrlF	2561511173	Bacteria	Proteobacteria	Gammaproteobacteria	Enterobacterales	Yersiniaceae	Rahnella	Rahnella aquatilis
pfam15937	PrlF_antitoxin	2639307644	antitoxin PrlF	2636416104	Bacteria	Proteobacteria	Betaproteobacteria	Ferrovales	Ferrovaceae	Ferrovum	Ferrovum myxofaciens
pfam15937	PrlF_antitoxin	2643388715	looped-hinge helix DNA binding domain-containing protein, AbrB family	2643221439	Bacteria	Proteobacteria	Betaproteobacteria	Burkholderiales	Comamonadaceae	Pelomonas	Pelomonas sp. JGI 0001005-M10
pfam15937	PrlF_antitoxin	2709737786	looped-hinge helix DNA binding domain-containing protein, AbrB family	2708742801	Bacteria	Planctomycetes	unclassified	unclassified	unclassified	unclassified	Planctomycetes bacterium RBG_16_59_8
pfam15937	PrlF_antitoxin	2791664468	antitoxin PrlF	2791354833	Bacteria	Proteobacteria	Gammaproteobacteria	Enterobacterales	Yersiniaceae	Rahnella	Rahnella aquatilis
pfam15937	PrlF_antitoxin	2805772950	antitoxin PrlF	2802429568	Bacteria	Proteobacteria	Betaproteobacteria	Neisseriales	Neisseriaceae	Neisseria	Neisseria subflava
pfam15937	PrlF_antitoxin	2805776808	antitoxin PrlF	2802429569	Bacteria	Proteobacteria	Betaproteobacteria	Neisseriales	Neisseriaceae	Neisseria	Neisseria subflava
pfam15937	PrlF_antitoxin	2806021647	antitoxin PrlF	2802429627	Bacteria	Proteobacteria	Betaproteobacteria	Neisseriales	Neisseriaceae	Neisseria	Neisseria subflava
pfam15937	PrlF_antitoxin	2819403570	antitoxin PrlF	2818991314	Bacteria	Proteobacteria	Gammaproteobacteria	Enterobacterales	Yersiniaceae	Rahnella	Rahnella aquatilis
pfam15937	PrlF_antitoxin	2839969501	antitoxin PrlF	2839967307	Bacteria	Proteobacteria	Gammaproteobacteria	Enterobacterales	Yersiniaceae	Rahnella	Rahnella sp. NRRL B-41462
pfam15919	HicB_lk_antitox	637464043	hypothetical protein	637000207	Bacteria	Proteobacteria	Gammaproteobacteria	Enterobacterales	Morganellaceae	Photorhabdus	Photorhabdus laumondii
pfam15919	HicB_lk_antitox	637793236	Protein of unknown function UPF0150	637000326	Bacteria	Proteobacteria	Epsilonproteobacteria	Campylobacterales	Helicobacteraceae	Sulfurimonas	Sulfurimonas denitrificans
pfam15919	HicB_lk_antitox	2508282719	hypothetical protein	2507525027	Eukaryota	Annelida	Polychaeta	Capitellida	Capitellidae	Capitella	Capitella teleta
pfam15919	HicB_lk_antitox	2509801490	Predicted nuclease of the RNAse H fold, HicB family	2509601031	Bacteria	Cyanobacteria	unclassified	Synechococcales	Leptolyngbyaceae	Leptolyngbya	Leptolyngbya boryana
pfam15919	HicB_lk_antitox	2510670888	Predicted nuclease of the RNAse H fold, HicB family	2510461037	Bacteria	Cyanobacteria	unclassified	Synechococcales	Prochloraceae	Prochloron	Prochloron didemni
pfam15919	HicB_lk_antitox	2510721231	Predicted nuclease of the RNAse H fold, HicB family	2510461040	Bacteria	Cyanobacteria	unclassified	Synechococcales	Prochloraceae	Prochloron	Prochloron didemni
pfam15919	HicB_lk_antitox	2537435918	Predicted nuclease of the RNAse H fold, HicB family	2534682337	Bacteria	Spirochaetes	Spirochaetia	Spirochaetales	Spirochaetaceae	Treponema	Treponema denticola
pfam15919	HicB_lk_antitox	2556846199	Predicted nuclease of the RNAse H fold, HicB family	2556793017	Bacteria	Thermotogae	Thermotogae	Petrotogales	Petrotogaceae	Petrotoga	Petrotoga halophila
pfam15919	HicB_lk_antitox	2566126839	Predicted nuclease of the RNAse H fold, HicB family	2565956544	Archaea	Euryarchaeota	Methanomicrobia	Methanosarcinales	unclassified	unclassified	unclassified
pfam15919	HicB_lk_antitox	2582775237	Predicted nuclease of the RNAse H fold, HicB family	2582580584	Bacteria	Cyanobacteria	unclassified	unclassified	unclassified	unclassified	unclassified
pfam15919	HicB_lk_antitox	2600994110	Predicted nuclease of the RNAse H fold, HicB family	2600255113	Bacteria	Cyanobacteria	unclassified	Synechococcales	Prochloraceae	Prochloron	Prochloron didemni
pfam15919	HicB_lk_antitox	2600996727	Predicted nuclease of the RNAse H fold, HicB family	2600255115	Bacteria	Cyanobacteria	unclassified	Synechococcales	Prochloraceae	Prochloron	Prochloron didemni
pfam15919	HicB_lk_antitox	2609486751	Predicted nuclease of the RNAse H fold, HicB family	2609459606	Bacteria	Proteobacteria	Deltaproteobacteria	Desulfarculales	Desulfarculaceae	unclassified	uncultured Desulfarculaceae bacterium
pfam15919	HicB_lk_antitox	2615867789	Predicted nuclease of the RNAse H fold, HicB family	2615840506	Bacteria	Proteobacteria	Gammaproteobacteria	Chromatiales	unclassified	unclassified	unclassified
pfam15919	HicB_lk_antitox	2615872024	Predicted nuclease of the RNAse H fold, HicB family	2615840507	Bacteria	Proteobacteria	Gammaproteobacteria	Chromatiales	unclassified	unclassified	unclassified
pfam15919	HicB_lk_antitox	2615878436	Predicted nuclease of the RNAse H fold, HicB family	2615840508	Bacteria	Proteobacteria	Gammaproteobacteria	Chromatiales	unclassified	unclassified	unclassified
pfam15919	HicB_lk_antitox	2615887609	Predicted nuclease of the RNAse H fold, HicB family	2615840510	Bacteria	Proteobacteria	Gammaproteobacteria	Chromatiales	unclassified	unclassified	unclassified
pfam15919	HicB_lk_antitox	2615910829	Predicted nuclease of the RNAse H fold, HicB family	2615840517	Bacteria	Proteobacteria	Gammaproteobacteria	Chromatiales	unclassified	unclassified	unclassified
pfam15919	HicB_lk_antitox	2615915739	Predicted nuclease of the RNAse H fold, HicB family	2615840518	Bacteria	Proteobacteria	Gammaproteobacteria	Chromatiales	unclassified	unclassified	unclassified
pfam15919	HicB_lk_antitox	2619125149	Predicted nuclease of the RNAse H fold, HicB family	2617271213	Bacteria	Cyanobacteria	unclassified	Synechococcales	Prochloraceae	Prochloron	Prochloron didemni
pfam15919	HicB_lk_antitox	2626633701	Predicted nuclease of the RNAse H fold, HicB family	2626541553	Bacteria	Proteobacteria	Deltaproteobacteria	Desulfarculales	Desulfarculaceae	unclassified	unclassified
pfam15919	HicB_lk_antitox	2628284893	Predicted nuclease of the RNAse H fold, HicB family	2627853629	Archaea	Euryarchaeota	Methanomicrobia	Methanosarcinales	Methanosarcinaceae	Methanosarcina	Methanosarcina sp. Kolksee
pfam15919	HicB_lk_antitox	2630863931	HicB_like antitoxin of toxin-antitoxin system	2627854269	Archaea	Euryarchaeota	Methanomicrobia	Methanosarcinales	Methanosarcinaceae	Methanosarcina	Methanosarcina horonobensis
pfam15919	HicB_lk_antitox	2631155961	Predicted nuclease of the RNAse H fold, HicB family	2630968269	Bacteria	Cyanobacteria	unclassified	Nostocales	Nostocaceae	Nostoc	Nostoc sp. Moss2
pfam15919	HicB_lk_antitox	2684652267	HicB_like antitoxin of toxin-antitoxin system	2684622506	Archaea	Euryarchaeota	Methanomicrobia	Methanosarcinales	Methanosarcinaceae	Methanosarcina	Methanosarcina horonobensis
pfam15919	HicB_lk_antitox	2688865893	HicB_like antitoxin of toxin-antitoxin system	2687453458	Bacteria	Cyanobacteria	unclassified	Synechococcales	Leptolyngbyaceae	Leptolyngbya	Leptolyngbya sp. NIES-3755
pfam15919	HicB_lk_antitox	2689126658	Predicted nuclease of the RNAse H fold, HicB family	2687453524	Bacteria	Proteobacteria	Deltaproteobacteria	unclassified	Candidatus Desulfofervidaceae	Candidatus Desulfofervidus	Candidatus Desulfofervidus auxilii
pfam15919	HicB_lk_antitox	2709445420	Predicted nuclease of the RNAse H fold, HicB family	2708742681	Bacteria	Bacteroidetes	unclassified	unclassified	unclassified	unclassified	Bacteroidetes bacterium GWF2_49_14
pfam15919	HicB_lk_antitox	2709679076	Predicted nuclease of the RNAse H fold, HicB family	2708742774	Bacteria	Armatimonadetes	unclassified	unclassified	unclassified	unclassified	Armatimonadetes bacterium RBG_16_67_12
pfam15919	HicB_lk_antitox	2710140998	Predicted nuclease of the RNAse H fold, HicB family	2708743132	Bacteria	Nitrospinae	unclassified	unclassified	unclassified	unclassified	Nitrospinae bacterium RIFCSPHIGHO2_02_39_11
pfam15919	HicB_lk_antitox	2711740537	Predicted nuclease of the RNAse H fold, HicB family	2710724210	Bacteria	Proteobacteria	Deltaproteobacteria	unclassified	unclassified	unclassified	unclassified
pfam15919	HicB_lk_antitox	2711743101	Predicted nuclease of the RNAse H fold, HicB family	2710724213	Bacteria	Proteobacteria	Deltaproteobacteria	unclassified	unclassified	unclassified	unclassified
pfam15919	HicB_lk_antitox	2712722937	Predicted nuclease of the RNAse H fold, HicB family	2711768235	Bacteria	Candidatus Omnitrophica	unclassified	unclassified	unclassified	unclassified	Omnitrophica WOR_2 bacterium RIFCSPLOWO2_02_FULL_63_16
pfam15919	HicB_lk_antitox	2713080366	Predicted nuclease of the RNAse H fold, HicB family	2711768426	Bacteria	Candidatus Omnitrophica	unclassified	unclassified	unclassified	unclassified	Omnitrophica WOR_2 bacterium RIFCSPLOWO2_12_FULL_63_16
pfam15919	HicB_lk_antitox	2713116059	Predicted nuclease of the RNAse H fold, HicB family	2711768455	Bacteria	Candidatus Daviesbacteria	unclassified	unclassified	unclassified	unclassified	Candidatus Daviesbacteria bacterium RIFCSPLOWO2_12_FULL_38_10
pfam15919	HicB_lk_antitox	2721812057	Predicted nuclease of the RNAse H fold, HicB family	2721755124	Bacteria	Candidatus Omnitrophica	unclassified	unclassified	unclassified	unclassified	Omnitrophica WOR_2 bacterium GWA2_63_20
pfam15919	HicB_lk_antitox	2722158827	Predicted nuclease of the RNAse H fold, HicB family	2721755251	Bacteria	Ignavibacteriae	Ignavibacteria	unclassified	unclassified	unclassified	Ignavibacteria bacterium GWF2_33_9
pfam15919	HicB_lk_antitox	2741374509	HicB-like antitoxin of HicAB toxin-antitoxin system	2740891982	Archaea	Euryarchaeota	Theionarchaea	unclassified	unclassified	unclassified	Theionarchaea archaeon DG-70
pfam15919	HicB_lk_antitox	2774657370	predicted RNase H-like HicB family nuclease	2773857838	Bacteria	Cyanobacteria	unclassified	Synechococcales	Leptolyngbyaceae	Leptolyngbya	Leptolyngbya boryana
pfam15919	HicB_lk_antitox	2774720954	predicted RNase H-like HicB family nuclease	2773857877	Bacteria	Cyanobacteria	unclassified	Synechococcales	Leptolyngbyaceae	Leptolyngbya	Leptolyngbya boryana
pfam15919	HicB_lk_antitox	2776149909	predicted RNase H-like HicB family nuclease	2775506876	Bacteria	Cyanobacteria	unclassified	Nostocales	Calotrichaceae	Calothrix	Calothrix sp. NIES-2100
pfam15919	HicB_lk_antitox	2786278281	predicted RNase H-like HicB family nuclease	2785511237	Bacteria	Candidatus Wolfebacteria	unclassified	unclassified	unclassified	unclassified	Candidatus Wolfebacteria bacterium CG_4_10_14_0_8_um_filter_39_64
pfam15919	HicB_lk_antitox	2786280610	predicted RNase H-like HicB family nuclease	2785511243	Bacteria	Candidatus Wolfebacteria	unclassified	unclassified	unclassified	unclassified	Candidatus Wolfebacteria bacterium CG18_big_fil_WC_8_21_14_2_50_39_7
pfam15919	HicB_lk_antitox	2788417978	predicted RNase H-like HicB family nuclease	2786546934	Bacteria	Proteobacteria	Deltaproteobacteria	Syntrophobacterales	Syntrophobacteraceae	unclassified	Syntrophobacteraceae bacterium CG23_combo_of_CG06-09_8_20_14_all_50_8
pfam15919	HicB_lk_antitox	2813050567	predicted RNase H-like HicB family nuclease	2811995071	Bacteria	Cyanobacteria	unclassified	Synechococcales	Leptolyngbyaceae	Leptolyngbya	Leptolyngbya boryana
pfam15919	HicB_lk_antitox	2814871479	predicted RNase H-like HicB family nuclease	2814123121	Bacteria	Firmicutes	Bacilli	Lactobacillales	Streptococcaceae	Streptococcus	Streptococcus pasteurianus
pfam15919	HicB_lk_antitox	2827161972	predicted RNase H-like HicB family nuclease	2827157499	Bacteria	Proteobacteria	Gammaproteobacteria	Enterobacterales	Morganellaceae	Photorhabdus	Photorhabdus laumondii
pfam15919	HicB_lk_antitox	2839594376	hypothetical protein	2839589109	Bacteria	Proteobacteria	Gammaproteobacteria	Oceanospirillales	Endozoicomonadaceae	Endozoicomonas	Endozoicomonas acroporae
pfam15919	HicB_lk_antitox	2840032413	predicted RNase H-like HicB family nuclease	2840032151	Bacteria	Proteobacteria	Gammaproteobacteria	Enterobacterales	Morganellaceae	Photorhabdus	Photorhabdus sp. S5P8-50
pfam15919	HicB_lk_antitox	2846548777	predicted RNase H-like HicB family nuclease	2846545376	Bacteria	Proteobacteria	Gammaproteobacteria	Enterobacterales	Morganellaceae	Photorhabdus	Photorhabdus sp. S7-51
pfam15919	HicB_lk_antitox	2848543420	predicted RNase H-like HicB family nuclease	2848541040	Bacteria	Proteobacteria	Gammaproteobacteria	Enterobacterales	Morganellaceae	Photorhabdus	Photorhabdus laumondii
pfam15919	HicB_lk_antitox	2848548584	predicted RNase H-like HicB family nuclease	2848546203	Bacteria	Proteobacteria	Gammaproteobacteria	Enterobacterales	Morganellaceae	Photorhabdus	Photorhabdus luminescens
pfam15919	HicB_lk_antitox	2848645667	predicted RNase H-like HicB family nuclease	2848643208	Bacteria	Proteobacteria	Gammaproteobacteria	Enterobacterales	Morganellaceae	Photorhabdus	Photorhabdus laumondii
pfam15919	HicB_lk_antitox	2848768607	predicted RNase H-like HicB family nuclease	2848765105	Bacteria	Proteobacteria	Gammaproteobacteria	Enterobacterales	Morganellaceae	Photorhabdus	Photorhabdus sp. S14-60
pfam15919	HicB_lk_antitox	2852231440	predicted RNase H-like HicB family nuclease	2852227948	Bacteria	Proteobacteria	Gammaproteobacteria	Enterobacterales	Morganellaceae	Photorhabdus	Photorhabdus sp. S15-56
pfam15781	ParE-like_toxin	2565360106	ParE-like toxin of type II toxin-antitoxin system	2563367074	Bacteria	Proteobacteria	Gammaproteobacteria	Oceanospirillales	Oceanospirillaceae	Marinomonas	Marinomonas profundimaris
pfam15781	ParE-like_toxin	2599582213	ParE-like toxin of type II ParDE toxin-antitoxin system	2599185204	Bacteria	Proteobacteria	Gammaproteobacteria	Enterobacterales	Morganellaceae	Xenorhabdus	Xenorhabdus doucetiae
pfam15781	ParE-like_toxin	2627567186	ParE-like toxin of type II toxin-antitoxin system	2626542145	Bacteria	unclassified	unclassified	unclassified	unclassified	unclassified	candidate division TM6 bacterium GW2011_GWA2_36_9
pfam15781	ParE-like_toxin	2627569298	ParE-like toxin of type II toxin-antitoxin system	2626542147	Bacteria	unclassified	unclassified	unclassified	unclassified	unclassified	candidate division TM6 bacterium GW2011_GWE2_36_25
pfam15781	ParE-like_toxin	2627600164	ParE-like toxin of type II toxin-antitoxin system	2626542184	Bacteria	unclassified	unclassified	unclassified	unclassified	unclassified	candidate division TM6 bacterium GW2011_GWF2_36_131
pfam15781	ParE-like_toxin	2632350923	ParE-like toxin of type II toxin-antitoxin system	2630968576	Bacteria	Proteobacteria	Gammaproteobacteria	Enterobacterales	Morganellaceae	Xenorhabdus	Xenorhabdus doucetiae
pfam15781	ParE-like_toxin	2671467600	ParE-like toxin of type II toxin-antitoxin system	2671180081	Bacteria	Proteobacteria	Betaproteobacteria	Nitrosomonadales	Nitrosomonadaceae	Nitrosomonas	Nitrosomonas eutropha
pfam15781	ParE-like_toxin	2671662231	ParE-like toxin of type II toxin-antitoxin system	2671180129	Bacteria	Proteobacteria	Betaproteobacteria	Nitrosomonadales	Nitrosomonadaceae	Nitrosomonas	Nitrosomonas eutropha
pfam15781	ParE-like_toxin	2710730344	ParE-like toxin of type II toxin-antitoxin system	2710723504	Bacteria	Proteobacteria	Gammaproteobacteria	unclassified	unclassified	unclassified	Gammaproteobacteria bacterium RIFCSPHIGHO2_12_38_15
pfam15781	ParE-like_toxin	2711455884	ParE-like toxin of type II toxin-antitoxin system	2710724075	Bacteria	Proteobacteria	Gammaproteobacteria	unclassified	unclassified	unclassified	Gammaproteobacteria bacterium RIFCSPLOWO2_02_FULL_38_11
pfam15781	ParE-like_toxin	2716923868	ParE-like toxin of type II toxin-antitoxin system	2716884121	Bacteria	Proteobacteria	Deltaproteobacteria	unclassified	unclassified	unclassified	Deltaproteobacteria bacterium RIFOXYC2_FULL_48_10
pfam15781	ParE-like_toxin	2716923867	ParE-like toxin of type II toxin-antitoxin system	2716884121	Bacteria	Proteobacteria	Deltaproteobacteria	unclassified	unclassified	unclassified	Deltaproteobacteria bacterium RIFOXYC2_FULL_48_10
pfam15781	ParE-like_toxin	2737531555	ParE-like toxin of type II ParDE toxin-antitoxin system	2737471617	Bacteria	Proteobacteria	Betaproteobacteria	Nitrosomonadales	Nitrosomonadaceae	Nitrosomonas	Nitrosomonas eutropha
pfam15781	ParE-like_toxin	2817510713	ParE-like toxin of type II ParDE toxin-antitoxin system	2816332306	Bacteria	Proteobacteria	Gammaproteobacteria	Vibrionales	Vibrionaceae	Vibrio	Vibrio anguillarum
pfam15738	YafQ_toxin	640631963	mRNA interferase YafQ	640612204	Bacteria	Bacteroidetes	Flavobacteriia	Flavobacteriales	unclassified	unclassified	Flavobacteria bacterium BAL38
pfam15738	YafQ_toxin	2617200202	mRNA interferase YafQ	2616645013	Bacteria	Proteobacteria	Gammaproteobacteria	Thiotrichales	Thiotrichaceae	unclassified	uncultured Thiotrichaceae bacterium
pfam15738	YafQ_toxin	2619124679	addiction module toxin, RelE/StbE family	2617271213	Bacteria	Cyanobacteria	unclassified	Synechococcales	Prochloraceae	Prochloron	Prochloron didemni
pfam15738	YafQ_toxin	2744078324	mRNA interferase YafQ	2744054410	Bacteria	Candidatus Aminicenantes	unclassified	unclassified	unclassified	unclassified	unclassified
pfam15738	YafQ_toxin	2799748472	mRNA interferase YafQ	2799112406	Bacteria	Firmicutes	Clostridia	Clostridiales	unclassified	unclassified	uncultured Clostridiales bacterium
pfam15738	YafQ_toxin	2799756170	mRNA interferase YafQ	2799112410	Bacteria	Firmicutes	Clostridia	Clostridiales	unclassified	unclassified	uncultured Clostridiales bacterium
pfam15738	YafQ_toxin	2799808628	mRNA interferase YafQ	2799112434	Bacteria	Firmicutes	Clostridia	Clostridiales	unclassified	unclassified	uncultured Clostridiales bacterium
pfam15738	YafQ_toxin	2799882243	mRNA interferase YafQ	2799112467	Bacteria	Firmicutes	Clostridia	Clostridiales	unclassified	unclassified	uncultured Clostridiales bacterium
pfam15738	YafQ_toxin	2799974576	mRNA interferase YafQ	2799112511	Bacteria	Firmicutes	Clostridia	Clostridiales	unclassified	unclassified	uncultured Clostridiales bacterium
pfam15738	YafQ_toxin	2800056625	mRNA interferase YafQ	2799112550	Bacteria	Firmicutes	Clostridia	Clostridiales	unclassified	unclassified	uncultured Clostridiales bacterium
pfam15738	YafQ_toxin	2800147425	mRNA interferase YafQ	2799112594	Bacteria	Firmicutes	Clostridia	Clostridiales	unclassified	unclassified	uncultured Clostridiales bacterium
pfam15738	YafQ_toxin	2800685293	mRNA interferase YafQ	2799112823	Bacteria	Firmicutes	Clostridia	Clostridiales	Lachnospiraceae	unclassified	uncultured Lachnospiraceae bacterium
pfam15738	YafQ_toxin	2820280819	mRNA interferase YafQ	2820280018	Bacteria	Firmicutes	unclassified	unclassified	unclassified	unclassified	unclassified
pfam15731	MqsA_antitoxin	2569481094	putative transcriptional regulator	2568526279	Bacteria	Proteobacteria	Gammaproteobacteria	Vibrionales	Vibrionaceae	Vibrio	Vibrio cholerae
pfam15731	MqsA_antitoxin	2672407535	putative transcriptional regulator	2671180348	Bacteria	Proteobacteria	Gammaproteobacteria	Vibrionales	Vibrionaceae	Vibrio	Vibrio tritonius
pfam15731	MqsA_antitoxin	2850897621	putative transcriptional regulator	2850895757	Bacteria	Proteobacteria	Gammaproteobacteria	Vibrionales	Vibrionaceae	Vibrio	Vibrio campbellii
pfam15723	MqsR_toxin	641789122	motility quorum-sensing regulator / GCU-specific mRNA interferase toxin	641736211	Bacteria	Proteobacteria	Gammaproteobacteria	Enterobacterales	Yersiniaceae	Yersinia	Yersinia pestis
pfam15586	Imm8	2690395302	Immunity protein 8	2690315618	Bacteria	Proteobacteria	Gammaproteobacteria	Enterobacterales	Erwiniaceae	Pantoea	Pantoea sp. YR512
pfam15586	Imm8	2824535305	hypothetical protein	2824531566	Bacteria	Proteobacteria	Gammaproteobacteria	Enterobacterales	Enterobacteriaceae	Enterobacter	Enterobacter sp. Sphag71
pfam15586	Imm8	2824868175	hypothetical protein	2824864809	Bacteria	Proteobacteria	Gammaproteobacteria	Enterobacterales	Enterobacteriaceae	Enterobacter	Enterobacter sp. Sphag1F
pfam15567	Imm35	2585237802	Immunity protein 35	2582581300	Bacteria	Proteobacteria	Gammaproteobacteria	Enterobacterales	Erwiniaceae	Pantoea	Pantoea sp. 9140
pfam15567	Imm35	2603743210	Immunity protein 35	2602042078	Bacteria	Proteobacteria	Gammaproteobacteria	Enterobacterales	Erwiniaceae	Pantoea	Pantoea sp.
pfam15526	Ntox21	2847043481	hypothetical protein	2847042743	Bacteria	Proteobacteria	Gammaproteobacteria	Pseudomonadales	Moraxellaceae	Moraxella	Moraxella catarrhalis
pfam14833	NAD_binding_11	2637346755	NAD-binding of NADP-dependent 3-hydroxyisobutyrate dehydrogenase	2636415628	Bacteria	Proteobacteria	Betaproteobacteria	Burkholderiales	Burkholderiaceae	Caballeronia	Caballeronia zhejiangensis
pfam14690	zf-ISL3	2623428484	zinc-finger of transposase IS204/IS1001/IS1096/IS1165	2622736587	Bacteria	Bacteroidetes	Cytophagia	Cytophagales	Cyclobacteriaceae	Algoriphagus	Algoriphagus faecimaris
pfam14657	Integrase_AP2	2832535801	hypothetical protein	2832534016	Bacteria	Firmicutes	Clostridia	Clostridiales	Lachnospiraceae	unclassified	[Eubacterium] rectale
pfam14657	Integrase_AP2	2833208503	hypothetical protein	2833208017	Bacteria	Firmicutes	Clostridia	Clostridiales	Lachnospiraceae	unclassified	[Eubacterium] rectale
pfam14657	Integrase_AP2	2833267910	hypothetical protein	2833264192	Bacteria	Firmicutes	Clostridia	Clostridiales	Lachnospiraceae	unclassified	[Eubacterium] rectale
pfam14534	DUF4440	2582607286	hypothetical protein	2582580508	Bacteria	Proteobacteria	Gammaproteobacteria	Oceanospirillales	Halomonadaceae	Halomonas	unclassified
pfam14534	DUF4440	2609092887	hypothetical protein	2608642198	Bacteria	Proteobacteria	Gammaproteobacteria	Oceanospirillales	Halomonadaceae	Halomonas	unclassified
pfam14534	DUF4440	2625225830	hypothetical protein	2623620618	Bacteria	Proteobacteria	Gammaproteobacteria	Oceanospirillales	Halomonadaceae	Halomonas	Halomonas sp. HL-93
pfam14487	DUF4433	2596841538	uncharacterized protein DUF4433	2596583555	Bacteria	Proteobacteria	Alphaproteobacteria	Sphingomonadales	Sphingomonadaceae	Sphingobium	Sphingobium wenxiniae
pfam14437	MafB19-deam	2743614025	diaminohydroxyphosphoribosylaminopyrimidine deaminase	2740892472	Bacteria	Proteobacteria	Gammaproteobacteria	Vibrionales	Vibrionaceae	Vibrio	Vibrio vulnificus
pfam14437	MafB19-deam	2799730137	tRNA(Arg) A34 adenosine deaminase TadA	2799112397	Bacteria	Firmicutes	Clostridia	Clostridiales	unclassified	unclassified	uncultured Clostridiales bacterium
pfam14384	BrnA_antitoxin	2517707079	Uncharacterized conserved protein, DUF4415 family	2517572076	Bacteria	Proteobacteria	Alphaproteobacteria	Rhizobiales	Phyllobacteriaceae	Mesorhizobium	Mesorhizobium loti
pfam14384	BrnA_antitoxin	2552868758	Uncharacterized conserved protein, DUF4415 family	2551306382	Bacteria	Proteobacteria	Alphaproteobacteria	Rhizobiales	Bartonellaceae	Bartonella	Bartonella queenslandensis
pfam14384	BrnA_antitoxin	2577865100	Uncharacterized conserved protein, DUF4415 family	2576861281	Bacteria	Proteobacteria	Alphaproteobacteria	Sphingomonadales	Sphingomonadaceae	Sphingomonas	Sphingomonas sp. RIT328
pfam14384	BrnA_antitoxin	2588518373	Uncharacterized conserved protein, DUF4415 family	2588253730	Bacteria	Proteobacteria	Alphaproteobacteria	Rhizobiales	Phyllobacteriaceae	Mesorhizobium	Mesorhizobium huakuii
pfam14384	BrnA_antitoxin	2633016566	BrnA antitoxin of type II toxin-antitoxin system	2630968730	Bacteria	Proteobacteria	Betaproteobacteria	Rhodocyclales	Zoogloeaceae	Thauera	Thauera sp. SWB20
pfam14384	BrnA_antitoxin	2634935062	Uncharacterized conserved protein, DUF4415 family	2634166254	Bacteria	Proteobacteria	Gammaproteobacteria	Methylococcales	Methylococcaceae	Methylobacter	unclassified
pfam14384	BrnA_antitoxin	2640373957	Uncharacterized conserved protein, DUF4415 family	2639762655	Bacteria	Proteobacteria	Gammaproteobacteria	Pseudomonadales	Pseudomonadaceae	Pseudomonas	Pseudomonas kilonensis
pfam14384	BrnA_antitoxin	2642805726	BrnA antitoxin of type II toxin-antitoxin system	2642422598	Bacteria	Proteobacteria	Gammaproteobacteria	Thiotrichales	Thiotrichaceae	Achromatium	unclassified
pfam14384	BrnA_antitoxin	2685828972	Uncharacterized conserved protein, DUF4415 family	2684622831	Bacteria	Proteobacteria	Alphaproteobacteria	Rhodospirillales	Acetobacteraceae	Rhodopila	unclassified
pfam14384	BrnA_antitoxin	2691600999	BrnA antitoxin of type II toxin-antitoxin system	2690315930	Bacteria	Nitrospirae	Nitrospira	Nitrospirales	Nitrospiraceae	Nitrospira	Candidatus Nitrospira nitrificans
pfam14384	BrnA_antitoxin	2708815881	Uncharacterized conserved protein, DUF4415 family	2708742397	Bacteria	Proteobacteria	Alphaproteobacteria	Rhizobiales	Rhizobiaceae	Rhizobium	Rhizobium sp. RU33A
pfam14384	BrnA_antitoxin	2709451124	BrnA antitoxin of type II toxin-antitoxin system	2708742684	Bacteria	Lentisphaerae	unclassified	unclassified	unclassified	unclassified	Lentisphaerae bacterium GWF2_50_93
pfam14384	BrnA_antitoxin	2712961604	BrnA antitoxin of type II toxin-antitoxin system	2711768366	Bacteria	Proteobacteria	Betaproteobacteria	unclassified	unclassified	unclassified	Betaproteobacteria bacterium RIFCSPLOWO2_12_FULL_65_110
pfam14384	BrnA_antitoxin	2716123414	Uncharacterized conserved protein, DUF4415 family	2713897225	Bacteria	Proteobacteria	Gammaproteobacteria	Pseudomonadales	Pseudomonadaceae	Pseudomonas	Pseudomonas kilonensis
pfam14384	BrnA_antitoxin	2717844339	Uncharacterized conserved protein, DUF4415 family	2716884867	Bacteria	Proteobacteria	Alphaproteobacteria	Rhizobiales	Rhizobiaceae	Rhizobium	Rhizobium sp. RU36D
pfam14384	BrnA_antitoxin	2718925256	Uncharacterized conserved protein, DUF4415 family	2718217812	Bacteria	Proteobacteria	Alphaproteobacteria	Rhizobiales	Rhizobiaceae	Agrobacterium	Agrobacterium sp. RAC06
pfam14384	BrnA_antitoxin	2721798779	Uncharacterized conserved protein, DUF4415 family	2721755119	Bacteria	Proteobacteria	Betaproteobacteria	Nitrosomonadales	unclassified	unclassified	Gallionellales bacterium GWA2_54_124
pfam14384	BrnA_antitoxin	2737537221	uncharacterized protein (DUF4415 family)	2737471619	Bacteria	Proteobacteria	Betaproteobacteria	Nitrosomonadales	Nitrosomonadaceae	Nitrosomonas	Nitrosomonas sp. Nm84
pfam14384	BrnA_antitoxin	2737540877	uncharacterized protein (DUF4415 family)	2737471620	Bacteria	Proteobacteria	Betaproteobacteria	Nitrosomonadales	Nitrosomonadaceae	Nitrosomonas	Nitrosomonas sp. Nm86
pfam14384	BrnA_antitoxin	2737568306	uncharacterized protein (DUF4415 family)	2737471629	Bacteria	Proteobacteria	Betaproteobacteria	Nitrosomonadales	Nitrosomonadaceae	Nitrosomonas	Nitrosomonas oligotropha
pfam14384	BrnA_antitoxin	2738999413	Uncharacterized conserved protein, DUF4415 family	2738541327	Bacteria	Proteobacteria	Alphaproteobacteria	Rhizobiales	Rhizobiaceae	Rhizobium	Rhizobium yantingense
pfam14384	BrnA_antitoxin	2739015050	Uncharacterized conserved protein, DUF4415 family	2738541329	Bacteria	Proteobacteria	Alphaproteobacteria	Rhizobiales	Rhizobiaceae	Rhizobium	Rhizobium aggregatum
pfam14384	BrnA_antitoxin	2753219200	BrnA antitoxin of type II toxin-antitoxin system	2751185772	Bacteria	Proteobacteria	Betaproteobacteria	Rhodocyclales	Zoogloeaceae	Thauera	Thauera selenatis
pfam14384	BrnA_antitoxin	2776224591	BrnA antitoxin of type II toxin-antitoxin system	2775506890	Bacteria	Proteobacteria	Gammaproteobacteria	Alteromonadales	Alteromonadaceae	Paraglaciecola	Paraglaciecola sp. MB-3u-78
pfam14384	BrnA_antitoxin	2784228173	uncharacterized protein (DUF4415 family)	2784132052	Bacteria	Proteobacteria	Alphaproteobacteria	Rhizobiales	Rhizobiaceae	Neorhizobium	Neorhizobium sp. R1-B
pfam14384	BrnA_antitoxin	2787843311	BrnA antitoxin of type II toxin-antitoxin system	2786546698	Bacteria	Proteobacteria	Hydrogenophilalia	Hydrogenophilales	unclassified	unclassified	Hydrogenophilales bacterium CG18_big_fil_WC_8_21_14_2_50_58_12
pfam14384	BrnA_antitoxin	2787852082	BrnA antitoxin of type II toxin-antitoxin system	2786546701	Bacteria	Proteobacteria	Hydrogenophilalia	Hydrogenophilales	unclassified	unclassified	Hydrogenophilales bacterium CG_4_9_14_3_um_filter_59_35
pfam14384	BrnA_antitoxin	2820371980	uncharacterized protein (DUF4415 family)	2820369699	Bacteria	Firmicutes	unclassified	unclassified	unclassified	unclassified	unclassified
pfam14384	BrnA_antitoxin	2832271196	predicted DNA binding CopG/RHH family protein	2832269800	Bacteria	Proteobacteria	Gammaproteobacteria	Cellvibrionales	Halieaceae	Halioglobus	Halioglobus sediminis
pfam14384	BrnA_antitoxin	2833650479	uncharacterized protein (DUF4415 family)	2833647300	Bacteria	Proteobacteria	Gammaproteobacteria	Acidiferrobacterales	Acidiferrobacteraceae	Acidiferrobacter	Acidiferrobacter sp. SPIII_3
pfam14384	BrnA_antitoxin	2854694515	uncharacterized protein (DUF4415 family)	2854692064	Bacteria	Proteobacteria	Betaproteobacteria	Burkholderiales	Oxalobacteraceae	Janthinobacterium	Janthinobacterium sp. BJB426
pfam14375	Cys_rich_CWC	2582905862	Cysteine-rich CWC	2582580651	Bacteria	Chlorobi	unclassified	unclassified	unclassified	unclassified	unclassified
pfam14375	Cys_rich_CWC	2739544331	hypothetical protein	2739367637	Bacteria	Chlorobi	unclassified	unclassified	unclassified	unclassified	Chlorobi bacterium
pfam14373	Imm_superinfect	2741160160	T4 superinfection immunity protein	2740891854	Bacteria	Proteobacteria	Alphaproteobacteria	Rhizobiales	Bradyrhizobiaceae	Rhodopseudomonas	Rhodopseudomonas faecalis
pfam14359	DUF4406	2643359817	protein of unknown function (DUF4406)	2643221431	Bacteria	Proteobacteria	Gammaproteobacteria	Enterobacterales	Enterobacteriaceae	Izhakiella	Izhakiella australiensis
pfam14359	DUF4406	2791907564	uncharacterized protein DUF4406	2791354900	Bacteria	Proteobacteria	Gammaproteobacteria	Enterobacterales	Enterobacteriaceae	Izhakiella	Izhakiella australiensis
pfam14319	Zn_Tnp_IS91	2651154822	Transposase zinc-binding domain-containing protein	2648501758	Bacteria	Proteobacteria	Gammaproteobacteria	Pseudomonadales	Pseudomonadaceae	Pseudomonas	Pseudomonas amygdali
pfam14317	YcxB	2810360649	YcxB-like protein	2808606698	Bacteria	Proteobacteria	Alphaproteobacteria	Sphingomonadales	Sphingomonadaceae	Novosphingobium	Novosphingobium sp. P6W
pfam14300	DUF4375	2668600322	protein of unknown function (DUF4375)	2667527566	Bacteria	Proteobacteria	Betaproteobacteria	Nitrosomonadales	Methylophilaceae	Methylophilus	Methylophilus sp. TWE2
pfam14279	HNH_5	2628195279	HNH endonuclease	2627853604	Bacteria	Cyanobacteria	unclassified	Synechococcales	Leptolyngbyaceae	Phormidesmis	unclassified
pfam14267	DUF4357	2589179629	protein of unknown function (DUF4357)	2588253904	Bacteria	Firmicutes	Clostridia	Clostridiales	Lachnospiraceae	unclassified	Lachnospiraceae bacterium 10-1
pfam14261	DUF4351	2616425845	uncharacterized protein DUF4351	2615840649	Bacteria	Proteobacteria	Gammaproteobacteria	Alteromonadales	Alteromonadaceae	Marinobacter	Marinobacter sp.
pfam14261	DUF4351	2616729827	uncharacterized protein DUF4351	2616644829	Bacteria	Proteobacteria	Gammaproteobacteria	Alteromonadales	Alteromonadaceae	Marinobacter	Marinobacter sp. LV10MA510-1
pfam14261	DUF4351	2618604261	protein of unknown function (DUF4351)	2617271046	Bacteria	Proteobacteria	Gammaproteobacteria	unclassified	Candidatus Competibacteraceae	Candidatus Contendobacter	Candidatus Contendobacter odensis
pfam14230	DUF4333	2654174020	protein of unknown function (DUF4333)	2651870232	Bacteria	Actinobacteria	Actinobacteria	Propionibacteriales	Nocardioidaceae	Nocardioides	unclassified
pfam14230	DUF4333	2654193336	protein of unknown function (DUF4333)	2651870237	Bacteria	Actinobacteria	Actinobacteria	Propionibacteriales	Nocardioidaceae	Nocardioides	unclassified
pfam14230	DUF4333	2654205649	protein of unknown function (DUF4333)	2651870240	Bacteria	Actinobacteria	Actinobacteria	Propionibacteriales	Nocardioidaceae	Nocardioides	unclassified
pfam14230	DUF4333	2654207715	protein of unknown function (DUF4333)	2651870241	Bacteria	Actinobacteria	Actinobacteria	Propionibacteriales	Nocardioidaceae	Nocardioides	unclassified
pfam14230	DUF4333	2654211384	protein of unknown function (DUF4333)	2651870242	Bacteria	Actinobacteria	Actinobacteria	Propionibacteriales	Nocardioidaceae	Nocardioides	unclassified
pfam14213	DUF4325	651355206	putative histidine kinase-related ATPase	651324032	Bacteria	Fusobacteria	Fusobacteriia	Fusobacteriales	Fusobacteriaceae	Fusobacterium	Fusobacterium nucleatum
pfam14207	DpnD-PcfM	2514668931	DpnD/PcfM-like protein	2513237376	Bacteria	Firmicutes	Erysipelotrichia	Erysipelotrichales	Erysipelotrichaceae	Coprobacillus	Coprobacillus sp. 3_3_56FAA
pfam14207	DpnD-PcfM	2837495674	hypothetical protein	2837495367	Bacteria	Firmicutes	Erysipelotrichia	Erysipelotrichales	Erysipelotrichaceae	Erysipelatoclostridium	Erysipelatoclostridium ramosum
pfam14207	DpnD-PcfM	2837503055	hypothetical protein	2837502747	Bacteria	Firmicutes	Erysipelotrichia	Erysipelotrichales	Erysipelotrichaceae	Erysipelatoclostridium	Erysipelatoclostridium ramosum
pfam14207	DpnD-PcfM	2840558799	hypothetical protein	2840556399	Bacteria	Firmicutes	Erysipelotrichia	Erysipelotrichales	Erysipelotrichaceae	Coprobacillus	Coprobacillus sp. AM17-34
pfam14207	DpnD-PcfM	2843263336	hypothetical protein	2843259312	Bacteria	Firmicutes	Erysipelotrichia	Erysipelotrichales	Erysipelotrichaceae	Erysipelatoclostridium	Erysipelatoclostridium ramosum
pfam14207	DpnD-PcfM	2846259305	hypothetical protein	2846257281	Bacteria	Firmicutes	Erysipelotrichia	Erysipelotrichales	Erysipelotrichaceae	Erysipelatoclostridium	Erysipelatoclostridium ramosum
pfam14207	DpnD-PcfM	2848668003	hypothetical protein	2848665687	Bacteria	Firmicutes	Erysipelotrichia	Erysipelotrichales	Erysipelotrichaceae	Coprobacillus	Coprobacillus sp. AF02-13
pfam14207	DpnD-PcfM	2848670151	hypothetical protein	2848668807	Bacteria	Firmicutes	Erysipelotrichia	Erysipelotrichales	Erysipelotrichaceae	Coprobacillus	Coprobacillus sp. AF16-47
pfam14207	DpnD-PcfM	2849678323	hypothetical protein	2849675411	Bacteria	Firmicutes	Erysipelotrichia	Erysipelotrichales	Erysipelotrichaceae	Coprobacillus	Coprobacillus sp. AM32-11LB
pfam14206	Cys_rich_CPCC	647600571	hypothetical protein	647533243	Bacteria	Verrucomicrobia	Verrucomicrobiae	unclassified	unclassified	unclassified	Verrucomicrobiae bacterium DG1235
pfam14206	Cys_rich_CPCC	2768516585	hypothetical protein	2767802095	Bacteria	Actinobacteria	Actinobacteria	Streptomycetales	Streptomycetaceae	Streptomyces	Streptomyces sp. NRRL B-24051
pfam14131	DUF4298	2531678196	protein of unknown function (DUF4298)	2529293229	Bacteria	Firmicutes	Bacilli	Lactobacillales	Streptococcaceae	Streptococcus	Streptococcus agalactiae
pfam14131	DUF4298	2537354374	protein of unknown function (DUF4298)	2534682316	Bacteria	Firmicutes	Bacilli	Lactobacillales	Streptococcaceae	Streptococcus	Streptococcus agalactiae
pfam14131	DUF4298	2538474944	protein of unknown function (DUF4298)	2537561741	Bacteria	Firmicutes	Bacilli	Lactobacillales	Streptococcaceae	Streptococcus	Streptococcus agalactiae
pfam14131	DUF4298	2538647879	protein of unknown function (DUF4298)	2537561794	Bacteria	Firmicutes	Bacilli	Lactobacillales	Streptococcaceae	Streptococcus	Streptococcus agalactiae
pfam14131	DUF4298	2550217221	protein of unknown function (DUF4298)	2548876874	Bacteria	Firmicutes	Bacilli	Lactobacillales	Streptococcaceae	Streptococcus	Streptococcus agalactiae
pfam14131	DUF4298	2550230358	protein of unknown function (DUF4298)	2548876879	Bacteria	Firmicutes	Bacilli	Lactobacillales	Streptococcaceae	Streptococcus	Streptococcus agalactiae
pfam14131	DUF4298	2550239558	protein of unknown function (DUF4298)	2548876883	Bacteria	Firmicutes	Bacilli	Lactobacillales	Streptococcaceae	Streptococcus	Streptococcus agalactiae
pfam14131	DUF4298	2550251092	protein of unknown function (DUF4298)	2548876889	Bacteria	Firmicutes	Bacilli	Lactobacillales	Streptococcaceae	Streptococcus	Streptococcus agalactiae
pfam14131	DUF4298	2554947389	protein of unknown function (DUF4298)	2554235164	Bacteria	Firmicutes	Bacilli	Lactobacillales	Streptococcaceae	Streptococcus	Streptococcus agalactiae
pfam14131	DUF4298	2554962144	protein of unknown function (DUF4298)	2554235171	Bacteria	Firmicutes	Bacilli	Lactobacillales	Streptococcaceae	Streptococcus	Streptococcus agalactiae
pfam14131	DUF4298	2684874193	protein of unknown function (DUF4298)	2684622564	Bacteria	Firmicutes	Bacilli	Lactobacillales	Streptococcaceae	Streptococcus	Streptococcus agalactiae
pfam14131	DUF4298	2691041240	protein of unknown function (DUF4298)	2690315773	Bacteria	Firmicutes	Bacilli	Lactobacillales	Streptococcaceae	Streptococcus	Streptococcus agalactiae
pfam14131	DUF4298	2691698900	protein of unknown function (DUF4298)	2690315965	Bacteria	Firmicutes	Bacilli	Lactobacillales	Streptococcaceae	Streptococcus	Streptococcus agalactiae
pfam14131	DUF4298	2701709117	protein of unknown function (DUF4298)	2700989205	Bacteria	Firmicutes	Bacilli	Lactobacillales	Streptococcaceae	Streptococcus	Streptococcus agalactiae
pfam14131	DUF4298	2738159836	protein of unknown function (DUF4298)	2737471879	Bacteria	Firmicutes	Bacilli	Lactobacillales	Streptococcaceae	Streptococcus	Streptococcus agalactiae
pfam14104	DUF4277	646749636	hypothetical protein	646564511	Bacteria	Firmicutes	Bacilli	Bacillales	Alicyclobacillaceae	Kyrpidia	Kyrpidia tusciae
pfam14079	DUF4260	2546581104	protein of unknown function (DUF4260)	2545824725	Bacteria	Bacteroidetes	Flavobacteriia	Flavobacteriales	Flavobacteriaceae	Elizabethkingia	Elizabethkingia meningoseptica
pfam14079	DUF4260	2565561116	protein of unknown function (DUF4260)	2563367139	Bacteria	Bacteroidetes	Flavobacteriia	Flavobacteriales	Flavobacteriaceae	Elizabethkingia	Elizabethkingia meningoseptica
pfam14079	DUF4260	2706063397	protein of unknown function (DUF4260)	2703719242	Bacteria	Bacteroidetes	Flavobacteriia	Flavobacteriales	Flavobacteriaceae	Elizabethkingia	Elizabethkingia meningoseptica
pfam14079	DUF4260	2813822173	uncharacterized protein DUF4260	2811995313	Bacteria	Bacteroidetes	Flavobacteriia	Flavobacteriales	Flavobacteriaceae	Elizabethkingia	Elizabethkingia meningoseptica
pfam14079	DUF4260	2821850876	hypothetical protein	2821849096	Bacteria	Bacteroidetes	Flavobacteriia	Flavobacteriales	Flavobacteriaceae	Elizabethkingia	Elizabethkingia meningoseptica
pfam14079	DUF4260	2821854955	hypothetical protein	2821852671	Bacteria	Bacteroidetes	Flavobacteriia	Flavobacteriales	Flavobacteriaceae	Elizabethkingia	Elizabethkingia meningoseptica
pfam14079	DUF4260	2823237223	hypothetical protein	2823236545	Bacteria	Bacteroidetes	Flavobacteriia	Flavobacteriales	Flavobacteriaceae	Elizabethkingia	Elizabethkingia meningoseptica
pfam14079	DUF4260	2839329826	hypothetical protein	2839328368	Bacteria	Bacteroidetes	Flavobacteriia	Flavobacteriales	Flavobacteriaceae	Elizabethkingia	Elizabethkingia meningoseptica
pfam14079	DUF4260	2850351947	hypothetical protein	2850349668	Bacteria	Bacteroidetes	Flavobacteriia	Flavobacteriales	Flavobacteriaceae	Elizabethkingia	Elizabethkingia meningoseptica
pfam14079	DUF4260	2858197178	hypothetical protein	2858197044	Bacteria	Bacteroidetes	Flavobacteriia	Flavobacteriales	Flavobacteriaceae	Elizabethkingia	Elizabethkingia meningoseptica
pfam14076	DUF4258	637699335	hypothetical protein	637000162	Archaea	Euryarchaeota	Methanomicrobia	Methanosarcinales	Methanosarcinaceae	Methanosarcina	Methanosarcina barkeri
pfam14076	DUF4258	2559155244	protein of unknown function (DUF4258)	2558860208	Bacteria	Proteobacteria	Epsilonproteobacteria	Campylobacterales	Campylobacteraceae	Sulfurospirillum	Sulfurospirillum multivorans
pfam14076	DUF4258	2582961595	protein of unknown function (DUF4258)	2582580669	Bacteria	Bacteroidetes	unclassified	unclassified	unclassified	unclassified	unclassified
pfam14076	DUF4258	2684028272	protein of unknown function (DUF4258)	2681813387	Archaea	Euryarchaeota	unclassified	unclassified	unclassified	unclassified	candidate division MSBL1 archaeon SCGC-AAA382C18
pfam14076	DUF4258	2691458938	protein of unknown function (DUF4258)	2690315890	Bacteria	Nitrospirae	Nitrospira	Nitrospirales	Nitrospiraceae	Nitrospira	Candidatus Nitrospira nitrosa
pfam14076	DUF4258	2711457351	protein of unknown function (DUF4258)	2710724076	Bacteria	Proteobacteria	Gammaproteobacteria	unclassified	unclassified	unclassified	Gammaproteobacteria bacterium RIFCSPLOWO2_02_FULL_47_50
pfam14076	DUF4258	2712813215	protein of unknown function (DUF4258)	2711768302	Bacteria	Proteobacteria	Gammaproteobacteria	unclassified	unclassified	unclassified	Gammaproteobacteria bacterium RIFCSPLOWO2_12_47_11
pfam14076	DUF4258	2785932294	uncharacterized protein DUF4258	2785510874	Bacteria	unclassified	unclassified	unclassified	unclassified	unclassified	bacterium (Candidatus Ratteibacteria) CG_4_10_14_3_um_filter_41_18
pfam14076	DUF4258	2785951495	uncharacterized protein DUF4258	2785510885	Bacteria	unclassified	unclassified	unclassified	unclassified	unclassified	bacterium (Candidatus Ratteibacteria) CG_4_9_14_3_um_filter_41_21
pfam14076	DUF4258	2786003129	uncharacterized protein DUF4258	2785510924	Bacteria	unclassified	unclassified	unclassified	unclassified	unclassified	bacterium (Candidatus Ratteibacteria) CG15_BIG_FIL_POST_REV_8_21_14_020_41_12
pfam14076	DUF4258	2786004841	uncharacterized protein DUF4258	2785510925	Bacteria	unclassified	unclassified	unclassified	unclassified	unclassified	bacterium (Candidatus Ratteibacteria) CG01_land_8_20_14_3_00_40_19
pfam14076	DUF4258	2787758248	uncharacterized protein DUF4258	2786546660	Bacteria	Proteobacteria	Deltaproteobacteria	unclassified	unclassified	unclassified	Deltaproteobacteria bacterium CG_4_10_14_0_8_um_filter_43_12
pfam14076	DUF4258	2814281884	uncharacterized protein DUF4258	2814122946	Bacteria	Proteobacteria	Gammaproteobacteria	Methylococcales	Methylococcaceae	unclassified	unclassified
pfam14076	DUF4258	2836475198	hypothetical protein	2836474636	Bacteria	Proteobacteria	Zetaproteobacteria	unclassified	unclassified	unclassified	unclassified
pfam14072	DndB	2651357807	DGQHR domain-containing protein	2648501810	Bacteria	Proteobacteria	Gammaproteobacteria	Methylococcales	Methylococcaceae	Methylocucumis	Methylocucumis oryzae
pfam14066	DUF4256	2737723979	Protein of unknown function (DUF4256)	2737471694	Bacteria	Verrucomicrobia	unclassified	unclassified	unclassified	unclassified	Verrucomicrobia bacterium
pfam14026	DUF4242	2745455453	uncharacterized protein DUF4242	2744054732	Bacteria	Proteobacteria	Gammaproteobacteria	Methylococcales	Methylococcaceae	Methylomonas	Methylomonas methanica
pfam14022	DUF4238	2714201197	Protein of unknown function (DUF4238)	2713896776	Bacteria	Proteobacteria	Gammaproteobacteria	Enterobacterales	Enterobacteriaceae	Escherichia	Escherichia coli
pfam14022	DUF4238	2780323528	uncharacterized protein DUF4238	2778261501	Bacteria	Proteobacteria	Gammaproteobacteria	Enterobacterales	Enterobacteriaceae	Escherichia	Escherichia coli
pfam14020	DUF4236	647671592	conserved hypothetical protein	647533201	Bacteria	Proteobacteria	Alphaproteobacteria	Rhodobacterales	Rhodobacteraceae	unclassified	Rhodobacteraceae bacterium KLH11
pfam14018	DUF4234	2820766624	hypothetical protein	2820765201	Bacteria	Bacteroidetes	unclassified	unclassified	unclassified	unclassified	unclassified
pfam13977	TetR_C_6	2656400146	transcriptional repressor	2654587959	Bacteria	Proteobacteria	Deltaproteobacteria	Myxococcales	unclassified	unclassified	Myxococcales bacterium SG8_38
pfam13975	gag-asp_proteas	2712984006	clan AA aspartic protease, AF_0612 family	2711768374	Bacteria	candidate division NC10	unclassified	unclassified	unclassified	unclassified	candidate division NC10 bacterium RIFCSPLOWO2_12_FULL_66_18
pfam13975	gag-asp_proteas	2752745456	gag-polyprotein putative aspartyl protease	2751185650	Bacteria	Firmicutes	Clostridia	Clostridiales	unclassified	unclassified	Clostridiales bacterium Firm_18
pfam13936	HTH_38	2585352620	Helix-turn-helix domain-containing protein	2582581321	Bacteria	Proteobacteria	Gammaproteobacteria	Oceanospirillales	Oceanospirillaceae	Oceanospirillum	Oceanospirillum multiglobuliferum
pfam13936	HTH_38	2667634480	Helix-turn-helix domain-containing protein	2667527226	Bacteria	Bacteroidetes	Flavobacteriia	Flavobacteriales	Flavobacteriaceae	unclassified	Flavobacteriaceae bacterium MAR_2010_188
pfam13936	HTH_38	2716606624	Helix-turn-helix domain-containing protein	2713897360	Bacteria	Proteobacteria	Epsilonproteobacteria	Campylobacterales	Helicobacteraceae	Sulfurimonas	Sulfurimonas sp. RIFOXYB12_FULL_35_9
pfam13827	DUF4189	2599627948	protein of unknown function (DUF4189)	2599185214	Bacteria	Proteobacteria	Betaproteobacteria	Burkholderiales	Comamonadaceae	Variovorax	Variovorax sp. NFACC26
pfam13827	DUF4189	2599677639	protein of unknown function (DUF4189)	2599185226	Bacteria	Proteobacteria	Betaproteobacteria	Burkholderiales	Comamonadaceae	Variovorax	Variovorax sp. NFACC27
pfam13827	DUF4189	2599685549	protein of unknown function (DUF4189)	2599185227	Bacteria	Proteobacteria	Betaproteobacteria	Burkholderiales	Comamonadaceae	Variovorax	Variovorax sp. NFACC28
pfam13827	DUF4189	2599697396	protein of unknown function (DUF4189)	2599185229	Bacteria	Proteobacteria	Betaproteobacteria	Burkholderiales	Comamonadaceae	Variovorax	Variovorax sp. NFACC29
pfam13817	DDE_Tnp_IS66_C	2566055291	IS66 C-terminal element	2565956525	Bacteria	Firmicutes	Clostridia	Clostridiales	Lachnospiraceae	Lachnoclostridium	[Clostridium] aminophilum
pfam13817	DDE_Tnp_IS66_C	2595515531	IS66 C-terminal element	2593339256	Bacteria	Firmicutes	Clostridia	Clostridiales	Lachnospiraceae	Lachnoclostridium	[Clostridium] aminophilum
pfam13817	DDE_Tnp_IS66_C	2652714287	transposase	2651869755	Bacteria	Proteobacteria	Gammaproteobacteria	Enterobacterales	Enterobacteriaceae	Escherichia	Escherichia coli
pfam13817	DDE_Tnp_IS66_C<<>>pfam03050	2712049722	IS66 C-terminal element	2711768056	Bacteria	Proteobacteria	Gammaproteobacteria	Enterobacterales	Enterobacteriaceae	Escherichia	Escherichia coli
pfam13808	DDE_Tnp_1_assoc	2661473140	DDE_Tnp_1-associated	2660238215	Bacteria	Proteobacteria	Gammaproteobacteria	Enterobacterales	Enterobacteriaceae	Escherichia	Escherichia coli
pfam13749	HATPase_c_4	2663895249	ATP-dependent DNA helicase RecG	2663762636	Bacteria	Proteobacteria	Gammaproteobacteria	Legionellales	Legionellaceae	Legionella	Legionella waltersii
pfam13744	HTH_37	637774118	hypothetical protein	637000072	Bacteria	Chlorobi	Chlorobia	Chlorobiales	Chlorobiaceae	Chlorobium	Chlorobium chlorochromatii
pfam13744	HTH_37	637427708	Helix-turn-helix motif	637000195	Bacteria	Proteobacteria	Betaproteobacteria	Nitrosomonadales	Nitrosomonadaceae	Nitrosomonas	Nitrosomonas europaea
pfam13744	HTH_37	639850196	helix-turn-helix domain protein	639633065	Bacteria	Proteobacteria	Betaproteobacteria	Burkholderiales	Comamonadaceae	Verminephrobacter	Verminephrobacter eiseniae
pfam13744	HTH_37	2507041226	predicted XRE-type DNA-binding protein	2506783044	Bacteria	Proteobacteria	Gammaproteobacteria	Enterobacterales	Pectobacteriaceae	Brenneria	Brenneria salicis
pfam13744	HTH_37	2512032116	Helix-turn-helix domain-containing protein	2511231221	Bacteria	Proteobacteria	Alphaproteobacteria	Rhodospirillales	Rhodospirillaceae	Azospirillum	Azospirillum lipoferum
pfam13744	HTH_37	2515470859	Predicted DNA-binding protein, contains XRE-type HTH domain	2515154082	Bacteria	Proteobacteria	Gammaproteobacteria	Alteromonadales	Alteromonadaceae	Marinobacter	Marinobacter lipolyticus
pfam13744	HTH_37	2518379600	Predicted DNA-binding protein, contains XRE-type HTH domain	2518285531	Bacteria	Proteobacteria	Gammaproteobacteria	Chromatiales	Ectothiorhodospiraceae	Thioalkalivibrio	Thioalkalivibrio sp. AKL6
pfam13744	HTH_37	2558747657	Predicted DNA-binding protein, contains XRE-type HTH domain	2558309123	Bacteria	Proteobacteria	Gammaproteobacteria	Enterobacterales	Erwiniaceae	Pantoea	Pantoea agglomerans
pfam13744	HTH_37	2585360429	Predicted DNA-binding protein, contains XRE-type HTH domain	2582581324	Bacteria	Proteobacteria	Betaproteobacteria	Nitrosomonadales	Nitrosomonadaceae	Nitrosomonas	Nitrosomonas europaea
pfam13744	HTH_37	2611915851	Helix-turn-helix domain-containing protein	2609460202	Bacteria	Proteobacteria	Gammaproteobacteria	Enterobacterales	Yersiniaceae	Serratia	Serratia liquefaciens
pfam13744	HTH_37	2617327376	Predicted DNA-binding protein, contains XRE-type HTH domain	2617270728	Bacteria	Proteobacteria	Gammaproteobacteria	Enterobacterales	Erwiniaceae	Pantoea	Pantoea agglomerans
pfam13744	HTH_37	2620612997	Predicted DNA-binding protein, contains XRE-type HTH domain	2619619082	Bacteria	Proteobacteria	Gammaproteobacteria	Enterobacterales	Erwiniaceae	Pantoea	Pantoea agglomerans
pfam13744	HTH_37	2637635566	Helix-turn-helix domain-containing protein	2636415698	Bacteria	Proteobacteria	Betaproteobacteria	Burkholderiales	Comamonadaceae	Serpentinomonas	Serpentinomonas raichei
pfam13744	HTH_37	2646509279	Predicted DNA-binding protein, contains XRE-type HTH domain	2645727681	Bacteria	Proteobacteria	Gammaproteobacteria	Enterobacterales	Erwiniaceae	Pantoea	Pantoea agglomerans
pfam13744	HTH_37	2646786084	Predicted DNA-binding protein, contains XRE-type HTH domain	2645727744	Bacteria	Proteobacteria	Gammaproteobacteria	Enterobacterales	Erwiniaceae	Pantoea	Pantoea ananatis
pfam13744	HTH_37	2669713485	Predicted DNA-binding protein, contains XRE-type HTH domain	2667527843	Bacteria	Proteobacteria	Gammaproteobacteria	Enterobacterales	Erwiniaceae	Pantoea	Pantoea sp. CFSAN033090
pfam13744	HTH_37	2671674370	Predicted DNA-binding protein, contains XRE-type HTH domain	2671180133	Bacteria	Proteobacteria	Betaproteobacteria	Nitrosomonadales	Nitrosomonadaceae	Nitrosomonas	Nitrosomonas europaea
pfam13744	HTH_37	2671677043	Predicted DNA-binding protein, contains XRE-type HTH domain	2671180134	Bacteria	Proteobacteria	Betaproteobacteria	Nitrosomonadales	Nitrosomonadaceae	Nitrosomonas	Nitrosomonas europaea
pfam13744	HTH_37	2677911994	Helix-turn-helix domain-containing protein	2675903423	Bacteria	Proteobacteria	Alphaproteobacteria	Sphingomonadales	Sphingomonadaceae	Sphingobium	Sphingobium baderi
pfam13744	HTH_37	2678526213	Predicted DNA-binding protein, contains XRE-type HTH domain	2675903586	Bacteria	Proteobacteria	Gammaproteobacteria	Enterobacterales	Erwiniaceae	Pantoea	Pantoea vagans
pfam13744	HTH_37	2691078085	Predicted DNA-binding protein, contains XRE-type HTH domain	2690315785	Bacteria	Proteobacteria	Gammaproteobacteria	Enterobacterales	Erwiniaceae	Pantoea	Pantoea agglomerans
pfam13744	HTH_37	2710800419	Helix-turn-helix domain-containing protein	2710723543	Bacteria	Proteobacteria	Deltaproteobacteria	unclassified	unclassified	unclassified	Deltaproteobacteria bacterium RIFCSPHIGHO2_12_FULL_40_32
pfam13744	HTH_37	2712718443	Helix-turn-helix domain-containing protein	2711768233	Bacteria	Proteobacteria	Deltaproteobacteria	unclassified	unclassified	unclassified	Deltaproteobacteria bacterium RIFCSPLOWO2_02_FULL_40_36
pfam13744	HTH_37	2712974020	Helix-turn-helix domain-containing protein	2711768371	Bacteria	Proteobacteria	Deltaproteobacteria	unclassified	unclassified	unclassified	Deltaproteobacteria bacterium RIFCSPLOWO2_12_FULL_40_28
pfam13744	HTH_37	2805073664	predicted XRE-type DNA-binding protein	2802429338	Bacteria	Proteobacteria	Alphaproteobacteria	Sphingomonadales	Sphingomonadaceae	Sphingobium	Sphingobium cloacae
pfam13744	HTH_37	2820127152	predicted XRE-type DNA-binding protein	2820123897	Bacteria	Proteobacteria	unclassified	unclassified	unclassified	unclassified	unclassified
pfam13744	HTH_37	2821060903	predicted XRE-type DNA-binding protein	2821056566	Bacteria	Proteobacteria	Gammaproteobacteria	Enterobacterales	Erwiniaceae	Pantoea	Pantoea agglomerans
pfam13744	HTH_37	2821065333	predicted XRE-type DNA-binding protein	2821061094	Bacteria	Proteobacteria	Gammaproteobacteria	Enterobacterales	Erwiniaceae	Pantoea	Pantoea agglomerans
pfam13744	HTH_37	2828641105	transcriptional regulator with XRE-family HTH domain	2828637024	Bacteria	Proteobacteria	Alphaproteobacteria	Sphingomonadales	Sphingomonadaceae	Sphingobium	Sphingobium olei
pfam13740	ACT_6	2820240569	ACT domain-containing protein	2820240463	Bacteria	Firmicutes	unclassified	unclassified	unclassified	unclassified	unclassified
pfam13740	ACT_6	2820431174	ACT domain-containing protein	2820429680	Bacteria	Firmicutes	unclassified	unclassified	unclassified	unclassified	unclassified
pfam13730	HTH_36	2595377928	Helix-turn-helix domain-containing protein	2593339217	Bacteria	Firmicutes	Clostridia	Clostridiales	Ruminococcaceae	unclassified	Ruminococcaceae bacterium P7
pfam13728	TraF	2541859459	plasmid transfer operon protein	2541047105	Bacteria	Proteobacteria	Gammaproteobacteria	Enterobacterales	Erwiniaceae	Erwinia	Erwinia tracheiphila
pfam13728	TraF	2841805901	conjugal transfer pilus assembly protein TraF	2841800567	Bacteria	Proteobacteria	Gammaproteobacteria	Enterobacterales	Erwiniaceae	Erwinia	Erwinia tracheiphila
pfam13711	DUF4160	2508546758	protein of unknown function (DUF4160)	2508501010	Bacteria	Proteobacteria	Gammaproteobacteria	Methylococcales	Methylococcaceae	Methylomicrobium	Methylomicrobium album
pfam13711	DUF4160	2574333296	protein of unknown function (DUF4160)	2574179740	Bacteria	Proteobacteria	Gammaproteobacteria	Methylococcales	Methylococcaceae	Methylomicrobium	Methylomicrobium agile
pfam13711	DUF4160	2585888104	protein of unknown function (DUF4160)	2585427605	Bacteria	Proteobacteria	Gammaproteobacteria	Alteromonadales	Colwelliaceae	Colwellia	unclassified
pfam13711	DUF4160	2587692796	protein of unknown function (DUF4160)	2585428048	Bacteria	Proteobacteria	Gammaproteobacteria	Alteromonadales	Colwelliaceae	Colwellia	unclassified
pfam13711	DUF4160	2633568077	protein of unknown function (DUF4160)	2630968867	Bacteria	Proteobacteria	Epsilonproteobacteria	Campylobacterales	Campylobacteraceae	Campylobacter	Campylobacter jejuni
pfam13711	DUF4160	2654543316	protein of unknown function (DUF4160)	2651870354	Bacteria	Proteobacteria	Gammaproteobacteria	Chromatiales	unclassified	unclassified	unclassified
pfam13711	DUF4160	2654549646	protein of unknown function (DUF4160)	2651870355	Bacteria	Proteobacteria	Gammaproteobacteria	Chromatiales	unclassified	unclassified	unclassified
pfam13711	DUF4160	2654554306	protein of unknown function (DUF4160)	2651870356	Bacteria	Proteobacteria	Gammaproteobacteria	Chromatiales	unclassified	unclassified	unclassified
pfam13711	DUF4160	2676351987	protein of unknown function (DUF4160)	2675903030	Bacteria	Proteobacteria	Gammaproteobacteria	Chromatiales	Chromatiaceae	Allochromatium	Allochromatium warmingii
pfam13711	DUF4160	2713829684	protein of unknown function (DUF4160)	2711768775	Bacteria	Proteobacteria	Deltaproteobacteria	unclassified	unclassified	unclassified	Deltaproteobacteria bacterium RIFOXYD12_FULL_55_16
pfam13711	DUF4160	2754154646	uncharacterized protein DUF4160	2751185984	Bacteria	Proteobacteria	Epsilonproteobacteria	Campylobacterales	Campylobacteraceae	Campylobacter	Campylobacter sp. BCW_4321
pfam13711	DUF4160	2754170298	uncharacterized protein DUF4160	2751185992	Bacteria	Proteobacteria	Epsilonproteobacteria	Campylobacterales	Campylobacteraceae	Campylobacter	Campylobacter sp. BCW_6871
pfam13711	DUF4160	2754173594	uncharacterized protein DUF4160	2751185994	Bacteria	Proteobacteria	Epsilonproteobacteria	Campylobacterales	Campylobacteraceae	Campylobacter	Campylobacter sp. BCW_6889
pfam13711	DUF4160	2754196510	uncharacterized protein DUF4160	2751186006	Bacteria	Proteobacteria	Epsilonproteobacteria	Campylobacterales	Campylobacteraceae	Campylobacter	Campylobacter sp. BCW_6463
pfam13711	DUF4160	2792497320	uncharacterized protein DUF4160	2791355059	Bacteria	Proteobacteria	Gammaproteobacteria	Alteromonadales	Colwelliaceae	Colwellia	Colwellia marinimaniae
pfam13711	DUF4160	2799888635	uncharacterized protein DUF4160	2799112470	Bacteria	Firmicutes	Clostridia	Clostridiales	unclassified	unclassified	uncultured Clostridiales bacterium
pfam13711	DUF4160	2831861291	hypothetical protein	2831860622	Bacteria	Proteobacteria	Gammaproteobacteria	Methylococcales	Crenotrichaceae	Crenothrix	Crenothrix polyspora
pfam13711	DUF4160	2849996477	hypothetical protein	2849991896	Bacteria	Proteobacteria	Alphaproteobacteria	Rhizobiales	Bradyrhizobiaceae	Rhodopseudomonas	Rhodopseudomonas palustris
pfam13702	Lysozyme_like	2805622629	lysozyme-like protein	2802429517	Bacteria	Firmicutes	Clostridia	Clostridiales	Lachnospiraceae	Roseburia	Roseburia faecis
pfam13701	DDE_Tnp_1_4	2676373437	Transposase DDE domain group 1	2675903036	Bacteria	Proteobacteria	Betaproteobacteria	Nitrosomonadales	Nitrosomonadaceae	Nitrosomonas	Nitrosomonas sp. Nm58
pfam13700	DUF4158	2818338824	uncharacterized protein DUF4158	2816332546	Bacteria	Proteobacteria	Gammaproteobacteria	Xanthomonadales	Xanthomonadaceae	Xanthomonas	Xanthomonas axonopodis
pfam13700	DUF4158	2839024788	hypothetical protein	2839021994	Bacteria	Proteobacteria	Gammaproteobacteria	Alteromonadales	Idiomarinaceae	Idiomarina	Idiomarina sp. 5.13
pfam13683	rve_3	2523899654	Integrase core domain-containing protein	2523533598	Bacteria	Proteobacteria	Gammaproteobacteria	Chromatiales	Ectothiorhodospiraceae	Thioalkalivibrio	Thioalkalivibrio sp. ALE17
pfam13683	rve_3	2525479835	Transposase and inactivated derivatives	2524614706	Bacteria	Firmicutes	Clostridia	Clostridiales	Lachnospiraceae	unclassified	Lachnospiraceae bacterium NK4A136
pfam13683	rve_3	2527567760	Integrase core domain-containing protein	2527291541	Bacteria	Proteobacteria	Gammaproteobacteria	unclassified	unclassified	Candidatus Thioglobus	uncultured SUP05 cluster bacterium
pfam13683	rve_3	2528169974	Integrase core domain-containing protein	2527291577	Bacteria	Proteobacteria	Gammaproteobacteria	unclassified	unclassified	Candidatus Thioglobus	uncultured SUP05 cluster bacterium
pfam13683	rve_3	2543562025	Integrase core domain-containing protein	2541047597	Bacteria	Proteobacteria	Gammaproteobacteria	unclassified	unclassified	Wohlfahrtiimonas	Wohlfahrtiimonas chitiniclastica
pfam13683	rve_3	2599812444	Integrase core domain-containing protein	2599185259	Bacteria	Proteobacteria	Gammaproteobacteria	Legionellales	Legionellaceae	Legionella	Legionella quinlivanii
pfam13683	rve_3	2704464843	Integrase core domain-containing protein	2703718791	Bacteria	Proteobacteria	Gammaproteobacteria	Enterobacterales	Enterobacteriaceae	Escherichia	Escherichia coli
pfam13683	rve_3	2711966555	Integrase core domain-containing protein	2711768039	Bacteria	Proteobacteria	Gammaproteobacteria	Enterobacterales	Enterobacteriaceae	Escherichia	Escherichia coli
pfam13683	rve_3	2735940856	integrase-like protein	2734482290	Bacteria	Proteobacteria	Alphaproteobacteria	Rhodobacterales	Rhodobacteraceae	Rhodovulum	Rhodovulum kholense
pfam13683	rve_3	2745946803	integrase-like protein	2744054871	Bacteria	Proteobacteria	Gammaproteobacteria	Enterobacterales	Morganellaceae	Arsenophonus	Candidatus Arsenophonus triatominarum
pfam13683	rve_3	2834430137	hypothetical protein	2834426614	Bacteria	Proteobacteria	Alphaproteobacteria	Rhodobacterales	Rhodobacteraceae	Rhodovulum	Rhodovulum viride
pfam13683	rve_3	2842193698	hypothetical protein	2842192696	Bacteria	Proteobacteria	Alphaproteobacteria	Rhizobiales	Rhizobiaceae	Rhizobium	Rhizobium esperanzae
pfam13676	TIR_2	2517030121	TIR domain-containing protein	2516653075	Bacteria	Proteobacteria	Gammaproteobacteria	Methylococcales	Methylococcaceae	Methylomicrobium	Methylomicrobium buryatense
pfam13676	TIR_2	2839907215	hypothetical protein	2839902986	Bacteria	Proteobacteria	Gammaproteobacteria	Methylococcales	Methylococcaceae	Methylomicrobium	Methylomicrobium buryatense
pfam13673	Acetyltransf_10	2532661239	Acetyltransferase (GNAT) domain-containing protein	2531839210	Bacteria	Proteobacteria	Gammaproteobacteria	Vibrionales	Vibrionaceae	Vibrio	Vibrio cholerae
pfam13673	Acetyltransf_10	2639335108	Acetyltransferase (GNAT) family protein	2636416109	Bacteria	Proteobacteria	Gammaproteobacteria	Vibrionales	Vibrionaceae	Vibrio	Vibrio cholerae
pfam13673	Acetyltransf_10	2722291538	Acetyltransferase (GNAT) domain-containing protein	2721755308	Bacteria	Nitrospirae	unclassified	unclassified	unclassified	unclassified	Nitrospirae bacterium RBG_13_41_22
pfam13663	DUF4148	2534459346	protein of unknown function (DUF4148)	2531839682	Bacteria	Proteobacteria	Betaproteobacteria	Burkholderiales	Burkholderiaceae	Burkholderia	Burkholderia sp. SJ98
pfam13663	DUF4148	2643386879	protein of unknown function (DUF4148)	2643221438	Bacteria	Proteobacteria	Betaproteobacteria	Burkholderiales	Comamonadaceae	Pelomonas	Pelomonas sp. JGI 0001005-M10
pfam13663	DUF4148	2643390279	protein of unknown function (DUF4148)	2643221439	Bacteria	Proteobacteria	Betaproteobacteria	Burkholderiales	Comamonadaceae	Pelomonas	Pelomonas sp. JGI 0001005-M10
pfam13663	DUF4148	2715144991	protein of unknown function (DUF4148)	2713896993	Bacteria	Proteobacteria	Betaproteobacteria	Burkholderiales	Burkholderiaceae	Caballeronia	Caballeronia hypogeia
pfam13663	DUF4148	2715163959	protein of unknown function (DUF4148)	2713896995	Bacteria	Proteobacteria	Betaproteobacteria	Burkholderiales	Burkholderiaceae	Caballeronia	Caballeronia temeraria
pfam13663	DUF4148	2715163855	protein of unknown function (DUF4148)	2713896995	Bacteria	Proteobacteria	Betaproteobacteria	Burkholderiales	Burkholderiaceae	Caballeronia	Caballeronia temeraria
pfam13663	DUF4148	2726914181	protein of unknown function (DUF4148)	2724679460	Bacteria	Proteobacteria	Betaproteobacteria	Burkholderiales	Burkholderiaceae	Caballeronia	Caballeronia pedi
pfam13663	DUF4148	2726929337	protein of unknown function (DUF4148)	2724679462	Bacteria	Proteobacteria	Betaproteobacteria	Burkholderiales	Burkholderiaceae	Caballeronia	Caballeronia arationis
pfam13663	DUF4148	2726944485	protein of unknown function (DUF4148)	2724679464	Bacteria	Proteobacteria	Betaproteobacteria	Burkholderiales	Burkholderiaceae	Caballeronia	Caballeronia glebae
pfam13657	Couple_hipA	2621234605	HipA N-terminal domain-containing protein	2619619282	Bacteria	Proteobacteria	Deltaproteobacteria	Desulfobacterales	Desulfobulbaceae	Desulfobulbus	Desulfobulbus sp. Tol-SR
pfam13656	RNA_pol_L_2	2785852643	DNA-directed RNA polymerase subunit L	2785510783	Archaea	unclassified	unclassified	unclassified	unclassified	unclassified	Candidatus Pacearchaeota archaeon CG_4_10_14_0_2_um_filter_05_32_18
pfam13656	RNA_pol_L_2	2785861732	DNA-directed RNA polymerase subunit L	2785510792	Archaea	unclassified	unclassified	unclassified	unclassified	unclassified	Candidatus Pacearchaeota archaeon CG10_big_fil_rev_8_21_14_0_10_31_9
pfam13656	RNA_pol_L_2	2785870546	DNA-directed RNA polymerase subunit L	2785510802	Archaea	unclassified	unclassified	unclassified	unclassified	unclassified	Candidatus Pacearchaeota archaeon CG1_02_32_21
pfam13655	RVT_N	638431282	RNA-directed DNA polymerase	638341074	Bacteria	Cyanobacteria	unclassified	Chroococcales	Aphanothecaceae	Crocosphaera	Crocosphaera watsonii
pfam13655	RVT_N	2503334213	N-terminal domain of reverse transcriptase	2503283009	Bacteria	Cyanobacteria	unclassified	Chroococcales	Aphanothecaceae	Crocosphaera	Crocosphaera watsonii
pfam13655	RVT_N	2624458831	N-terminal domain of reverse transcriptase	2623620439	Bacteria	Cyanobacteria	unclassified	Chroococcales	Aphanothecaceae	Crocosphaera	Crocosphaera watsonii
pfam13646	HEAT_2	2776637463	HEAT repeat protein	2775506990	Bacteria	Cyanobacteria	unclassified	Nostocales	Nostocaceae	Nostoc	Nostoc sp. KVJ20
pfam13642	DUF4144	649920093	hypothetical protein	649633107	Bacteria	Proteobacteria	Gammaproteobacteria	Vibrionales	Vibrionaceae	Vibrio	Vibrio vulnificus
pfam13642	DUF4144	2502570109	protein structure with unknown function	2502545005	Bacteria	Proteobacteria	Gammaproteobacteria	Vibrionales	Vibrionaceae	Vibrio	Vibrio navarrensis
pfam13642	DUF4144	2531945725	protein structure with unknown function	2531839020	Bacteria	Proteobacteria	Gammaproteobacteria	Vibrionales	Vibrionaceae	Vibrio	Vibrio cholerae
pfam13642	DUF4144	2551505886	protein structure with unknown function	2551306045	Bacteria	Proteobacteria	Gammaproteobacteria	Vibrionales	Vibrionaceae	Vibrio	Vibrio genomosp. F6
pfam13642	DUF4144	2562845372	protein structure with unknown function	2562617060	Bacteria	Proteobacteria	Gammaproteobacteria	Vibrionales	Vibrionaceae	Vibrio	Vibrio cholerae
pfam13642	DUF4144	2659684470	protein structure with unknown function	2657245618	Bacteria	Proteobacteria	Gammaproteobacteria	Vibrionales	Vibrionaceae	Vibrio	Vibrio cholerae
pfam13642	DUF4144	2691310863	protein structure with unknown function	2690315852	Bacteria	Proteobacteria	Gammaproteobacteria	Vibrionales	Vibrionaceae	Vibrio	Vibrio cidicii
pfam13642	DUF4144	2694188289	protein structure with unknown function	2693429678	Bacteria	Proteobacteria	Gammaproteobacteria	Vibrionales	Vibrionaceae	Vibrio	Vibrio cholerae
pfam13642	DUF4144	2715517894	protein structure with unknown function	2713897097	Bacteria	Proteobacteria	Gammaproteobacteria	Vibrionales	Vibrionaceae	Vibrio	Vibrio cholerae
pfam13642	DUF4144	2850893123	hypothetical protein	2850891083	Bacteria	Proteobacteria	Gammaproteobacteria	Vibrionales	Vibrionaceae	Vibrio	Vibrio vulnificus
pfam13635	DUF4143	642924210		642555121	Bacteria	Chlorobi	Chlorobia	Chlorobiales	Chlorobiaceae	Chlorobium	Chlorobium limicola
pfam13619	KTSC	648150093	hypothetical protein	648028028	Bacteria	Proteobacteria	Betaproteobacteria	Nitrosomonadales	Gallionellaceae	Gallionella	Gallionella capsiferriformans
pfam13619	KTSC	2709527626	KTSC domain-containing protein	2708742713	Bacteria	Proteobacteria	Deltaproteobacteria	unclassified	unclassified	unclassified	Deltaproteobacteria bacterium RBG_16_49_23
pfam13619	KTSC	2721797792	KTSC domain-containing protein	2721755119	Bacteria	Proteobacteria	Betaproteobacteria	Nitrosomonadales	unclassified	unclassified	Gallionellales bacterium GWA2_54_124
pfam13619	KTSC	2724744471	KTSC domain-containing protein	2724678946	Bacteria	Proteobacteria	Betaproteobacteria	Nitrosomonadales	unclassified	unclassified	Gallionellales bacterium RIFOXYD2_FULL_52_7
pfam13613	HTH_Tnp_4	2562083333	Helix-turn-helix of DDE superfamily endonuclease	2561511105	Bacteria	Actinobacteria	Actinobacteria	Micromonosporales	Micromonosporaceae	Salinispora	Salinispora arenicola
pfam13613	HTH_Tnp_4	2615912091	Helix-turn-helix of DDE superfamily endonuclease	2615840517	Bacteria	Proteobacteria	Gammaproteobacteria	Chromatiales	unclassified	unclassified	unclassified
pfam13613	HTH_Tnp_4	2615916578	Helix-turn-helix of DDE superfamily endonuclease	2615840518	Bacteria	Proteobacteria	Gammaproteobacteria	Chromatiales	unclassified	unclassified	unclassified
pfam13610	DDE_Tnp_IS240	2519754496	DDE domain-containing protein	2519103165	Bacteria	Firmicutes	Bacilli	Bacillales	Bacillaceae	Bacillus	Bacillus cereus
pfam13610	DDE_Tnp_IS240	2551482090	Transposase and inactivated derivatives	2551306039	Bacteria	Proteobacteria	Gammaproteobacteria	Vibrionales	Vibrionaceae	Vibrio	Vibrio harveyi
pfam13610	DDE_Tnp_IS240	2553888922	Transposase and inactivated derivatives	2551306646	Bacteria	Proteobacteria	Gammaproteobacteria	Vibrionales	Vibrionaceae	Vibrio	Vibrio harveyi
pfam13610	DDE_Tnp_IS240	2561244329	DDE domain-containing protein	2558860896	Bacteria	Firmicutes	Bacilli	Lactobacillales	Enterococcaceae	Enterococcus	Enterococcus faecium
pfam13610	DDE_Tnp_IS240	2561253642	DDE domain-containing protein	2558860899	Bacteria	Firmicutes	Bacilli	Lactobacillales	Enterococcaceae	Enterococcus	Enterococcus faecium
pfam13610	DDE_Tnp_IS240	2628198386	DDE domain-containing protein	2627853604	Bacteria	Cyanobacteria	unclassified	Synechococcales	Leptolyngbyaceae	Phormidesmis	unclassified
pfam13610	DDE_Tnp_IS240	2629251102	DDE domain-containing protein	2627853856	Bacteria	Proteobacteria	Alphaproteobacteria	Sphingomonadales	Sphingomonadaceae	Sphingomonas	Sphingomonas sp. SRS2
pfam13610	DDE_Tnp_IS240	2753360746	DDE superfamily endonuclease	2751185800	Bacteria	Proteobacteria	Alphaproteobacteria	Rhizobiales	Brucellaceae	Ochrobactrum	Ochrobactrum pituitosum
pfam13610	DDE_Tnp_IS240	2758638453	putative transposase	2758568016	Bacteria	Proteobacteria	Alphaproteobacteria	Rhizobiales	Brucellaceae	Ochrobactrum	Ochrobactrum quorumnocens
pfam13610	DDE_Tnp_IS240	2811664449	DDE superfamily endonuclease	2808606943	Bacteria	Proteobacteria	Betaproteobacteria	Burkholderiales	Burkholderiaceae	Burkholderia	Burkholderia ubonensis
pfam13602	ADH_zinc_N_2	2516899072	Zinc-binding dehydrogenase	2516653047	Bacteria	Proteobacteria	Alphaproteobacteria	Rhizobiales	Rhizobiaceae	Rhizobium	Rhizobium leguminosarum
pfam13601	HTH_34	2579682767	transcriptional regulator, ArsR family	2576861808	Archaea	Euryarchaeota	Methanomicrobia	Methanomicrobiales	Methanomicrobiaceae	Methanoculleus	Methanoculleus sp. MH98A
pfam13601	HTH_34	2812597591	ArsR family transcriptional regulator	2811994951	Archaea	Euryarchaeota	Methanomicrobia	Methanomicrobiales	Methanomicrobiaceae	unclassified	unclassified
pfam13586	DDE_Tnp_1_2	2585360107	Transposase DDE domain-containing protein	2582581324	Bacteria	Proteobacteria	Betaproteobacteria	Nitrosomonadales	Nitrosomonadaceae	Nitrosomonas	Nitrosomonas europaea
pfam13586	DDE_Tnp_1_2	2671674067	Transposase DDE domain-containing protein	2671180133	Bacteria	Proteobacteria	Betaproteobacteria	Nitrosomonadales	Nitrosomonadaceae	Nitrosomonas	Nitrosomonas europaea
pfam13586	DDE_Tnp_1_2	2671676759	Transposase DDE domain-containing protein	2671180134	Bacteria	Proteobacteria	Betaproteobacteria	Nitrosomonadales	Nitrosomonadaceae	Nitrosomonas	Nitrosomonas europaea
pfam13586	DDE_Tnp_1_2	2834598361	transposase	2834594880	Bacteria	Proteobacteria	Alphaproteobacteria	Rhodobacterales	Rhodobacteraceae	Paracoccus	Paracoccus siganidrum
pfam13564	DoxX_2	2587432015	DoxX-like family protein	2585427982	Bacteria	Firmicutes	Bacilli	Bacillales	Paenibacillaceae	Paenibacillus	Paenibacillus tyrfis
pfam13564	DoxX_2	2651956492	DoxX-like family protein	2651869533	Bacteria	Bacteroidetes	unclassified	unclassified	unclassified	unclassified	unclassified
pfam13564	DoxX_2	2792441629	DoxX-like protein	2791355043	Bacteria	Proteobacteria	Gammaproteobacteria	Xanthomonadales	Rhodanobacteraceae	Rhodanobacter	Rhodanobacter sp. B05
pfam13561	adh_short_C2	2619462146	Enoyl-(Acyl carrier protein) reductase	2617271300	Bacteria	Proteobacteria	Gammaproteobacteria	Enterobacterales	Enterobacteriaceae	Klebsiella	Klebsiella variicola
pfam13561	adh_short_C2	2620366033	2-deoxy-D-gluconate 3-dehydrogenase	2619619008	Bacteria	Firmicutes	Bacilli	Lactobacillales	Carnobacteriaceae	Alkalibacterium	Alkalibacterium pelagium
pfam13561	adh_short_C2	2724073495	Enoyl-(Acyl carrier protein) reductase	2721755815	Bacteria	Proteobacteria	Alphaproteobacteria	Rhizobiales	Rhizobiaceae	Rhizobium	Rhizobium gallicum
pfam13560	HTH_31	637462121	hypothetical protein	637000207	Bacteria	Proteobacteria	Gammaproteobacteria	Enterobacterales	Morganellaceae	Photorhabdus	Photorhabdus laumondii
pfam13560	HTH_31	637323084	DNA-binding protein	637000220	Bacteria	Proteobacteria	Gammaproteobacteria	Pseudomonadales	Pseudomonadaceae	Pseudomonas	Pseudomonas protegens
pfam13560	HTH_31	638720627	transcriptional regulator	638341168	Bacteria	Proteobacteria	Betaproteobacteria	Burkholderiales	Burkholderiaceae	Ralstonia	Ralstonia solanacearum
pfam13560	HTH_31	641098686	transcriptional regulator, XRE family	640963011	Bacteria	Proteobacteria	Gammaproteobacteria	Thiotrichales	Thiotrichaceae	Beggiatoa	Beggiatoa sp. PS
pfam13560	HTH_31	645562011	transcriptional regulator, XRE family	645058785	Bacteria	Proteobacteria	Alphaproteobacteria	Sphingomonadales	Sphingomonadaceae	Zymomonas	Zymomonas mobilis
pfam13560	HTH_31	646691652	helix-turn-helix domain protein	646564556	Bacteria	Proteobacteria	Gammaproteobacteria	Chromatiales	Chromatiaceae	Nitrosococcus	Nitrosococcus halophilus
pfam13560	HTH_31	647203034	transcriptional regulator, XRE-family	647000269	Bacteria	Proteobacteria	Gammaproteobacteria	Pasteurellales	Pasteurellaceae	Mannheimia	Mannheimia haemolytica
pfam13560	HTH_31	647199566	transcriptional regulator, XRE-family	647000270	Bacteria	Proteobacteria	Gammaproteobacteria	Pasteurellales	Pasteurellaceae	Mannheimia	Mannheimia haemolytica
pfam13560	HTH_31	650576070	Helix-turn-helix.	650377968	Bacteria	Firmicutes	Clostridia	Clostridiales	Ruminococcaceae	Ruminococcus	Ruminococcus sp. SR1/5
pfam13560	HTH_31	651227167	conserved hypothetical protein	651053062	Bacteria	Proteobacteria	Betaproteobacteria	Burkholderiales	Burkholderiaceae	Ralstonia	Ralstonia solanacearum
pfam13560	HTH_31	651533789	XRE family transcriptional regulator	651324038	Bacteria	Proteobacteria	Gammaproteobacteria	Pasteurellales	Pasteurellaceae	Haemophilus	Haemophilus aegyptius
pfam13560	HTH_31	2507269018	Predicted transcriptional regulators	2507262001	Bacteria	Proteobacteria	Gammaproteobacteria	Pseudomonadales	Pseudomonadaceae	Pseudomonas	Pseudomonas syringae
pfam13560	HTH_31	2508838226	Predicted transcriptional regulators	2508501067	Bacteria	Verrucomicrobia	Opitutae	Opitutales	Opitutaceae	unclassified	Opitutaceae bacterium TAV1
pfam13560	HTH_31	2510286439	Predicted transcriptional regulators	2510065054	Bacteria	Proteobacteria	Gammaproteobacteria	Pseudomonadales	Pseudomonadaceae	Pseudomonas	Pseudomonas brassicacearum
pfam13560	HTH_31	2511258295	Predicted transcriptional regulators	2511231004	Bacteria	Proteobacteria	Gammaproteobacteria	Pseudomonadales	Pseudomonadaceae	Pseudomonas	Pseudomonas sp. GM102
pfam13560	HTH_31	2511318040	Predicted transcriptional regulators	2511231015	Bacteria	Proteobacteria	Gammaproteobacteria	Pseudomonadales	Pseudomonadaceae	Pseudomonas	Pseudomonas sp. GM49
pfam13560	HTH_31	2511349247	Predicted transcriptional regulators	2511231020	Bacteria	Proteobacteria	Gammaproteobacteria	Pseudomonadales	Pseudomonadaceae	Pseudomonas	Pseudomonas sp. GM74
pfam13560	HTH_31	2511355332	Predicted transcriptional regulators	2511231021	Bacteria	Proteobacteria	Gammaproteobacteria	Pseudomonadales	Pseudomonadaceae	Pseudomonas	Pseudomonas sp. GM78
pfam13560	HTH_31	2511363574	Predicted transcriptional regulators	2511231022	Bacteria	Proteobacteria	Gammaproteobacteria	Pseudomonadales	Pseudomonadaceae	Pseudomonas	Pseudomonas sp. GM79
pfam13560	HTH_31	2511412177	Predicted DNA-binding proteins	2511231031	Bacteria	Proteobacteria	Gammaproteobacteria	Pseudomonadales	Pseudomonadaceae	Pseudomonas	Pseudomonas sp. GM16
pfam13560	HTH_31	2511417704	Predicted DNA-binding proteins	2511231032	Bacteria	Proteobacteria	Gammaproteobacteria	Pseudomonadales	Pseudomonadaceae	Pseudomonas	Pseudomonas sp. GM24
pfam13560	HTH_31	2512323835	Helix-turn-helix domain-containing protein	2512047018	Bacteria	Proteobacteria	Gammaproteobacteria	Pseudomonadales	Pseudomonadaceae	Pseudomonas	Pseudomonas chlororaphis
pfam13560	HTH_31	2513897843	Helix-turn-helix domain-containing protein	2513237142	Bacteria	Proteobacteria	Gammaproteobacteria	Pseudomonadales	Pseudomonadaceae	Pseudomonas	Pseudomonas fluorescens
pfam13560	HTH_31	2515257158	DNA-binding transcriptional regulator, XRE-family HTH domain	2515154022	Bacteria	Proteobacteria	Betaproteobacteria	Burkholderiales	Alcaligenaceae	Oligella	Oligella urethralis
pfam13560	HTH_31	2515925686	Predicted transcriptional regulators	2515154170	Bacteria	Actinobacteria	Actinobacteria	Micromonosporales	Micromonosporaceae	Salinispora	Salinispora pacifica
pfam13560	HTH_31	2516932345	Helix-turn-helix domain-containing protein	2516653052	Bacteria	Proteobacteria	Gammaproteobacteria	Pseudomonadales	Pseudomonadaceae	Pseudomonas	Pseudomonas fluorescens
pfam13560	HTH_31	2517248530	DNA-binding transcriptional regulator, XRE-family HTH domain	2517093044	Bacteria	Proteobacteria	Gammaproteobacteria	Methylococcales	Methylococcaceae	Methylosarcina	Methylosarcina lacus
pfam13560	HTH_31	2518093346	Predicted transcriptional regulator	2517572195	Bacteria	Proteobacteria	Gammaproteobacteria	Pasteurellales	Pasteurellaceae	Mannheimia	Mannheimia haemolytica
pfam13560	HTH_31	2518095772	Predicted transcriptional regulator	2517572196	Bacteria	Proteobacteria	Gammaproteobacteria	Pasteurellales	Pasteurellaceae	Mannheimia	Mannheimia haemolytica
pfam13560	HTH_31	2518100300	Predicted transcriptional regulator	2517572197	Bacteria	Proteobacteria	Gammaproteobacteria	Pasteurellales	Pasteurellaceae	Mannheimia	Mannheimia haemolytica
pfam13560	HTH_31	2518102006	Predicted transcriptional regulator	2517572198	Bacteria	Proteobacteria	Gammaproteobacteria	Pasteurellales	Pasteurellaceae	Mannheimia	Mannheimia haemolytica
pfam13560	HTH_31	2518104403	Predicted transcriptional regulator	2517572199	Bacteria	Proteobacteria	Gammaproteobacteria	Pasteurellales	Pasteurellaceae	Mannheimia	Mannheimia haemolytica
pfam13560	HTH_31	2518106419	Predicted transcriptional regulator	2517572200	Bacteria	Proteobacteria	Gammaproteobacteria	Pasteurellales	Pasteurellaceae	Mannheimia	Mannheimia haemolytica
pfam13560	HTH_31	2518109620	Predicted transcriptional regulator	2517572201	Bacteria	Proteobacteria	Gammaproteobacteria	Pasteurellales	Pasteurellaceae	Mannheimia	Mannheimia haemolytica
pfam13560	HTH_31	2518113394	Predicted transcriptional regulator	2517572202	Bacteria	Proteobacteria	Gammaproteobacteria	Pasteurellales	Pasteurellaceae	Mannheimia	Mannheimia haemolytica
pfam13560	HTH_31	2518176300	Predicted transcriptional regulator	2517572219	Bacteria	Proteobacteria	Gammaproteobacteria	Pasteurellales	Pasteurellaceae	Mannheimia	Mannheimia haemolytica
pfam13560	HTH_31	2518179038	Predicted transcriptional regulator	2517572220	Bacteria	Proteobacteria	Gammaproteobacteria	Pasteurellales	Pasteurellaceae	Mannheimia	Mannheimia haemolytica
pfam13560	HTH_31	2520063703	Helix-turn-helix domain-containing protein	2519899536	Bacteria	Proteobacteria	Gammaproteobacteria	Pseudomonadales	Pseudomonadaceae	Pseudomonas	Pseudomonas sp. UW4
pfam13560	HTH_31	2520175490	DNA-binding transcriptional regulator, XRE-family HTH domain	2519899571	Bacteria	Proteobacteria	Alphaproteobacteria	Rhodospirillales	Rhodospirillaceae	Caenispirillum	Caenispirillum salinarum
pfam13560	HTH_31	2520479007	Predicted transcriptional regulators	2519899642	Bacteria	Proteobacteria	Gammaproteobacteria	Pseudomonadales	Pseudomonadaceae	Pseudomonas	Pseudomonas sp. 45MFCol3.1
pfam13560	HTH_31	2521747650	Predicted DNA-binding proteins	2521172639	Bacteria	Proteobacteria	Gammaproteobacteria	Pseudomonadales	Pseudomonadaceae	Pseudomonas	Pseudomonas sp. LAMO17WK12:I5
pfam13560	HTH_31	2521762231	Predicted transcriptional regulators	2521172642	Bacteria	Proteobacteria	Gammaproteobacteria	Pseudomonadales	Pseudomonadaceae	Pseudomonas	Pseudomonas sp. LAMO17WK12:I10
pfam13560	HTH_31	2521789128	helix-turn-helix protein	2521172646	Bacteria	Proteobacteria	Gammaproteobacteria	Pseudomonadales	Pseudomonadaceae	Pseudomonas	Pseudomonas sp. LAMO17WK12:I9
pfam13560	HTH_31	2521960294	Helix-turn-helix domain-containing protein	2521172691	Bacteria	Proteobacteria	Gammaproteobacteria	Oceanospirillales	Alcanivoracaceae	Alcanivorax	Alcanivorax dieselolei
pfam13560	HTH_31	2523569495	Helix-turn-helix domain-containing protein	2523533507	Bacteria	Proteobacteria	Gammaproteobacteria	Pseudomonadales	Pseudomonadaceae	Pseudomonas	Pseudomonas sp. URMO17WK12:I12
pfam13560	HTH_31	2525294752	Predicted transcriptional regulator with C-terminal CBS domains	2524614657	Bacteria	Proteobacteria	Gammaproteobacteria	Methylococcales	Methylothermaceae	Methylohalobius	Methylohalobius crimeensis
pfam13560	HTH_31	2525479801	Helix-turn-helix domain-containing protein	2524614706	Bacteria	Firmicutes	Clostridia	Clostridiales	Lachnospiraceae	unclassified	Lachnospiraceae bacterium NK4A136
pfam13560	HTH_31	2527239876	Predicted transcriptional regulators	2526164763	Bacteria	Proteobacteria	Gammaproteobacteria	Pseudomonadales	Pseudomonadaceae	Pseudomonas	Pseudomonas sp. URIL14HWK12:I7
pfam13560	HTH_31	2533594706	Helix-turn-helix domain-containing protein	2531839457	Bacteria	Proteobacteria	Gammaproteobacteria	Chromatiales	Chromatiaceae	Rheinheimera	Rheinheimera nanhaiensis
pfam13560	HTH_31	2537342890	Helix-turn-helix domain-containing protein	2534682311	Bacteria	Proteobacteria	Betaproteobacteria	Burkholderiales	Burkholderiaceae	Candidatus Glomeribacter	Candidatus Glomeribacter gigasporarum
pfam13560	HTH_31	2538679204	transcriptional regulator	2537561801	Bacteria	Proteobacteria	Betaproteobacteria	Burkholderiales	Burkholderiaceae	Ralstonia	Ralstonia solanacearum
pfam13560	HTH_31	2539092368	Helix-turn-helix domain-containing protein	2537561899	Bacteria	Proteobacteria	Gammaproteobacteria	Pasteurellales	Pasteurellaceae	Mannheimia	Mannheimia haemolytica
pfam13560	HTH_31	2541798045	transcriptional regulator	2541047091	Bacteria	Proteobacteria	Betaproteobacteria	Burkholderiales	Burkholderiaceae	Ralstonia	Ralstonia solanacearum
pfam13560	HTH_31	2541833128	Helix-turn-helix domain-containing protein	2541047100	Bacteria	Proteobacteria	Gammaproteobacteria	Pseudomonadales	Pseudomonadaceae	Pseudomonas	Pseudomonas sp. CF161
pfam13560	HTH_31	2541855128	Helix-turn-helix domain-containing protein	2541047103	Bacteria	Proteobacteria	Gammaproteobacteria	Pseudomonadales	Pseudomonadaceae	Pseudomonas	Pseudomonas sp. CFT9
pfam13560	HTH_31	2546209019	Helix-turn-helix domain-containing protein	2545824631	Bacteria	Proteobacteria	Gammaproteobacteria	Pasteurellales	Pasteurellaceae	Mannheimia	Mannheimia haemolytica
pfam13560	HTH_31	2546213397	Helix-turn-helix domain-containing protein	2545824632	Bacteria	Proteobacteria	Gammaproteobacteria	Pasteurellales	Pasteurellaceae	Mannheimia	Mannheimia haemolytica
pfam13560	HTH_31	2549280597	Predicted transcriptional regulators	2548876663	Bacteria	Proteobacteria	Gammaproteobacteria	Pseudomonadales	Pseudomonadaceae	Pseudomonas	Pseudomonas fluorescens
pfam13560	HTH_31	2551985014	Predicted transcriptional regulator	2551306145	Bacteria	Proteobacteria	Gammaproteobacteria	Oceanospirillales	Halomonadaceae	Halomonas	Halomonas stevensii
pfam13560	HTH_31	2552973024	Predicted transcriptional regulators	2551306410	Bacteria	Proteobacteria	Betaproteobacteria	Burkholderiales	Oxalobacteraceae	Herbaspirillum	Herbaspirillum rubrisubalbicans
pfam13560	HTH_31	2553003389	Predicted transcriptional regulators	2551306416	Bacteria	Proteobacteria	Betaproteobacteria	Burkholderiales	Oxalobacteraceae	Herbaspirillum	Herbaspirillum rubrisubalbicans
pfam13560	HTH_31	2553514946	Predicted transcriptional regulators	2551306545	Bacteria	Proteobacteria	Betaproteobacteria	Burkholderiales	Oxalobacteraceae	Herbaspirillum	Herbaspirillum sp. B501
pfam13560	HTH_31	2555672646	Helix-turn-helix domain-containing protein	2554235341	Bacteria	Proteobacteria	Gammaproteobacteria	Pseudomonadales	Pseudomonadaceae	Pseudomonas	Pseudomonas protegens
pfam13560	HTH_31	2555813610	Helix-turn-helix domain-containing protein	2554235380	Bacteria	Proteobacteria	Gammaproteobacteria	Pasteurellales	Pasteurellaceae	Mannheimia	Mannheimia haemolytica
pfam13560	HTH_31	2555889325	Helix-turn-helix domain-containing protein	2554235406	Bacteria	Proteobacteria	Gammaproteobacteria	Pasteurellales	Pasteurellaceae	Mannheimia	Mannheimia haemolytica
pfam13560	HTH_31	2555891901	Helix-turn-helix domain-containing protein	2554235407	Bacteria	Proteobacteria	Gammaproteobacteria	Pasteurellales	Pasteurellaceae	Mannheimia	Mannheimia haemolytica
pfam13560	HTH_31	2557104996	Predicted transcriptional regulators	2556921040	Bacteria	Proteobacteria	Gammaproteobacteria	Pseudomonadales	Pseudomonadaceae	Pseudomonas	Pseudomonas sp. URHB0015
pfam13560	HTH_31	2562077420	Predicted transcriptional regulators	2561511104	Bacteria	Actinobacteria	Actinobacteria	Micromonosporales	Micromonosporaceae	Salinispora	Salinispora arenicola
pfam13560	HTH_31	2562602895	transcriptional regulator	2561511242	Bacteria	Proteobacteria	Betaproteobacteria	Burkholderiales	Burkholderiaceae	Ralstonia	Ralstonia solanacearum
pfam13560	HTH_31	2563321650	Helix-turn-helix domain-containing protein	2562617187	Bacteria	Proteobacteria	Betaproteobacteria	Neisseriales	Neisseriaceae	Simonsiella	Simonsiella muelleri
pfam13560	HTH_31	2566252414	Helix-turn-helix domain-containing protein	2565956580	Bacteria	Proteobacteria	Gammaproteobacteria	Pseudomonadales	Pseudomonadaceae	Pseudomonas	Pseudomonas brassicacearum
pfam13560	HTH_31	2567026406	Helix-turn-helix domain-containing protein	2565956771	Bacteria	Proteobacteria	Gammaproteobacteria	Pseudomonadales	Pseudomonadaceae	Pseudomonas	Pseudomonas fluorescens
pfam13560	HTH_31	2569085946	Helix-turn-helix domain-containing protein	2568526161	Bacteria	Proteobacteria	Gammaproteobacteria	Pasteurellales	Pasteurellaceae	Mannheimia	Mannheimia haemolytica
pfam13560	HTH_31	2569834990	Helix-turn-helix domain-containing protein	2568526390	Bacteria	Proteobacteria	Gammaproteobacteria	Pasteurellales	Pasteurellaceae	Mannheimia	Mannheimia haemolytica
pfam13560	HTH_31	2570657973	Helix-turn-helix domain-containing protein	2568526640	Bacteria	Proteobacteria	Gammaproteobacteria	Pasteurellales	Pasteurellaceae	Mannheimia	Mannheimia haemolytica
pfam13560	HTH_31	2570845967	transcriptional regulator	2568526698	Bacteria	Proteobacteria	Betaproteobacteria	Burkholderiales	Burkholderiaceae	Ralstonia	Ralstonia solanacearum
pfam13560	HTH_31	2571091162	Helix-turn-helix domain-containing protein	2571042010	Bacteria	Proteobacteria	Betaproteobacteria	Neisseriales	Neisseriaceae	Alysiella	Alysiella crassa
pfam13560	HTH_31	2578650042	Helix-turn-helix domain-containing protein	2576861521	Bacteria	Proteobacteria	Gammaproteobacteria	Pasteurellales	Pasteurellaceae	Mannheimia	Mannheimia haemolytica
pfam13560	HTH_31	2578653659	Helix-turn-helix domain-containing protein	2576861522	Bacteria	Proteobacteria	Gammaproteobacteria	Pasteurellales	Pasteurellaceae	Mannheimia	Mannheimia haemolytica
pfam13560	HTH_31	2578654689	Helix-turn-helix domain-containing protein	2576861523	Bacteria	Proteobacteria	Gammaproteobacteria	Pasteurellales	Pasteurellaceae	Mannheimia	Mannheimia haemolytica
pfam13560	HTH_31	2580809200	Helix-turn-helix domain-containing protein	2579778744	Bacteria	Proteobacteria	Gammaproteobacteria	Pseudomonadales	Pseudomonadaceae	Pseudomonas	Pseudomonas chlororaphis
pfam13560	HTH_31	2582490257	Helix-turn-helix domain-containing protein	2579779147	Bacteria	Proteobacteria	Gammaproteobacteria	Pseudomonadales	Pseudomonadaceae	Pseudomonas	Pseudomonas mandelii
pfam13560	HTH_31	2583795133	Helix-turn-helix domain-containing protein	2582580891	Bacteria	Proteobacteria	Gammaproteobacteria	Pseudomonadales	Pseudomonadaceae	Pseudomonas	Pseudomonas chlororaphis
pfam13560	HTH_31	2586047404	Helix-turn-helix domain-containing protein	2585427645	Bacteria	Proteobacteria	Gammaproteobacteria	Pseudomonadales	Pseudomonadaceae	Pseudomonas	Pseudomonas chlororaphis
pfam13560	HTH_31	2586287889	Helix-turn-helix domain-containing protein	2585427706	Bacteria	Proteobacteria	Betaproteobacteria	Burkholderiales	Alcaligenaceae	Bordetella	Bordetella trematum
pfam13560	HTH_31	2590642928	DNA-binding transcriptional regulator, XRE-family HTH domain	2588254266	Bacteria	Proteobacteria	Gammaproteobacteria	Oceanospirillales	Halomonadaceae	Halomonas	Halomonas meridiana
pfam13560	HTH_31	2597040844	transcriptional regulator, XRE family	2596583600	Bacteria	Proteobacteria	Alphaproteobacteria	Sphingomonadales	Sphingomonadaceae	Sphingobium	Sphingobium faniae
pfam13560	HTH_31	2597430482	Helix-turn-helix domain-containing protein	2596583688	Bacteria	Proteobacteria	Alphaproteobacteria	Rhodospirillales	Rhodospirillaceae	Phaeospirillum	Phaeospirillum fulvum
pfam13560	HTH_31	2597848764	Helix-turn-helix domain-containing protein	2597489885	Bacteria	Proteobacteria	Gammaproteobacteria	Pseudomonadales	Pseudomonadaceae	Pseudomonas	Pseudomonas chlororaphis
pfam13560	HTH_31	2597860699	Helix-turn-helix domain-containing protein	2597489887	Bacteria	Proteobacteria	Gammaproteobacteria	Pseudomonadales	Pseudomonadaceae	Pseudomonas	Pseudomonas chlororaphis
pfam13560	HTH_31	2597878324	Helix-turn-helix domain-containing protein	2597489890	Bacteria	Proteobacteria	Gammaproteobacteria	Pseudomonadales	Pseudomonadaceae	Pseudomonas	Pseudomonas fluorescens
pfam13560	HTH_31	2598219156	transcriptional regulator	2597490080	Bacteria	Proteobacteria	Betaproteobacteria	Burkholderiales	Burkholderiaceae	Ralstonia	Ralstonia solanacearum
pfam13560	HTH_31	2598870315	Helix-turn-helix domain-containing protein	2597490269	Bacteria	Proteobacteria	Gammaproteobacteria	Pseudomonadales	Pseudomonadaceae	Pseudomonas	Pseudomonas sp. QTF5
pfam13560	HTH_31	2598905451	transcriptional regulator	2597490278	Bacteria	Proteobacteria	Betaproteobacteria	Burkholderiales	Burkholderiaceae	Ralstonia	Ralstonia solanacearum
pfam13560	HTH_31	2598907938	transcriptional regulator	2597490279	Bacteria	Proteobacteria	Betaproteobacteria	Burkholderiales	Burkholderiaceae	Ralstonia	Ralstonia solanacearum
pfam13560	HTH_31	2598966680	transcriptional regulator	2597490294	Bacteria	Proteobacteria	Betaproteobacteria	Burkholderiales	Burkholderiaceae	Ralstonia	Ralstonia solanacearum
pfam13560	HTH_31	2599043639	Helix-turn-helix domain-containing protein	2597490343	Bacteria	Proteobacteria	Alphaproteobacteria	Rhodospirillales	Rhodospirillaceae	Phaeospirillum	Phaeospirillum fulvum
pfam13560	HTH_31	2599356150	Helix-turn-helix domain-containing protein	2599185160	Bacteria	Proteobacteria	Gammaproteobacteria	Pseudomonadales	Pseudomonadaceae	Pseudomonas	Pseudomonas sp. NFPP25
pfam13560	HTH_31	2599362451	Helix-turn-helix domain-containing protein	2599185161	Bacteria	Proteobacteria	Gammaproteobacteria	Pseudomonadales	Pseudomonadaceae	Pseudomonas	Pseudomonas sp. NFPP09
pfam13560	HTH_31	2599369243	Helix-turn-helix domain-containing protein	2599185162	Bacteria	Proteobacteria	Gammaproteobacteria	Pseudomonadales	Pseudomonadaceae	Pseudomonas	Pseudomonas sp. NFPP10
pfam13560	HTH_31	2599375560	Helix-turn-helix domain-containing protein	2599185163	Bacteria	Proteobacteria	Gammaproteobacteria	Pseudomonadales	Pseudomonadaceae	Pseudomonas	Pseudomonas sp. NFPP12
pfam13560	HTH_31	2599381256	Helix-turn-helix domain-containing protein	2599185164	Bacteria	Proteobacteria	Gammaproteobacteria	Pseudomonadales	Pseudomonadaceae	Pseudomonas	Pseudomonas sp. NFPP13
pfam13560	HTH_31	2599387228	Helix-turn-helix domain-containing protein	2599185165	Bacteria	Proteobacteria	Gammaproteobacteria	Pseudomonadales	Pseudomonadaceae	Pseudomonas	Pseudomonas sp. NFPP18
pfam13560	HTH_31	2599394418	Helix-turn-helix domain-containing protein	2599185166	Bacteria	Proteobacteria	Gammaproteobacteria	Pseudomonadales	Pseudomonadaceae	Pseudomonas	Pseudomonas sp. NFPP08
pfam13560	HTH_31	2599406183	Helix-turn-helix domain-containing protein	2599185168	Bacteria	Proteobacteria	Gammaproteobacteria	Pseudomonadales	Pseudomonadaceae	Pseudomonas	Pseudomonas sp. NFPP05
pfam13560	HTH_31	2599462984	Helix-turn-helix domain-containing protein	2599185181	Bacteria	Proteobacteria	Gammaproteobacteria	Pseudomonadales	Pseudomonadaceae	Pseudomonas	Pseudomonas sp. NFPP17
pfam13560	HTH_31	2599467596	Helix-turn-helix domain-containing protein	2599185182	Bacteria	Proteobacteria	Gammaproteobacteria	Pseudomonadales	Pseudomonadaceae	Pseudomonas	Pseudomonas sp. NFPP19
pfam13560	HTH_31	2599486068	Helix-turn-helix domain-containing protein	2599185185	Bacteria	Proteobacteria	Gammaproteobacteria	Pseudomonadales	Pseudomonadaceae	Pseudomonas	Pseudomonas sp. NFPP07
pfam13560	HTH_31	2599492001	Helix-turn-helix domain-containing protein	2599185186	Bacteria	Proteobacteria	Gammaproteobacteria	Pseudomonadales	Pseudomonadaceae	Pseudomonas	Pseudomonas sp. NFPP15
pfam13560	HTH_31	2599804849	Helix-turn-helix domain-containing protein	2599185257	Bacteria	Proteobacteria	Gammaproteobacteria	Pseudomonadales	Pseudomonadaceae	Pseudomonas	Pseudomonas sp. NFACC41-3
pfam13560	HTH_31	2599973467	Helix-turn-helix domain-containing protein	2599185307	Bacteria	Proteobacteria	Gammaproteobacteria	Pseudomonadales	Pseudomonadaceae	Pseudomonas	Pseudomonas sp. NFACC02
pfam13560	HTH_31	2600036474	Helix-turn-helix domain-containing protein	2599185318	Bacteria	Proteobacteria	Gammaproteobacteria	Pseudomonadales	Pseudomonadaceae	Pseudomonas	Pseudomonas sp. NFACC13-1
pfam13560	HTH_31	2600068119	Helix-turn-helix domain-containing protein	2599185323	Bacteria	Proteobacteria	Gammaproteobacteria	Pseudomonadales	Pseudomonadaceae	Pseudomonas	Pseudomonas sp. NFACC37-1
pfam13560	HTH_31	2600215610	Helix-turn-helix domain-containing protein	2599185356	Bacteria	Proteobacteria	Gammaproteobacteria	Pseudomonadales	Pseudomonadaceae	Pseudomonas	Pseudomonas sp. NFPP14
pfam13560	HTH_31	2600366387	Helix-turn-helix domain-containing protein	2600254931	Bacteria	Proteobacteria	Gammaproteobacteria	Pseudomonadales	Pseudomonadaceae	Pseudomonas	Pseudomonas sp. NFIX28
pfam13560	HTH_31	2601689407	Helix-turn-helix domain-containing protein	2600255296	Bacteria	Proteobacteria	Gammaproteobacteria	Pseudomonadales	Pseudomonadaceae	Pseudomonas	Pseudomonas sp. NFR02
pfam13560	HTH_31	2601775776	Helix-turn-helix domain-containing protein	2600255313	Bacteria	Proteobacteria	Gammaproteobacteria	Pseudomonadales	Pseudomonadaceae	Pseudomonas	Pseudomonas sp. NFPP16
pfam13560	HTH_31	2602410037	DNA-binding transcriptional regulator, XRE-family HTH domain	2602041622	Bacteria	Proteobacteria	Betaproteobacteria	Burkholderiales	Alcaligenaceae	Oligella	Oligella urethralis
pfam13560	HTH_31	2606198103	helix-turn-helix protein	2603880217	Bacteria	Proteobacteria	Gammaproteobacteria	Pseudomonadales	Pseudomonadaceae	Pseudomonas	Pseudomonas poae
pfam13560	HTH_31	2611289920	transcriptional regulator	2609460069	Bacteria	Proteobacteria	Betaproteobacteria	Burkholderiales	Burkholderiaceae	Ralstonia	Ralstonia solanacearum
pfam13560	HTH_31	2616234004	Helix-turn-helix domain-containing protein	2615840607	Bacteria	Proteobacteria	Betaproteobacteria	Neisseriales	Neisseriaceae	Snodgrassella	Snodgrassella sp. R-53583
pfam13560	HTH_31	2617460377	DNA-binding transcriptional regulator, XRE-family HTH domain	2617270764	Bacteria	Proteobacteria	Gammaproteobacteria	Oceanospirillales	Halomonadaceae	Halomonas	Halomonas subterranea
pfam13560	HTH_31	2617543742	Helix-turn-helix domain-containing protein	2617270790	Bacteria	Proteobacteria	Gammaproteobacteria	Pseudomonadales	Pseudomonadaceae	Pseudomonas	Pseudomonas chlororaphis
pfam13560	HTH_31	2617902827	Helix-turn-helix domain-containing protein	2617270887	Bacteria	Proteobacteria	Gammaproteobacteria	Oceanospirillales	Halomonadaceae	Halomonas	Halomonas daqingensis
pfam13560	HTH_31	2619781375	Helix-turn-helix domain-containing protein	2619618859	Bacteria	Proteobacteria	Gammaproteobacteria	unclassified	unclassified	unclassified	unclassified
pfam13560	HTH_31	2619981112	Helix-turn-helix domain-containing protein	2619618917	Bacteria	Proteobacteria	Betaproteobacteria	Rhodocyclales	Azonexaceae	Dechloromonas	unclassified
pfam13560	HTH_31	2620559500	Helix-turn-helix domain-containing protein	2619619054	Bacteria	Chloroflexi	unclassified	unclassified	unclassified	unclassified	unclassified
pfam13560	HTH_31	2628081737	Helix-turn-helix domain-containing protein	2627853565	Bacteria	Proteobacteria	Deltaproteobacteria	Desulfovibrionales	Desulfovibrionaceae	Desulfovibrio	unclassified
pfam13560	HTH_31	2629468004	Helix-turn-helix domain-containing protein	2627853908	Bacteria	Proteobacteria	Alphaproteobacteria	Rhodospirillales	Rhodospirillaceae	Skermanella	Skermanella aerolata
pfam13560	HTH_31	2630072211	Helix-turn-helix domain-containing protein	2627854065	Bacteria	Proteobacteria	Gammaproteobacteria	Pseudomonadales	Pseudomonadaceae	Pseudomonas	Pseudomonas brassicacearum
pfam13560	HTH_31	2630688127	transcriptional regulator	2627854220	Bacteria	Proteobacteria	Betaproteobacteria	Burkholderiales	Burkholderiaceae	Ralstonia	Ralstonia solanacearum
pfam13560	HTH_31	2632413734	Helix-turn-helix domain-containing protein	2630968590	Bacteria	Proteobacteria	Gammaproteobacteria	Pseudomonadales	Pseudomonadaceae	Pseudomonas	Pseudomonas sp. FeS53a
pfam13560	HTH_31	2632590536	Helix-turn-helix domain-containing protein	2630968629	Bacteria	Proteobacteria	Gammaproteobacteria	Pseudomonadales	Pseudomonadaceae	Pseudomonas	Pseudomonas chlororaphis
pfam13560	HTH_31	2634066988	Helix-turn-helix domain-containing protein	2630968992	Bacteria	Proteobacteria	Betaproteobacteria	Burkholderiales	Burkholderiaceae	Burkholderia	Burkholderia lata
pfam13560	HTH_31	2634911171	DNA-binding transcriptional regulator, XRE-family HTH domain	2634166247	Bacteria	Proteobacteria	Gammaproteobacteria	Methylococcales	Methylococcaceae	Methylosarcina	Methylosarcina lacus
pfam13560	HTH_31	2634942205	DNA-binding transcriptional regulator, XRE-family HTH domain	2634166256	Bacteria	Proteobacteria	Gammaproteobacteria	Methylococcales	Methylococcaceae	Methylosarcina	Methylosarcina lacus
pfam13560	HTH_31	2636700129	Helix-turn-helix domain-containing protein	2636415470	Bacteria	Proteobacteria	Betaproteobacteria	Burkholderiales	Burkholderiaceae	Burkholderia	Burkholderia sp. LK4
pfam13560	HTH_31	2636961343	Helix-turn-helix domain-containing protein	2636415535	Bacteria	Proteobacteria	Betaproteobacteria	Burkholderiales	Burkholderiaceae	Burkholderia	Burkholderia lata
pfam13560	HTH_31	2638523125	Helix-turn-helix domain-containing protein	2636415910	Bacteria	Proteobacteria	Gammaproteobacteria	Pasteurellales	Pasteurellaceae	Mannheimia	Mannheimia haemolytica
pfam13560	HTH_31	2638958379	Helix-turn-helix domain-containing protein	2636416017	Bacteria	Proteobacteria	Gammaproteobacteria	Pseudomonadales	Pseudomonadaceae	Pseudomonas	Pseudomonas azotoformans
pfam13560	HTH_31	2638964850	Helix-turn-helix domain-containing protein	2636416019	Bacteria	Proteobacteria	Gammaproteobacteria	Pseudomonadales	Pseudomonadaceae	Pseudomonas	Pseudomonas chlororaphis
pfam13560	HTH_31	2639119134	Helix-turn-helix domain-containing protein	2636416064	Bacteria	Proteobacteria	Gammaproteobacteria	Pseudomonadales	Pseudomonadaceae	Pseudomonas	Pseudomonas chlororaphis
pfam13560	HTH_31	2639120922	Helix-turn-helix domain-containing protein	2636416065	Bacteria	Proteobacteria	Gammaproteobacteria	Pseudomonadales	Pseudomonadaceae	Pseudomonas	Pseudomonas arsenicoxydans
pfam13560	HTH_31	2639262990	Helix-turn-helix domain-containing protein	2636416094	Bacteria	Proteobacteria	Betaproteobacteria	Burkholderiales	Burkholderiaceae	Ralstonia	Ralstonia solanacearum
pfam13560	HTH_31	2640004844	Helix-turn-helix domain-containing protein	2639762561	Bacteria	Proteobacteria	Gammaproteobacteria	Pseudomonadales	Pseudomonadaceae	Pseudomonas	Pseudomonas marginalis
pfam13560	HTH_31	2640147994	Helix-turn-helix domain-containing protein	2639762602	Bacteria	Proteobacteria	Gammaproteobacteria	Pseudomonadales	Pseudomonadaceae	Pseudomonas	Pseudomonas brassicacearum
pfam13560	HTH_31	2640451058	Helix-turn-helix domain-containing protein	2639762715	Bacteria	Proteobacteria	Gammaproteobacteria	Pseudomonadales	Pseudomonadaceae	Pseudomonas	Pseudomonas extremorientalis
pfam13560	HTH_31	2643580194	Helix-turn-helix domain-containing protein	2643221502	Bacteria	Proteobacteria	Gammaproteobacteria	Pseudomonadales	Pseudomonadaceae	Pseudomonas	unclassified
pfam13560	HTH_31	2643586474	Helix-turn-helix domain-containing protein	2643221503	Bacteria	Proteobacteria	Gammaproteobacteria	Pseudomonadales	Pseudomonadaceae	Pseudomonas	unclassified
pfam13560	HTH_31	2646810878	Helix-turn-helix domain-containing protein	2645727751	Bacteria	Proteobacteria	Gammaproteobacteria	Pseudomonadales	Pseudomonadaceae	Pseudomonas	Pseudomonas chlororaphis
pfam13560	HTH_31	2647937398	Helix-turn-helix domain-containing protein	2645728011	Bacteria	Proteobacteria	Gammaproteobacteria	Pseudomonadales	Pseudomonadaceae	Pseudomonas	Pseudomonas brassicacearum
pfam13560	HTH_31	2650560070	Helix-turn-helix domain-containing protein	2648501628	Bacteria	Proteobacteria	Gammaproteobacteria	Xanthomonadales	Xanthomonadaceae	Xanthomonas	Xanthomonas sp.
pfam13560	HTH_31	2651156011	Helix-turn-helix domain-containing protein	2648501759	Bacteria	Proteobacteria	Betaproteobacteria	Burkholderiales	Burkholderiaceae	Ralstonia	Ralstonia solanacearum
pfam13560	HTH_31	2651301424	Helix-turn-helix domain-containing protein	2648501796	Bacteria	Proteobacteria	Betaproteobacteria	Burkholderiales	Burkholderiaceae	Burkholderia	Burkholderia gladioli
pfam13560	HTH_31	2651417309	Helix-turn-helix domain-containing protein	2648501823	Bacteria	Proteobacteria	Gammaproteobacteria	Pseudomonadales	Pseudomonadaceae	Pseudomonas	Pseudomonas fluorescens
pfam13560	HTH_31	2652267696	Helix-turn-helix domain-containing protein	2651869651	Bacteria	Proteobacteria	Betaproteobacteria	Burkholderiales	Burkholderiaceae	Ralstonia	Ralstonia solanacearum
pfam13560	HTH_31	2652508793	Helix-turn-helix domain-containing protein	2651869705	Bacteria	Proteobacteria	Gammaproteobacteria	Pseudomonadales	Pseudomonadaceae	Pseudomonas	Pseudomonas sp. PA1G7
pfam13560	HTH_31	2653155882	Helix-turn-helix domain-containing protein	2651869865	Bacteria	Proteobacteria	Gammaproteobacteria	Pseudomonadales	Pseudomonadaceae	Pseudomonas	Pseudomonas sp. RIT-PI-r
pfam13560	HTH_31	2655490365	Helix-turn-helix domain-containing protein	2654587707	Bacteria	Proteobacteria	Gammaproteobacteria	Pseudomonadales	Pseudomonadaceae	Pseudomonas	Pseudomonas fluorescens
pfam13560	HTH_31	2655885253	transcriptional regulator	2654587816	Bacteria	Proteobacteria	Betaproteobacteria	Burkholderiales	Burkholderiaceae	Ralstonia	Ralstonia solanacearum
pfam13560	HTH_31	2655888334	transcriptional regulator	2654587817	Bacteria	Proteobacteria	Betaproteobacteria	Burkholderiales	Burkholderiaceae	Ralstonia	Ralstonia solanacearum
pfam13560	HTH_31	2655895954	transcriptional regulator	2654587818	Bacteria	Proteobacteria	Betaproteobacteria	Burkholderiales	Burkholderiaceae	Ralstonia	Ralstonia solanacearum
pfam13560	HTH_31	2655897945	transcriptional regulator	2654587819	Bacteria	Proteobacteria	Betaproteobacteria	Burkholderiales	Burkholderiaceae	Ralstonia	Ralstonia solanacearum
pfam13560	HTH_31	2655903631	transcriptional regulator	2654587820	Bacteria	Proteobacteria	Betaproteobacteria	Burkholderiales	Burkholderiaceae	Ralstonia	Ralstonia solanacearum
pfam13560	HTH_31	2655927244	transcriptional regulator	2654587829	Bacteria	Proteobacteria	Betaproteobacteria	Burkholderiales	Burkholderiaceae	Ralstonia	Ralstonia solanacearum
pfam13560	HTH_31	2655936345	transcriptional regulator	2654587830	Bacteria	Proteobacteria	Betaproteobacteria	Burkholderiales	Burkholderiaceae	Ralstonia	Ralstonia solanacearum
pfam13560	HTH_31	2656140507	Helix-turn-helix domain-containing protein	2654587884	Bacteria	Proteobacteria	Alphaproteobacteria	Rhodospirillales	Rhodospirillaceae	Limimonas	Limimonas halophila
pfam13560	HTH_31	2656451163	transcriptional regulator	2654587975	Bacteria	Proteobacteria	Betaproteobacteria	Burkholderiales	Burkholderiaceae	Ralstonia	Ralstonia solanacearum
pfam13560	HTH_31	2664374680	Helix-turn-helix domain-containing protein	2663762781	Bacteria	Proteobacteria	Gammaproteobacteria	Pseudomonadales	Pseudomonadaceae	Pseudomonas	Pseudomonas otitidis
pfam13560	HTH_31	2667623606	transcriptional regulator	2667527224	Bacteria	Proteobacteria	Gammaproteobacteria	Pseudomonadales	Pseudomonadaceae	Pseudomonas	Pseudomonas mohnii
pfam13560	HTH_31	2669556157	Helix-turn-helix domain-containing protein	2667527804	Bacteria	Proteobacteria	Gammaproteobacteria	Legionellales	Legionellaceae	Legionella	Legionella quateirensis
pfam13560	HTH_31	2671056682	DNA-binding transcriptional regulator, XRE-family HTH domain	2667528161	Bacteria	Proteobacteria	Alphaproteobacteria	Rhodospirillales	Rhodospirillaceae	Caenispirillum	Caenispirillum bisanense
pfam13560	HTH_31	2671056208	Helix-turn-helix domain-containing protein	2667528161	Bacteria	Proteobacteria	Alphaproteobacteria	Rhodospirillales	Rhodospirillaceae	Caenispirillum	Caenispirillum bisanense
pfam13560	HTH_31	2671099090	helix-turn-helix protein	2667528171	Bacteria	Proteobacteria	Gammaproteobacteria	Pseudomonadales	Pseudomonadaceae	Pseudomonas	Pseudomonas sp. NFPP22
pfam13560	HTH_31	2671146514	Helix-turn-helix domain-containing protein	2667528180	Bacteria	Proteobacteria	Gammaproteobacteria	Pseudomonadales	Pseudomonadaceae	Pseudomonas	Pseudomonas chlororaphis
pfam13560	HTH_31	2671162402	transcriptional regulator	2667528183	Bacteria	Proteobacteria	Gammaproteobacteria	Pseudomonadales	Pseudomonadaceae	Pseudomonas	Pseudomonas saponiphila
pfam13560	HTH_31	2671606467	transcriptional regulator	2671180118	Bacteria	Proteobacteria	Betaproteobacteria	Burkholderiales	Burkholderiaceae	Paraburkholderia	Paraburkholderia megapolitana
pfam13560	HTH_31	2671771856	Helix-turn-helix domain-containing protein	2671180172	Bacteria	Proteobacteria	Gammaproteobacteria	Pseudomonadales	Pseudomonadaceae	Pseudomonas	Pseudomonas sp. NFIX51
pfam13560	HTH_31	2675474378	Helix-turn-helix domain-containing protein	2671181093	Bacteria	Proteobacteria	Gammaproteobacteria	Pseudomonadales	Pseudomonadaceae	Pseudomonas	Pseudomonas sp. URMO17WK12:I11
pfam13560	HTH_31	2676916271	Helix-turn-helix domain-containing protein	2675903164	Bacteria	Proteobacteria	Alphaproteobacteria	Rhodobacterales	Rhodobacteraceae	Roseivivax	Roseivivax halotolerans
pfam13560	HTH_31	2678174168	Helix-turn-helix domain-containing protein	2675903492	Bacteria	Proteobacteria	Gammaproteobacteria	Oceanospirillales	Halomonadaceae	Halomonas	Halomonas hydrothermalis
pfam13560	HTH_31	2681829831	transcriptional regulator	2681812804	Bacteria	Proteobacteria	Gammaproteobacteria	Pseudomonadales	Pseudomonadaceae	Pseudomonas	Pseudomonas sp. B10
pfam13560	HTH_31	2681848275	transcriptional regulator	2681812807	Bacteria	Proteobacteria	Gammaproteobacteria	Pseudomonadales	Pseudomonadaceae	Pseudomonas	Pseudomonas sp. A214
pfam13560	HTH_31	2682144166	Helix-turn-helix domain-containing protein	2681812918	Eukaryota	Mucoromycota	Glomeromycetes	Diversisporales	Gigasporaceae	Gigaspora	Gigaspora margarita
pfam13560	HTH_31	2686940601	transcriptional regulator	2684623139	Bacteria	Proteobacteria	Betaproteobacteria	Burkholderiales	Burkholderiaceae	Ralstonia	Ralstonia solanacearum
pfam13560	HTH_31	2687260308	Helix-turn-helix domain-containing protein	2684623224	Bacteria	Proteobacteria	Gammaproteobacteria	Pseudomonadales	Pseudomonadaceae	Pseudomonas	Pseudomonas fluorescens
pfam13560	HTH_31	2687679332	Helix-turn-helix domain-containing protein	2687453154	Bacteria	Proteobacteria	Gammaproteobacteria	Pseudomonadales	Pseudomonadaceae	Pseudomonas	Pseudomonas sp. St29
pfam13560	HTH_31	2688513045	transcriptional regulator	2687453373	Bacteria	Proteobacteria	Betaproteobacteria	Burkholderiales	Burkholderiaceae	Ralstonia	Ralstonia solanacearum
pfam13560	HTH_31	2688711245	Helix-turn-helix domain-containing protein	2687453417	Bacteria	Proteobacteria	Gammaproteobacteria	Pseudomonadales	Pseudomonadaceae	Pseudomonas	Pseudomonas brassicacearum
pfam13560	HTH_31	2689237728	Helix-turn-helix domain-containing protein	2687453548	Bacteria	Proteobacteria	Gammaproteobacteria	Pseudomonadales	Pseudomonadaceae	Pseudomonas	Pseudomonas chlororaphis
pfam13560	HTH_31	2695415975	mRNA interferase RelE/StbE	2693430069	Bacteria	Proteobacteria	Alphaproteobacteria	Rhizobiales	Phyllobacteriaceae	unclassified	Phyllobacteriaceae bacterium JGI CrystG Aug3-3-C4
pfam13560	HTH_31	2695596243	transcriptional regulator	2695420348	Bacteria	Proteobacteria	Betaproteobacteria	Burkholderiales	Burkholderiaceae	Ralstonia	Ralstonia solanacearum
pfam13560	HTH_31	2695604624	transcriptional regulator	2695420349	Bacteria	Proteobacteria	Betaproteobacteria	Burkholderiales	Burkholderiaceae	Ralstonia	Ralstonia solanacearum
pfam13560	HTH_31	2695613406	transcriptional regulator	2695420351	Bacteria	Proteobacteria	Betaproteobacteria	Burkholderiales	Burkholderiaceae	Ralstonia	Ralstonia solanacearum
pfam13560	HTH_31	2695615894	transcriptional regulator	2695420352	Bacteria	Proteobacteria	Betaproteobacteria	Burkholderiales	Burkholderiaceae	Ralstonia	Ralstonia solanacearum
pfam13560	HTH_31	2698252861	Helix-turn-helix domain-containing protein	2695420964	Bacteria	Proteobacteria	Alphaproteobacteria	Rhizobiales	unclassified	unclassified	unclassified
pfam13560	HTH_31	2705821753	transcriptional regulator	2703719185	Bacteria	Proteobacteria	Gammaproteobacteria	Pseudomonadales	Pseudomonadaceae	Pseudomonas	unclassified
pfam13560	HTH_31	2705861173	transcriptional regulator	2703719194	Bacteria	Proteobacteria	Betaproteobacteria	Burkholderiales	Burkholderiaceae	Burkholderia	Burkholderia sp. JKS000303
pfam13560	HTH_31	2706160209	transcriptional regulator	2703719274	Bacteria	Proteobacteria	Betaproteobacteria	Burkholderiales	Burkholderiaceae	Burkholderia	Burkholderia agricolaris
pfam13560	HTH_31	2709508290	Helix-turn-helix domain-containing protein	2708742706	Bacteria	Proteobacteria	Betaproteobacteria	unclassified	unclassified	unclassified	Betaproteobacteria bacterium RBG_16_56_24
pfam13560	HTH_31	2710240771	helix-turn-helix protein	2708743156	Bacteria	Proteobacteria	Betaproteobacteria	Burkholderiales	Burkholderiaceae	Paraburkholderia	Paraburkholderia bryophila
pfam13560	HTH_31	2710924854	Helix-turn-helix domain-containing protein	2710723632	Bacteria	Proteobacteria	Deltaproteobacteria	unclassified	unclassified	unclassified	Deltaproteobacteria bacterium RIFCSPHIGHO2_12_FULL_43_9
pfam13560	HTH_31	2715387726	Helix-turn-helix domain-containing protein	2713897061	Bacteria	Proteobacteria	Gammaproteobacteria	Pasteurellales	Pasteurellaceae	Mannheimia	Mannheimia haemolytica
pfam13560	HTH_31	2716070522	Helix-turn-helix domain-containing protein	2713897216	Bacteria	Proteobacteria	Gammaproteobacteria	Pseudomonadales	Pseudomonadaceae	Pseudomonas	Pseudomonas protegens
pfam13560	HTH_31	2716076922	Helix-turn-helix domain-containing protein	2713897217	Bacteria	Proteobacteria	Gammaproteobacteria	Pseudomonadales	Pseudomonadaceae	Pseudomonas	Pseudomonas protegens
pfam13560	HTH_31	2716083115	Helix-turn-helix domain-containing protein	2713897218	Bacteria	Proteobacteria	Gammaproteobacteria	Pseudomonadales	Pseudomonadaceae	Pseudomonas	Pseudomonas protegens
pfam13560	HTH_31	2716089733	Helix-turn-helix domain-containing protein	2713897219	Bacteria	Proteobacteria	Gammaproteobacteria	Pseudomonadales	Pseudomonadaceae	Pseudomonas	Pseudomonas protegens
pfam13560	HTH_31	2716102452	Helix-turn-helix domain-containing protein	2713897221	Bacteria	Proteobacteria	Gammaproteobacteria	Pseudomonadales	Pseudomonadaceae	Pseudomonas	Pseudomonas chlororaphis
pfam13560	HTH_31	2716108642	Helix-turn-helix domain-containing protein	2713897222	Bacteria	Proteobacteria	Gammaproteobacteria	Pseudomonadales	Pseudomonadaceae	Pseudomonas	Pseudomonas chlororaphis
pfam13560	HTH_31	2716114606	Helix-turn-helix domain-containing protein	2713897223	Bacteria	Proteobacteria	Gammaproteobacteria	Pseudomonadales	Pseudomonadaceae	Pseudomonas	Pseudomonas chlororaphis
pfam13560	HTH_31	2716120890	Helix-turn-helix domain-containing protein	2713897224	Bacteria	Proteobacteria	Gammaproteobacteria	Pseudomonadales	Pseudomonadaceae	Pseudomonas	Pseudomonas brassicacearum
pfam13560	HTH_31	2716148210	Helix-turn-helix domain-containing protein	2713897229	Bacteria	Proteobacteria	Gammaproteobacteria	Pseudomonadales	Pseudomonadaceae	Pseudomonas	Pseudomonas sp. Pf153
pfam13560	HTH_31	2716154268	Helix-turn-helix domain-containing protein	2713897230	Bacteria	Proteobacteria	Gammaproteobacteria	Pseudomonadales	Pseudomonadaceae	Pseudomonas	Pseudomonas sp. P1.8
pfam13560	HTH_31	2718714114	Helix-turn-helix domain-containing protein	2718217751	Bacteria	Proteobacteria	Gammaproteobacteria	Pasteurellales	Pasteurellaceae	Mannheimia	Mannheimia haemolytica
pfam13560	HTH_31	2719414137	Helix-turn-helix domain-containing protein	2718217933	Bacteria	Proteobacteria	Gammaproteobacteria	Pseudomonadales	Pseudomonadaceae	Pseudomonas	Pseudomonas protegens
pfam13560	HTH_31	2719680579	Helix-turn-helix domain-containing protein	2718217999	Bacteria	Proteobacteria	Gammaproteobacteria	Pseudomonadales	Pseudomonadaceae	Pseudomonas	Pseudomonas sp. MRSN12121
pfam13560	HTH_31	2719991469	Helix-turn-helix domain-containing protein	2718218077	Bacteria	Proteobacteria	Gammaproteobacteria	Pasteurellales	Pasteurellaceae	Mannheimia	Mannheimia haemolytica
pfam13560	HTH_31	2723081090	transcriptional regulator	2721755569	Bacteria	Proteobacteria	Betaproteobacteria	Burkholderiales	Burkholderiaceae	Ralstonia	Ralstonia solanacearum
pfam13560	HTH_31	2727916059	DNA-binding transcriptional regulator, XRE-family HTH domain	2724679730	Bacteria	Proteobacteria	Alphaproteobacteria	Rhodobacterales	Rhodobacteraceae	Lutimaribacter	Lutimaribacter litoralis
pfam13560	HTH_31	2730451109	helix-turn-helix protein	2728369464	Bacteria	Proteobacteria	Alphaproteobacteria	Kordiimonadales	Kordiimonadaceae	Eilatimonas	Eilatimonas milleporae
pfam13560	HTH_31	2731257601	Helix-turn-helix domain-containing protein	2728369660	Bacteria	Proteobacteria	Alphaproteobacteria	Rhizobiales	Methylobacteriaceae	Methylorubrum	Methylorubrum thiocyanatum
pfam13560	HTH_31	2737706574	Helix-turn-helix domain-containing protein	2737471685	Bacteria	Proteobacteria	Gammaproteobacteria	Pasteurellales	Pasteurellaceae	Mannheimia	Mannheimia haemolytica
pfam13560	HTH_31	2739258816	transcriptional regulator	2738543015	Bacteria	Proteobacteria	Gammaproteobacteria	Pseudomonadales	Pseudomonadaceae	Pseudomonas	Pseudomonas sp. GV041
pfam13560	HTH_31	2743740243	helix-turn-helix protein	2740892503	Bacteria	Proteobacteria	Gammaproteobacteria	Pseudomonadales	Pseudomonadaceae	Pseudomonas	Pseudomonas chlororaphis
pfam13560	HTH_31	2745283481	helix-turn-helix protein	2744054684	Bacteria	Proteobacteria	Gammaproteobacteria	Oceanospirillales	Oceanospirillaceae	Marinomonas	Marinomonas gallaica
pfam13560	HTH_31	2747933023	transcriptional regulator	2747842423	Bacteria	Proteobacteria	Gammaproteobacteria	Pseudomonadales	Pseudomonadaceae	Pseudomonas	unclassified
pfam13560	HTH_31	2753550683	transcriptional regulator	2751185843	Bacteria	Proteobacteria	Betaproteobacteria	Burkholderiales	Burkholderiaceae	Ralstonia	blood disease bacterium A2-HR MARDI
pfam13560	HTH_31	2753616757	DNA-binding XRE family transcriptional regulator	2751185866	Bacteria	Proteobacteria	Gammaproteobacteria	Oceanospirillales	Halomonadaceae	Halomonas	Halomonas sp. G11
pfam13560	HTH_31	2754218386	transcriptional regulator	2751186013	Bacteria	Proteobacteria	Betaproteobacteria	Burkholderiales	Burkholderiaceae	Burkholderia	Burkholderia territorii
pfam13560	HTH_31	2754657587	transcriptional regulator	2754412344	Bacteria	Proteobacteria	Betaproteobacteria	Burkholderiales	Burkholderiaceae	Burkholderia	Burkholderia territorii
pfam13560	HTH_31	2754923464	transcriptional regulator	2754412385	Bacteria	Proteobacteria	Betaproteobacteria	Burkholderiales	Burkholderiaceae	Burkholderia	Burkholderia territorii
pfam13560	HTH_31	2755243833	helix-turn-helix protein	2754412491	Bacteria	Proteobacteria	Gammaproteobacteria	Pseudomonadales	Pseudomonadaceae	Pseudomonas	Pseudomonas parafulva
pfam13560	HTH_31	2756732891	transcriptional regulator	2756170262	Bacteria	Proteobacteria	Gammaproteobacteria	Pseudomonadales	Pseudomonadaceae	Pseudomonas	unclassified
pfam13560	HTH_31	2758176509	transcriptional regulator	2757320529	Bacteria	Proteobacteria	Gammaproteobacteria	Pseudomonadales	Pseudomonadaceae	Pseudomonas	Pseudomonas sp. GV088
pfam13560	HTH_31	2760576442	transcriptional regulator	2758568605	Bacteria	Proteobacteria	Gammaproteobacteria	Pseudomonadales	Pseudomonadaceae	Pseudomonas	Pseudomonas sp. OV184
pfam13560	HTH_31	2766166659	transcriptional regulator	2765235974	Bacteria	Proteobacteria	Betaproteobacteria	Burkholderiales	Burkholderiaceae	Burkholderia	Burkholderia sp. TSV86
pfam13560	HTH_31	2769859497	helix-turn-helix protein	2767802352	Bacteria	Proteobacteria	Gammaproteobacteria	Pseudomonadales	Pseudomonadaceae	Pseudomonas	Pseudomonas fluorescens
pfam13560	HTH_31	2770336649	helix-turn-helix protein	2767802472	Bacteria	Proteobacteria	Gammaproteobacteria	Pseudomonadales	Pseudomonadaceae	Pseudomonas	Pseudomonas jessenii
pfam13560	HTH_31	2771033819	helix-turn-helix protein	2770939321	Bacteria	Proteobacteria	Gammaproteobacteria	Oceanospirillales	Halomonadaceae	Halomonas	Halomonas xianhensis
pfam13560	HTH_31	2773831862	helix-turn-helix protein	2772191014	Bacteria	Proteobacteria	Zetaproteobacteria	unclassified	unclassified	unclassified	unclassified
pfam13560	HTH_31	2777905014	helix-turn-helix protein	2775507204	Bacteria	Proteobacteria	Gammaproteobacteria	Pseudomonadales	Pseudomonadaceae	Pseudomonas	Pseudomonas laurylsulfativorans
pfam13560	HTH_31	2777912337	helix-turn-helix protein	2775507205	Bacteria	Proteobacteria	Gammaproteobacteria	Pseudomonadales	Pseudomonadaceae	Pseudomonas	Pseudomonas sp. 09C 129
pfam13560	HTH_31	2778330633	helix-turn-helix protein	2778260931	Bacteria	Proteobacteria	Gammaproteobacteria	Chromatiales	Chromatiaceae	Thiocapsa	Thiocapsa rosea
pfam13560	HTH_31	2784262008	helix-turn-helix protein	2784132063	Bacteria	Proteobacteria	Gammaproteobacteria	Pseudomonadales	Pseudomonadaceae	Pseudomonas	Pseudomonas sp. 424
pfam13560	HTH_31	2785448511	helix-turn-helix protein	2784746788	Bacteria	Proteobacteria	Gammaproteobacteria	Pasteurellales	Pasteurellaceae	Mannheimia	Mannheimia haemolytica
pfam13560	HTH_31	2785663696	transcriptional regulator	2785510729	Bacteria	Proteobacteria	Gammaproteobacteria	Pseudomonadales	Pseudomonadaceae	Pseudomonas	Pseudomonas protegens
pfam13560	HTH_31	2785758864	transcriptional regulator	2785510750	Bacteria	Proteobacteria	Gammaproteobacteria	Pseudomonadales	Pseudomonadaceae	Pseudomonas	Pseudomonas protegens
pfam13560	HTH_31	2787725679	DNA-binding XRE family transcriptional regulator	2786546650	Bacteria	Proteobacteria	Deltaproteobacteria	unclassified	unclassified	unclassified	Deltaproteobacteria bacterium CG11_big_fil_rev_8_21_14_0_20_45_16
pfam13560	HTH_31	2792686092	transcriptional regulator	2791355109	Bacteria	Proteobacteria	Betaproteobacteria	Burkholderiales	Alcaligenaceae	Achromobacter	Achromobacter pulmonis
pfam13560	HTH_31	2794561164	helix-turn-helix protein	2791355514	Bacteria	Proteobacteria	Gammaproteobacteria	Pseudomonadales	Pseudomonadaceae	Pseudomonas	Pseudomonas sp. MYb115
pfam13560	HTH_31	2794574323	helix-turn-helix protein	2791355516	Bacteria	Proteobacteria	Gammaproteobacteria	Pseudomonadales	Pseudomonadaceae	Pseudomonas	Pseudomonas sp. MYb3
pfam13560	HTH_31	2794644032	helix-turn-helix protein	2791355528	Bacteria	Proteobacteria	Gammaproteobacteria	Pseudomonadales	Pseudomonadaceae	Pseudomonas	Pseudomonas sp. GW456-L12
pfam13560	HTH_31	2794667134	helix-turn-helix protein	2791355532	Bacteria	Proteobacteria	Gammaproteobacteria	Pseudomonadales	Pseudomonadaceae	Pseudomonas	Pseudomonas sp. FW305-25
pfam13560	HTH_31	2794679687	helix-turn-helix protein	2791355534	Bacteria	Proteobacteria	Gammaproteobacteria	Pseudomonadales	Pseudomonadaceae	Pseudomonas	Pseudomonas sp. GW456-L14
pfam13560	HTH_31	2794778055	helix-turn-helix protein	2791355550	Bacteria	Proteobacteria	Gammaproteobacteria	Pseudomonadales	Pseudomonadaceae	Pseudomonas	Pseudomonas sp. FW306-2-2C-D06C
pfam13560	HTH_31	2795043606	helix-turn-helix protein	2791355594	Bacteria	Proteobacteria	Gammaproteobacteria	Pseudomonadales	Pseudomonadaceae	Pseudomonas	Pseudomonas sp. GW247-5R2A
pfam13560	HTH_31	2802451115	DNA-binding XRE family transcriptional regulator	2802428806	Bacteria	Proteobacteria	Gammaproteobacteria	Oceanospirillales	Halomonadaceae	Halomonas	Halomonas alkaliantarctica
pfam13560	HTH_31	2802448489	DNA-binding XRE family transcriptional regulator	2802428806	Bacteria	Proteobacteria	Gammaproteobacteria	Oceanospirillales	Halomonadaceae	Halomonas	Halomonas alkaliantarctica
pfam13560	HTH_31	2804859502	helix-turn-helix protein	2802429299	Bacteria	Proteobacteria	Gammaproteobacteria	Oceanospirillales	Halomonadaceae	Halomonas	Halomonas hydrothermalis
pfam13560	HTH_31	2806258937	Xre family transcriptional regulator	2802429724	Bacteria	Proteobacteria	Alphaproteobacteria	Rhodobacterales	Rhodobacteraceae	Rhodovulum	Rhodovulum steppense
pfam13560	HTH_31	2808514454	transcriptional regulator	2806311045	Bacteria	Proteobacteria	Betaproteobacteria	Burkholderiales	Burkholderiaceae	Ralstonia	Ralstonia solanacearum
pfam13560	HTH_31	2808525789	helix-turn-helix protein	2806311047	Bacteria	Proteobacteria	Gammaproteobacteria	Pseudomonadales	Pseudomonadaceae	Pseudomonas	Pseudomonas frederiksbergensis
pfam13560	HTH_31	2808588315	helix-turn-helix protein	2806311068	Bacteria	Proteobacteria	Gammaproteobacteria	Pseudomonadales	Pseudomonadaceae	Pseudomonas	Pseudomonas chlororaphis
pfam13560	HTH_31	2809024824	transcriptional regulator	2808606393	Bacteria	Proteobacteria	Gammaproteobacteria	Pseudomonadales	Pseudomonadaceae	Pseudomonas	Pseudomonas frederiksbergensis
pfam13560	HTH_31	2809035195	helix-turn-helix protein	2808606395	Bacteria	Proteobacteria	Betaproteobacteria	Burkholderiales	Alcaligenaceae	Achromobacter	Bacillus sp. SLBN-3
pfam13560	HTH_31	2809047047	helix-turn-helix protein	2808606397	Bacteria	Proteobacteria	Gammaproteobacteria	Pseudomonadales	Pseudomonadaceae	Pseudomonas	Pseudomonas chlororaphis
pfam13560	HTH_31	2809262366	transcriptional regulator	2808606454	Bacteria	Proteobacteria	Betaproteobacteria	Burkholderiales	Burkholderiaceae	Ralstonia	Ralstonia solanacearum
pfam13560	HTH_31	2809267210	transcriptional regulator	2808606455	Bacteria	Proteobacteria	Betaproteobacteria	Burkholderiales	Burkholderiaceae	Ralstonia	Ralstonia solanacearum
pfam13560	HTH_31	2809287639	transcriptional regulator	2808606459	Bacteria	Proteobacteria	Betaproteobacteria	Burkholderiales	Burkholderiaceae	Ralstonia	Ralstonia solanacearum
pfam13560	HTH_31	2809291313	transcriptional regulator	2808606460	Bacteria	Proteobacteria	Betaproteobacteria	Burkholderiales	Burkholderiaceae	Ralstonia	Ralstonia solanacearum
pfam13560	HTH_31	2809297265	transcriptional regulator	2808606461	Bacteria	Proteobacteria	Betaproteobacteria	Burkholderiales	Burkholderiaceae	Ralstonia	Ralstonia solanacearum
pfam13560	HTH_31	2809302272	transcriptional regulator	2808606462	Bacteria	Proteobacteria	Betaproteobacteria	Burkholderiales	Burkholderiaceae	Ralstonia	Ralstonia solanacearum
pfam13560	HTH_31	2809305628	transcriptional regulator	2808606463	Bacteria	Proteobacteria	Betaproteobacteria	Burkholderiales	Burkholderiaceae	Ralstonia	Ralstonia solanacearum
pfam13560	HTH_31	2809312313	transcriptional regulator	2808606464	Bacteria	Proteobacteria	Betaproteobacteria	Burkholderiales	Burkholderiaceae	Ralstonia	Ralstonia solanacearum
pfam13560	HTH_31	2809322762	transcriptional regulator	2808606466	Bacteria	Proteobacteria	Betaproteobacteria	Burkholderiales	Burkholderiaceae	Ralstonia	Ralstonia solanacearum
pfam13560	HTH_31	2809324608	transcriptional regulator	2808606467	Bacteria	Proteobacteria	Betaproteobacteria	Burkholderiales	Burkholderiaceae	Ralstonia	Ralstonia solanacearum
pfam13560	HTH_31	2809336148	transcriptional regulator	2808606469	Bacteria	Proteobacteria	Betaproteobacteria	Burkholderiales	Burkholderiaceae	Ralstonia	Ralstonia solanacearum
pfam13560	HTH_31	2809351268	transcriptional regulator	2808606472	Bacteria	Proteobacteria	Betaproteobacteria	Burkholderiales	Burkholderiaceae	Ralstonia	Ralstonia solanacearum
pfam13560	HTH_31	2809361293	transcriptional regulator	2808606474	Bacteria	Proteobacteria	Betaproteobacteria	Burkholderiales	Burkholderiaceae	Ralstonia	Ralstonia solanacearum
pfam13560	HTH_31	2809366198	transcriptional regulator	2808606475	Bacteria	Proteobacteria	Betaproteobacteria	Burkholderiales	Burkholderiaceae	Ralstonia	Ralstonia solanacearum
pfam13560	HTH_31	2809371268	transcriptional regulator	2808606476	Bacteria	Proteobacteria	Betaproteobacteria	Burkholderiales	Burkholderiaceae	Ralstonia	Ralstonia solanacearum
pfam13560	HTH_31	2809377070	transcriptional regulator	2808606477	Bacteria	Proteobacteria	Betaproteobacteria	Burkholderiales	Burkholderiaceae	Ralstonia	Ralstonia solanacearum
pfam13560	HTH_31	2809388120	transcriptional regulator	2808606479	Bacteria	Proteobacteria	Betaproteobacteria	Burkholderiales	Burkholderiaceae	Ralstonia	Ralstonia solanacearum
pfam13560	HTH_31	2809393422	transcriptional regulator	2808606480	Bacteria	Proteobacteria	Betaproteobacteria	Burkholderiales	Burkholderiaceae	Ralstonia	Ralstonia solanacearum
pfam13560	HTH_31	2809399506	transcriptional regulator	2808606481	Bacteria	Proteobacteria	Betaproteobacteria	Burkholderiales	Burkholderiaceae	Ralstonia	Ralstonia solanacearum
pfam13560	HTH_31	2809402441	transcriptional regulator	2808606482	Bacteria	Proteobacteria	Betaproteobacteria	Burkholderiales	Burkholderiaceae	Ralstonia	Ralstonia solanacearum
pfam13560	HTH_31	2809408233	transcriptional regulator	2808606483	Bacteria	Proteobacteria	Betaproteobacteria	Burkholderiales	Burkholderiaceae	Ralstonia	Ralstonia solanacearum
pfam13560	HTH_31	2809417744	transcriptional regulator	2808606485	Bacteria	Proteobacteria	Betaproteobacteria	Burkholderiales	Burkholderiaceae	Ralstonia	Ralstonia solanacearum
pfam13560	HTH_31	2809427679	transcriptional regulator	2808606487	Bacteria	Proteobacteria	Betaproteobacteria	Burkholderiales	Burkholderiaceae	Ralstonia	Ralstonia solanacearum
pfam13560	HTH_31	2809432587	transcriptional regulator	2808606488	Bacteria	Proteobacteria	Betaproteobacteria	Burkholderiales	Burkholderiaceae	Ralstonia	Ralstonia solanacearum
pfam13560	HTH_31	2809436261	transcriptional regulator	2808606489	Bacteria	Proteobacteria	Betaproteobacteria	Burkholderiales	Burkholderiaceae	Ralstonia	Ralstonia solanacearum
pfam13560	HTH_31	2809476291	transcriptional regulator	2808606497	Bacteria	Proteobacteria	Betaproteobacteria	Burkholderiales	Burkholderiaceae	Ralstonia	Ralstonia solanacearum
pfam13560	HTH_31	2809507091	transcriptional regulator	2808606502	Bacteria	Proteobacteria	Betaproteobacteria	Burkholderiales	Burkholderiaceae	Ralstonia	Ralstonia solanacearum
pfam13560	HTH_31	2809509871	transcriptional regulator	2808606503	Bacteria	Proteobacteria	Betaproteobacteria	Burkholderiales	Burkholderiaceae	Ralstonia	Ralstonia solanacearum
pfam13560	HTH_31	2809513873	transcriptional regulator	2808606504	Bacteria	Proteobacteria	Betaproteobacteria	Burkholderiales	Burkholderiaceae	Ralstonia	Ralstonia solanacearum
pfam13560	HTH_31	2809519896	transcriptional regulator	2808606505	Bacteria	Proteobacteria	Betaproteobacteria	Burkholderiales	Burkholderiaceae	Ralstonia	Ralstonia solanacearum
pfam13560	HTH_31	2810219116	helix-turn-helix protein	2808606660	Bacteria	Proteobacteria	Betaproteobacteria	Neisseriales	Neisseriaceae	Alysiella	Alysiella crassa
pfam13560	HTH_31	2810234924	helix-turn-helix protein	2808606665	Bacteria	Proteobacteria	Gammaproteobacteria	Legionellales	Legionellaceae	Legionella	Legionella quateirensis
pfam13560	HTH_31	2810279665	transcriptional regulator	2808606679	Bacteria	Proteobacteria	Gammaproteobacteria	Pasteurellales	Pasteurellaceae	Haemophilus	Haemophilus aegyptius
pfam13560	HTH_31	2813311103	transcriptional regulator	2811995158	Bacteria	Proteobacteria	Gammaproteobacteria	Pseudomonadales	Pseudomonadaceae	Pseudomonas	Pseudomonas koreensis
pfam13560	HTH_31	2815051101	DNA-binding XRE family transcriptional regulator	2814123175	Bacteria	Proteobacteria	Betaproteobacteria	Burkholderiales	Alcaligenaceae	Oligella	Oligella urethralis
pfam13560	HTH_31	2815074459	DNA-binding XRE family transcriptional regulator	2814123180	Bacteria	Proteobacteria	Betaproteobacteria	Burkholderiales	Alcaligenaceae	Oligella	Oligella urethralis
pfam13560	HTH_31	2815107166	DNA-binding XRE family transcriptional regulator	2814123190	Bacteria	Proteobacteria	Betaproteobacteria	Burkholderiales	Alcaligenaceae	Oligella	Oligella urethralis
pfam13560	HTH_31	2819654945	transcriptional regulator	2818991456	Bacteria	Proteobacteria	Gammaproteobacteria	Pseudomonadales	Pseudomonadaceae	Pseudomonas	Pseudomonas koreensis
pfam13560	HTH_31	2819704212	transcriptional regulator	2818991464	Bacteria	Proteobacteria	Gammaproteobacteria	Pseudomonadales	Pseudomonadaceae	Pseudomonas	Pseudomonas protegens
pfam13560	HTH_31	2820115692	predicted transcriptional regulator	2820111668	Bacteria	Proteobacteria	unclassified	unclassified	unclassified	unclassified	unclassified
pfam13560	HTH_31	2820115649	ribosome-binding protein aMBF1 (putative translation factor)	2820111668	Bacteria	Proteobacteria	unclassified	unclassified	unclassified	unclassified	unclassified
pfam13560	HTH_31	2821753953	DNA-binding XRE family transcriptional regulator	2821753782	Bacteria	Proteobacteria	Betaproteobacteria	Burkholderiales	Burkholderiaceae	Ralstonia	Ralstonia solanacearum
pfam13560	HTH_31	2821760839	DNA-binding XRE family transcriptional regulator	2821759059	Bacteria	Proteobacteria	Betaproteobacteria	Burkholderiales	Burkholderiaceae	Ralstonia	Ralstonia solanacearum
pfam13560	HTH_31	2823263469	DNA-binding XRE family transcriptional regulator	2823261200	Bacteria	Proteobacteria	Gammaproteobacteria	Pasteurellales	Pasteurellaceae	Avibacterium	Avibacterium paragallinarum
pfam13560	HTH_31	2823489579	predicted DNA-binding protein (UPF0251 family)	2823489066	Bacteria	Proteobacteria	Gammaproteobacteria	Pseudomonadales	Pseudomonadaceae	Pseudomonas	Pseudomonas frederiksbergensis
pfam13560	HTH_31	2823846574	DNA-binding XRE family transcriptional regulator	2823845905	Bacteria	Proteobacteria	Betaproteobacteria	Burkholderiales	Oxalobacteraceae	Herbaspirillum	Herbaspirillum sp. SG826
pfam13560	HTH_31	2824526814	predicted DNA-binding protein (UPF0251 family)	2824522127	Bacteria	Proteobacteria	Gammaproteobacteria	Pseudomonadales	Pseudomonadaceae	Pseudomonas	Pseudomonas sp. Tn43
pfam13560	HTH_31	2825655289	predicted transcriptional regulator	2825651385	Bacteria	Proteobacteria	Gammaproteobacteria	Pseudomonadales	Pseudomonadaceae	Pseudomonas	Pseudomonas brassicacearum
pfam13560	HTH_31	2826331924	predicted transcriptional regulator	2826325882	Bacteria	Proteobacteria	Gammaproteobacteria	Pseudomonadales	Pseudomonadaceae	Pseudomonas	Pseudomonas protegens
pfam13560	HTH_31	2827160817	DNA-binding XRE family transcriptional regulator	2827157499	Bacteria	Proteobacteria	Gammaproteobacteria	Enterobacterales	Morganellaceae	Photorhabdus	Photorhabdus laumondii
pfam13560	HTH_31	2831536759	ribosome-binding protein aMBF1 (putative translation factor)	2831531816	Bacteria	Proteobacteria	Alphaproteobacteria	Rhodospirillales	Rhodospirillaceae	Rhodocista	Rhodocista sp. MIMtkB3
pfam13560	HTH_31	2831868245	DNA-binding XRE family transcriptional regulator	2831864461	Bacteria	Proteobacteria	Betaproteobacteria	Burkholderiales	unclassified	Mitsuaria	Mitsuaria noduli
pfam13560	HTH_31	2831947088	y4mF family transcriptional regulator	2831941152	Bacteria	Proteobacteria	Alphaproteobacteria	Rhodospirillales	Acetobacteraceae	Oleomonas	Oleomonas sp. K1W22B-8
pfam13560	HTH_31	2832595271	DNA-binding XRE family transcriptional regulator	2832591554	Bacteria	Proteobacteria	Betaproteobacteria	Burkholderiales	Alcaligenaceae	Pigmentiphaga	Pigmentiphaga sp. NML030171
pfam13560	HTH_31	2834320232	mRNA interferase RelE/StbE	2834319851	Bacteria	Proteobacteria	Alphaproteobacteria	Rhodospirillales	Rhodospirillaceae	Azospirillum	Azospirillum brasilense
pfam13560	HTH_31	2834807726	DNA-binding XRE family transcriptional regulator	2834807481	Bacteria	Proteobacteria	Gammaproteobacteria	Pasteurellales	Pasteurellaceae	Mannheimia	Mannheimia haemolytica
pfam13560	HTH_31	2834812216	DNA-binding XRE family transcriptional regulator	2834810244	Bacteria	Proteobacteria	Gammaproteobacteria	Pasteurellales	Pasteurellaceae	Mannheimia	Mannheimia haemolytica
pfam13560	HTH_31	2835122824	DNA-binding XRE family transcriptional regulator	2835122657	Bacteria	Proteobacteria	Gammaproteobacteria	Pasteurellales	Pasteurellaceae	Avibacterium	Avibacterium paragallinarum
pfam13560	HTH_31	2835142111	DNA-binding XRE family transcriptional regulator	2835140930	Bacteria	Proteobacteria	Gammaproteobacteria	Pasteurellales	Pasteurellaceae	Avibacterium	Avibacterium paragallinarum
pfam13560	HTH_31	2836824667	DNA-binding XRE family transcriptional regulator	2836824207	Bacteria	Proteobacteria	Gammaproteobacteria	Pasteurellales	Pasteurellaceae	Avibacterium	Avibacterium paragallinarum
pfam13560	HTH_31	2837412754	DNA-binding XRE family transcriptional regulator	2837411671	Bacteria	Proteobacteria	Gammaproteobacteria	Pasteurellales	Pasteurellaceae	Avibacterium	Avibacterium paragallinarum
pfam13560	HTH_31	2837562556	DNA-binding XRE family transcriptional regulator	2837560943	Bacteria	Proteobacteria	Betaproteobacteria	Neisseriales	Neisseriaceae	Snodgrassella	Snodgrassella alvi
pfam13560	HTH_31	2837561193	DNA-binding XRE family transcriptional regulator	2837560943	Bacteria	Proteobacteria	Betaproteobacteria	Neisseriales	Neisseriaceae	Snodgrassella	Snodgrassella alvi
pfam13560	HTH_31	2838118503	DNA-binding XRE family transcriptional regulator	2838114448	Bacteria	Proteobacteria	Alphaproteobacteria	Rhodospirillales	Rhodospirillaceae	Roseospira	Roseospira marina
pfam13560	HTH_31	2839505925	DNA-binding XRE family transcriptional regulator	2839505685	Bacteria	Proteobacteria	Betaproteobacteria	Burkholderiales	Alcaligenaceae	Oligella	Oligella urethralis
pfam13560	HTH_31	2840034577	DNA-binding XRE family transcriptional regulator	2840032151	Bacteria	Proteobacteria	Gammaproteobacteria	Enterobacterales	Morganellaceae	Photorhabdus	Photorhabdus sp. S5P8-50
pfam13560	HTH_31	2840054702	putative transcriptional regulator	2840050883	Bacteria	unclassified	unclassified	unclassified	unclassified	Natronospirillum	Natronospirillum operossus
pfam13560	HTH_31	2841720200	DNA-binding XRE family transcriptional regulator	2841720138	Bacteria	Proteobacteria	Betaproteobacteria	Burkholderiales	Burkholderiaceae	Ralstonia	Ralstonia solanacearum
pfam13560	HTH_31	2841828436	DNA-binding XRE family transcriptional regulator	2841826050	Bacteria	Proteobacteria	Gammaproteobacteria	Pasteurellales	Pasteurellaceae	Mannheimia	Mannheimia haemolytica
pfam13560	HTH_31	2842063757	hypothetical protein	2842063143	Bacteria	Proteobacteria	Alphaproteobacteria	Rhizobiales	Methylobacteriaceae	Methylobacterium	Methylobacterium brachiatum
pfam13560	HTH_31	2843834019	DNA-binding XRE family transcriptional regulator	2843831604	Bacteria	Proteobacteria	Gammaproteobacteria	Pasteurellales	Pasteurellaceae	Mannheimia	Mannheimia haemolytica
pfam13560	HTH_31	2843836814	DNA-binding XRE family transcriptional regulator	2843834578	Bacteria	Proteobacteria	Gammaproteobacteria	Pasteurellales	Pasteurellaceae	Mannheimia	Mannheimia haemolytica
pfam13560	HTH_31	2844782023	DNA-binding XRE family transcriptional regulator	2844779970	Bacteria	Proteobacteria	Gammaproteobacteria	Chromatiales	Ectothiorhodospiraceae	Arhodomonas	unclassified
pfam13560	HTH_31	2846547463	DNA-binding XRE family transcriptional regulator	2846545376	Bacteria	Proteobacteria	Gammaproteobacteria	Enterobacterales	Morganellaceae	Photorhabdus	Photorhabdus sp. S7-51
pfam13560	HTH_31	2846959421	mRNA interferase RelE/StbE	2846958647	Bacteria	Proteobacteria	Alphaproteobacteria	Rhodospirillales	Rhodospirillaceae	Azospirillum	Azospirillum brasilense
pfam13560	HTH_31	2847115524	DNA-binding XRE family transcriptional regulator	2847113333	Bacteria	Proteobacteria	Gammaproteobacteria	Pasteurellales	Pasteurellaceae	Mannheimia	Mannheimia haemolytica
pfam13560	HTH_31	2847116633	DNA-binding XRE family transcriptional regulator	2847116090	Bacteria	Proteobacteria	Gammaproteobacteria	Pasteurellales	Pasteurellaceae	Mannheimia	Mannheimia haemolytica
pfam13560	HTH_31	2847630494	DNA-binding XRE family transcriptional regulator	2847628390	Bacteria	Proteobacteria	Betaproteobacteria	Burkholderiales	Burkholderiaceae	Ralstonia	Ralstonia solanacearum
pfam13560	HTH_31	2847661865	DNA-binding XRE family transcriptional regulator	2847658947	Bacteria	Proteobacteria	Betaproteobacteria	Burkholderiales	Burkholderiaceae	Ralstonia	Ralstonia solanacearum
pfam13560	HTH_31	2848541329	DNA-binding XRE family transcriptional regulator	2848541040	Bacteria	Proteobacteria	Gammaproteobacteria	Enterobacterales	Morganellaceae	Photorhabdus	Photorhabdus laumondii
pfam13560	HTH_31	2848643509	DNA-binding XRE family transcriptional regulator	2848643208	Bacteria	Proteobacteria	Gammaproteobacteria	Enterobacterales	Morganellaceae	Photorhabdus	Photorhabdus laumondii
pfam13560	HTH_31	2848752761	DNA-binding XRE family transcriptional regulator	2848751009	Bacteria	Proteobacteria	Betaproteobacteria	Neisseriales	Neisseriaceae	Snodgrassella	Snodgrassella alvi
pfam13560	HTH_31	2848767161	DNA-binding XRE family transcriptional regulator	2848765105	Bacteria	Proteobacteria	Gammaproteobacteria	Enterobacterales	Morganellaceae	Photorhabdus	Photorhabdus sp. S14-60
pfam13560	HTH_31	2848772627	DNA-binding XRE family transcriptional regulator	2848770152	Bacteria	Proteobacteria	Gammaproteobacteria	Enterobacterales	Morganellaceae	Photorhabdus	Photorhabdus sp. S12-55
pfam13560	HTH_31	2849023445	DNA-binding XRE family transcriptional regulator	2849021861	Bacteria	Proteobacteria	Gammaproteobacteria	Pasteurellales	Pasteurellaceae	Haemophilus	Haemophilus influenzae
pfam13560	HTH_31	2849050705	DNA-binding XRE family transcriptional regulator	2849049252	Bacteria	Proteobacteria	Betaproteobacteria	Burkholderiales	Burkholderiaceae	Ralstonia	Ralstonia solanacearum
pfam13560	HTH_31	2849401690	DNA-binding XRE family transcriptional regulator	2849399727	Bacteria	Proteobacteria	Betaproteobacteria	Neisseriales	Neisseriaceae	Snodgrassella	Snodgrassella alvi
pfam13560	HTH_31	2850310646	DNA-binding XRE family transcriptional regulator	2850310523	Bacteria	Proteobacteria	Gammaproteobacteria	Pasteurellales	Pasteurellaceae	Mannheimia	Mannheimia haemolytica
pfam13560	HTH_31	2850315758	DNA-binding XRE family transcriptional regulator	2850313403	Bacteria	Proteobacteria	Gammaproteobacteria	Pasteurellales	Pasteurellaceae	Mannheimia	Mannheimia haemolytica
pfam13560	HTH_31	2850318486	DNA-binding XRE family transcriptional regulator	2850316506	Bacteria	Proteobacteria	Gammaproteobacteria	Pasteurellales	Pasteurellaceae	Mannheimia	Mannheimia haemolytica
pfam13560	HTH_31	2850322158	DNA-binding XRE family transcriptional regulator	2850321154	Bacteria	Proteobacteria	Gammaproteobacteria	Pasteurellales	Pasteurellaceae	Mannheimia	Mannheimia haemolytica
pfam13560	HTH_31	2850325541	DNA-binding XRE family transcriptional regulator	2850324233	Bacteria	Proteobacteria	Gammaproteobacteria	Pasteurellales	Pasteurellaceae	Mannheimia	Mannheimia haemolytica
pfam13560	HTH_31	2850335062	DNA-binding XRE family transcriptional regulator	2850332551	Bacteria	Proteobacteria	Gammaproteobacteria	Pasteurellales	Pasteurellaceae	Mannheimia	Mannheimia haemolytica
pfam13560	HTH_31	2850338340	DNA-binding XRE family transcriptional regulator	2850337551	Bacteria	Proteobacteria	Gammaproteobacteria	Pasteurellales	Pasteurellaceae	Mannheimia	Mannheimia haemolytica
pfam13560	HTH_31	2850344453	DNA-binding XRE family transcriptional regulator	2850344150	Bacteria	Proteobacteria	Gammaproteobacteria	Pasteurellales	Pasteurellaceae	Mannheimia	Mannheimia haemolytica
pfam13560	HTH_31	2850347035	DNA-binding XRE family transcriptional regulator	2850346911	Bacteria	Proteobacteria	Gammaproteobacteria	Pasteurellales	Pasteurellaceae	Mannheimia	Mannheimia haemolytica
pfam13560	HTH_31	2851079765	DNA-binding XRE family transcriptional regulator	2851078107	Bacteria	Proteobacteria	Betaproteobacteria	Burkholderiales	Burkholderiaceae	Ralstonia	Ralstonia solanacearum
pfam13560	HTH_31	2851083757	DNA-binding XRE family transcriptional regulator	2851083600	Bacteria	Proteobacteria	Betaproteobacteria	Burkholderiales	Burkholderiaceae	Ralstonia	Ralstonia solanacearum
pfam13560	HTH_31	2852230060	DNA-binding XRE family transcriptional regulator	2852227948	Bacteria	Proteobacteria	Gammaproteobacteria	Enterobacterales	Morganellaceae	Photorhabdus	Photorhabdus sp. S15-56
pfam13560	HTH_31	2852661938	predicted DNA-binding protein (UPF0251 family)	2852657418	Bacteria	Proteobacteria	Gammaproteobacteria	Pseudomonadales	Pseudomonadaceae	Pseudomonas	Pseudomonas sp. JAI115
pfam13560	HTH_31	2854091917	DNA-binding XRE family transcriptional regulator	2854091108	Bacteria	Proteobacteria	Betaproteobacteria	Neisseriales	Neisseriaceae	Snodgrassella	Snodgrassella alvi
pfam13560	HTH_31	2854764477	DNA-binding XRE family transcriptional regulator	2854762545	Bacteria	Proteobacteria	Gammaproteobacteria	Pasteurellales	Pasteurellaceae	Mannheimia	Mannheimia granulomatis
pfam13560	HTH_31	2854770318	DNA-binding XRE family transcriptional regulator	2854768538	Bacteria	Proteobacteria	Gammaproteobacteria	Pasteurellales	Pasteurellaceae	Mannheimia	Mannheimia haemolytica
pfam13560	HTH_31	2854776972	DNA-binding XRE family transcriptional regulator	2854775242	Bacteria	Proteobacteria	Gammaproteobacteria	Pasteurellales	Pasteurellaceae	Mannheimia	Mannheimia haemolytica
pfam13560	HTH_31	2854779156	DNA-binding XRE family transcriptional regulator	2854778103	Bacteria	Proteobacteria	Gammaproteobacteria	Pasteurellales	Pasteurellaceae	Mannheimia	Mannheimia haemolytica
pfam13560	HTH_31	2854781304	DNA-binding XRE family transcriptional regulator	2854780961	Bacteria	Proteobacteria	Gammaproteobacteria	Pasteurellales	Pasteurellaceae	Mannheimia	Mannheimia haemolytica
pfam13560	HTH_31	2854786344	DNA-binding XRE family transcriptional regulator	2854783823	Bacteria	Proteobacteria	Gammaproteobacteria	Pasteurellales	Pasteurellaceae	Mannheimia	Mannheimia haemolytica
pfam13560	HTH_31	2854788591	DNA-binding XRE family transcriptional regulator	2854786698	Bacteria	Proteobacteria	Gammaproteobacteria	Pasteurellales	Pasteurellaceae	Mannheimia	Mannheimia haemolytica
pfam13560	HTH_31	2854801311	DNA-binding XRE family transcriptional regulator	2854801037	Bacteria	Proteobacteria	Gammaproteobacteria	Pasteurellales	Pasteurellaceae	Mannheimia	Mannheimia haemolytica
pfam13560	HTH_31	2854821438	DNA-binding XRE family transcriptional regulator	2854821086	Bacteria	Proteobacteria	Gammaproteobacteria	Pasteurellales	Pasteurellaceae	Mannheimia	Mannheimia haemolytica
pfam13560	HTH_31	2854826489	DNA-binding XRE family transcriptional regulator	2854823971	Bacteria	Proteobacteria	Gammaproteobacteria	Pasteurellales	Pasteurellaceae	Mannheimia	Mannheimia haemolytica
pfam13560	HTH_31	2856176923	DNA-binding XRE family transcriptional regulator	2856175075	Bacteria	Proteobacteria	Gammaproteobacteria	Oceanospirillales	Halomonadaceae	Halomonas	Halomonas sp. BC2
pfam13560	HTH_31	2857826633	DNA-binding XRE family transcriptional regulator	2857825141	Bacteria	Proteobacteria	Betaproteobacteria	Neisseriales	Neisseriaceae	Snodgrassella	Snodgrassella alvi
pfam13560	HTH_31	2857834784	DNA-binding XRE family transcriptional regulator	2857832487	Bacteria	Proteobacteria	Betaproteobacteria	Neisseriales	Neisseriaceae	Snodgrassella	Snodgrassella alvi
pfam13560	HTH_31	2858157361	DNA-binding XRE family transcriptional regulator	2858155483	Bacteria	Proteobacteria	Gammaproteobacteria	Pasteurellales	Pasteurellaceae	Mannheimia	Mannheimia haemolytica
pfam13560	HTH_31	2858194007	DNA-binding XRE family transcriptional regulator	2858191417	Bacteria	Proteobacteria	Gammaproteobacteria	Pasteurellales	Pasteurellaceae	Mannheimia	Mannheimia haemolytica
pfam13560	HTH_31	2858196024	DNA-binding XRE family transcriptional regulator	2858194292	Bacteria	Proteobacteria	Gammaproteobacteria	Pasteurellales	Pasteurellaceae	Mannheimia	Mannheimia haemolytica
pfam13560	HTH_31	2858203263	DNA-binding XRE family transcriptional regulator	2858200756	Bacteria	Proteobacteria	Gammaproteobacteria	Pasteurellales	Pasteurellaceae	Mannheimia	Mannheimia haemolytica
pfam13560	HTH_31	2858217193	DNA-binding XRE family transcriptional regulator	2858214683	Bacteria	Proteobacteria	Gammaproteobacteria	Pasteurellales	Pasteurellaceae	Mannheimia	Mannheimia haemolytica
pfam13560	HTH_31	2858232002	DNA-binding XRE family transcriptional regulator	2858229328	Bacteria	Proteobacteria	Gammaproteobacteria	Pasteurellales	Pasteurellaceae	Mannheimia	Mannheimia haemolytica
pfam13560	HTH_31	2858232877	DNA-binding XRE family transcriptional regulator	2858232056	Bacteria	Proteobacteria	Gammaproteobacteria	Pasteurellales	Pasteurellaceae	Mannheimia	Mannheimia haemolytica
pfam13560	HTH_31	2858235677	DNA-binding XRE family transcriptional regulator	2858234924	Bacteria	Proteobacteria	Gammaproteobacteria	Pasteurellales	Pasteurellaceae	Mannheimia	Mannheimia haemolytica
pfam13560	HTH_31	2858238247	DNA-binding XRE family transcriptional regulator	2858237689	Bacteria	Proteobacteria	Gammaproteobacteria	Pasteurellales	Pasteurellaceae	Mannheimia	Mannheimia haemolytica
pfam13560	HTH_31	2859178756	DNA-binding XRE family transcriptional regulator	2859175329	Bacteria	Proteobacteria	Betaproteobacteria	Burkholderiales	Burkholderiaceae	Ralstonia	Ralstonia pseudosolanacearum
pfam13560	HTH_31	2859188292	DNA-binding XRE family transcriptional regulator	2859186072	Bacteria	Proteobacteria	Betaproteobacteria	Burkholderiales	Burkholderiaceae	Ralstonia	Ralstonia solanacearum
pfam13560	HTH_31	2859193536	DNA-binding XRE family transcriptional regulator	2859190921	Bacteria	Proteobacteria	Betaproteobacteria	Burkholderiales	Burkholderiaceae	Ralstonia	Ralstonia pseudosolanacearum
pfam13560	HTH_31	2859209593	DNA-binding XRE family transcriptional regulator	2859207004	Bacteria	Proteobacteria	Betaproteobacteria	Burkholderiales	Burkholderiaceae	Ralstonia	Ralstonia pseudosolanacearum
pfam13551	HTH_29	2548484557	Winged helix-turn helix	2547132370	Bacteria	Proteobacteria	Alphaproteobacteria	Rhodospirillales	Acetobacteraceae	Komagataeibacter	Komagataeibacter europaeus
pfam13546	DDE_5	2562128920	DDE superfamily endonuclease	2561511113	Bacteria	Actinobacteria	Actinobacteria	Micromonosporales	Micromonosporaceae	Salinispora	Salinispora arenicola
pfam13546	DDE_5	2574309019	hypothetical protein	2574179733	Bacteria	Proteobacteria	Alphaproteobacteria	Sphingomonadales	Sphingomonadaceae	Sphingomonas	Sphingomonas sanxanigenens
pfam13545	HTH_Crp_2	2844233750	Mn-dependent DtxR family transcriptional regulator	2844231116	Bacteria	Proteobacteria	Alphaproteobacteria	Rhizobiales	Rhizobiaceae	Neorhizobium	Neorhizobium sp. T6_25
pfam13538	UvrD_C_2	2516917105	UvrD-like helicase C-terminal domain-containing protein	2516653049	Bacteria	Actinobacteria	Actinobacteria	Sporichthyales	Sporichthyaceae	Sporichthya	Sporichthya polymorpha
pfam13518	HTH_28	2516896732	Helix-turn-helix domain-containing protein	2516653046	Bacteria	Proteobacteria	Alphaproteobacteria	Rhizobiales	Rhizobiaceae	Sinorhizobium	Sinorhizobium meliloti
pfam13518	HTH_28	2848985429	transposase-like protein	2848978059	Bacteria	Proteobacteria	Alphaproteobacteria	Rhizobiales	Rhizobiaceae	Sinorhizobium	Sinorhizobium meliloti
pfam13508	Acetyltransf_7	2550065648	Predicted acetyltransferase	2548876837	Bacteria	Proteobacteria	Gammaproteobacteria	Vibrionales	Vibrionaceae	Vibrio	Vibrio cyclitrophicus
pfam13508	Acetyltransf_7	2635319851	Acetyltransferase (GNAT) domain-containing protein	2634166350	Bacteria	Firmicutes	Bacilli	Bacillales	Paenibacillaceae	Fontibacillus	Fontibacillus panacisegetis
pfam13508	Acetyltransf_7	2729253713	Acetyltransferase (GNAT) domain-containing protein	2728369118	Bacteria	Proteobacteria	Gammaproteobacteria	Vibrionales	Vibrionaceae	Vibrio	Vibrio cholerae
pfam13495	Phage_int_SAM_4	2525849615	Phage integrase, N-terminal SAM-like domain	2524614793	Bacteria	Proteobacteria	Zetaproteobacteria	unclassified	unclassified	unclassified	unclassified
pfam13495	Phage_int_SAM_4	2581723645	Phage integrase, N-terminal SAM-like domain	2579778963	Bacteria	Chrysiogenetes	Chrysiogenetes	Chrysiogenales	Chrysiogenaceae	Chrysiogenes	Chrysiogenes arsenatis
pfam13495	Phage_int_SAM_4	2656260591	Phage integrase, N-terminal SAM-like domain	2654587915	Bacteria	Proteobacteria	Gammaproteobacteria	Chromatiales	unclassified	unclassified	unclassified
pfam13495	Phage_int_SAM_4	2671461303	Phage integrase, N-terminal SAM-like domain	2671180079	Bacteria	Proteobacteria	Betaproteobacteria	Nitrosomonadales	Nitrosomonadaceae	Nitrosospira	Nitrosospira multiformis
pfam13495	Phage_int_SAM_4	2772807178	integrase-like protein	2772190747	Bacteria	Proteobacteria	Gammaproteobacteria	Vibrionales	Vibrionaceae	Photobacterium	Photobacterium phosphoreum
pfam13495	Phage_int_SAM_4	2772807185	integrase-like protein	2772190747	Bacteria	Proteobacteria	Gammaproteobacteria	Vibrionales	Vibrionaceae	Photobacterium	Photobacterium phosphoreum
pfam13495	Phage_int_SAM_4	2844256695	hypothetical protein	2844255810	Bacteria	Proteobacteria	Gammaproteobacteria	Vibrionales	Vibrionaceae	Photobacterium	Photobacterium phosphoreum
pfam13488	Gly-zipper_Omp	2516208147	Glycine zipper	2516143018	Bacteria	Proteobacteria	Alphaproteobacteria	Rhizobiales	Rhizobiaceae	Ensifer	Ensifer sp. BR816
pfam13476	AAA_23	2665321096	AAA domain-containing protein	2663763017	Bacteria	Proteobacteria	Gammaproteobacteria	Vibrionales	Vibrionaceae	Vibrio	Vibrio metoecus
pfam13470	PIN_3	2716747915	putative toxin-antitoxin system toxin component, PIN family	2713897431	Bacteria	Proteobacteria	Gammaproteobacteria	Chromatiales	unclassified	unclassified	unclassified
pfam13469	Sulfotransfer_3	2788114763	sulfotransferase family protein	2786546822	Bacteria	Bacteroidetes	Flavobacteriia	Flavobacteriales	unclassified	unclassified	Flavobacteriales bacterium CG_4_10_14_0_2_um_filter_32_8
pfam13451	zf-trcl	2682210168	CxxC-x17-CxxC domain-containing protein	2681812938	Bacteria	Chloroflexi	unclassified	unclassified	unclassified	unclassified	unclassified
pfam13443	HTH_26	644206328	Predicted transcriptional regulator	643886206	Bacteria	Firmicutes	Clostridia	Clostridiales	Ruminococcaceae	unclassified	[Clostridium] methylpentosum
pfam13443	HTH_26	646855842	transcriptional regulator, XRE family	646564586	Bacteria	Deinococcus-Thermus	Deinococci	Deinococcales	Trueperaceae	Truepera	Truepera radiovictrix
pfam13443	HTH_26	2562222322	DNA-binding transcriptional regulator, XRE family	2561511138	Bacteria	Deinococcus-Thermus	Deinococci	Deinococcales	Deinococcaceae	Deinococcus	Deinococcus marmoris
pfam13443	HTH_26	2562226425	DNA-binding transcriptional regulator, XRE family	2561511139	Bacteria	Deinococcus-Thermus	Deinococci	Deinococcales	Deinococcaceae	Deinococcus	Deinococcus frigens
pfam13443	HTH_26	2587676763	putative transcriptional regulator	2585428044	Bacteria	Firmicutes	Clostridia	Clostridiales	Clostridiaceae	Lactonifactor	Lactonifactor longoviformis
pfam13443	HTH_26	2596301423	DNA-binding Xre family transcriptional regulator	2595698222	Bacteria	Firmicutes	Clostridia	Clostridiales	Lachnospiraceae	Lachnoclostridium	[Clostridium] celerecrescens
pfam13443	HTH_26	2690142848	DNA-binding transcriptional regulator, XRE family	2687453780	Bacteria	Firmicutes	Clostridia	Clostridiales	Lachnospiraceae	Lachnoclostridium	[Desulfotomaculum] guttoideum
pfam13443	HTH_26	2725437137	DNA-binding transcriptional regulator, XRE family	2724679099	Bacteria	Firmicutes	Bacilli	Bacillales	Bacillaceae	Bacillus	Bacillus thuringiensis
pfam13443	HTH_26	2753522092	DNA-binding Xre family transcriptional regulator	2751185836	Bacteria	Firmicutes	Clostridia	Clostridiales	Lachnospiraceae	Lachnoclostridium	Lachnoclostridium phocaeense
pfam13443	HTH_26	2771349012	putative transcriptional regulator	2770939446	Bacteria	Proteobacteria	Gammaproteobacteria	Oceanospirillales	Oceanospirillaceae	Marinomonas	Marinomonas rhizomae
pfam13443	HTH_26	2786334717	Cro/C1-type helix-turn-helix DNA-binding protein	2785511300	Bacteria	Candidatus Taylorbacteria	unclassified	unclassified	unclassified	unclassified	Candidatus Taylorbacteria bacterium CG11_big_fil_rev_8_21_14_0_20_46_11
pfam13443	HTH_26	2832052942	putative transcriptional regulator	2832048584	Bacteria	Firmicutes	Clostridia	Clostridiales	Clostridiaceae	Lactonifactor	Lactonifactor longoviformis
pfam13443	HTH_26	2837049312	transcriptional regulator with XRE-family HTH domain	2837047301	Bacteria	Firmicutes	Clostridia	Clostridiales	Ruminococcaceae	Subdoligranulum	Subdoligranulum sp. APC924/74
pfam13439	Glyco_transf_4	2682517952	Glycosyltransferase Family 4	2681813011	Archaea	Crenarchaeota	Thermoprotei	Thermoproteales	Thermoproteaceae	Vulcanisaeta	Vulcanisaeta distributa
pfam13420	Acetyltransf_4	2692260082	phosphinothricin acetyltransferase	2690316103	Bacteria	Proteobacteria	Gammaproteobacteria	Vibrionales	Vibrionaceae	Vibrio	Vibrio cholerae
pfam13419	HAD_2	2730995664	haloacid dehalogenase superfamily, subfamily IA, variant 3 with third motif having DD or ED	2728369603	Bacteria	Proteobacteria	Alphaproteobacteria	Rhizobiales	Rhizobiaceae	Agrobacterium	Agrobacterium sp. TS45
pfam13419	HAD_2	2731001089	haloacid dehalogenase superfamily, subfamily IA, variant 3 with third motif having DD or ED	2728369604	Bacteria	Proteobacteria	Alphaproteobacteria	Rhizobiales	Rhizobiaceae	Agrobacterium	Agrobacterium sp. C13
pfam13414	TPR_11	2510672673	TPR repeat-containing protein	2510461037	Bacteria	Cyanobacteria	unclassified	Synechococcales	Prochloraceae	Prochloron	Prochloron didemni
pfam13414	TPR_11	2510713510	TPR repeat-containing protein	2510461039	Bacteria	Cyanobacteria	unclassified	Synechococcales	Prochloraceae	Prochloron	Prochloron didemni
pfam13414	TPR_11	2510720259	TPR repeat-containing protein	2510461040	Bacteria	Cyanobacteria	unclassified	Synechococcales	Prochloraceae	Prochloron	Prochloron didemni
pfam13414	TPR_11	2600993157	TPR repeat-containing protein	2600255113	Bacteria	Cyanobacteria	unclassified	Synechococcales	Prochloraceae	Prochloron	Prochloron didemni
pfam13414	TPR_11	2619124214	TPR repeat-containing protein	2617271213	Bacteria	Cyanobacteria	unclassified	Synechococcales	Prochloraceae	Prochloron	Prochloron didemni
pfam13412	HTH_24	2528228677	EPS-associated transcriptional regulator, MarR family	2527291633	Bacteria	Proteobacteria	Gammaproteobacteria	unclassified	unclassified	Candidatus Thioglobus	uncultured SUP05 cluster bacterium
pfam13412	HTH_24	2701089759	transcriptional regulator, AsnC family	2700988643	Bacteria	Proteobacteria	Epsilonproteobacteria	unclassified	unclassified	unclassified	Epsilonproteobacteria bacterium SCGC AD-311-E10
pfam13412	HTH_24	2701089772	EPS-associated transcriptional regulator, MarR family	2700988643	Bacteria	Proteobacteria	Epsilonproteobacteria	unclassified	unclassified	unclassified	Epsilonproteobacteria bacterium SCGC AD-311-E10
pfam13411	MerR_1	2573183535	DNA-binding transcriptional regulator, MerR family	2571042632	Bacteria	Proteobacteria	Gammaproteobacteria	Oceanospirillales	Halomonadaceae	Halomonas	Halomonas huangheensis
pfam13411	MerR_1	2617182470	DNA-binding transcriptional regulator, MerR family	2616645011	Bacteria	Proteobacteria	Gammaproteobacteria	Thiotrichales	Thiotrichaceae	Beggiatoa	uncultured Beggiatoa sp.
pfam13411	MerR_1	2688729747	DNA-binding transcriptional regulator, MerR family	2687453422	Bacteria	Proteobacteria	Gammaproteobacteria	Oceanospirillales	Halomonadaceae	Halomonas	Halomonas huangheensis
pfam13411	MerR_1	2733788143	DNA-binding transcriptional regulator, MerR family	2731957923	Bacteria	Firmicutes	Bacilli	Bacillales	Staphylococcaceae	Staphylococcus	Staphylococcus sciuri
pfam13411	MerR_1	2733791782	DNA-binding transcriptional regulator, MerR family	2731957924	Bacteria	Firmicutes	Bacilli	Bacillales	Staphylococcaceae	Staphylococcus	Staphylococcus sciuri
pfam13411	MerR_1	2733799218	DNA-binding transcriptional regulator, MerR family	2731957926	Bacteria	Firmicutes	Bacilli	Bacillales	Staphylococcaceae	Staphylococcus	Staphylococcus sciuri
pfam13411	MerR_1	2733802369	DNA-binding transcriptional regulator, MerR family	2731957927	Bacteria	Firmicutes	Bacilli	Bacillales	Staphylococcaceae	Staphylococcus	Staphylococcus sciuri
pfam13411	MerR_1	2733805503	DNA-binding transcriptional regulator, MerR family	2731957928	Bacteria	Firmicutes	Bacilli	Bacillales	Staphylococcaceae	Staphylococcus	Staphylococcus sciuri
pfam13411	MerR_1	2733807971	DNA-binding transcriptional regulator, MerR family	2731957929	Bacteria	Firmicutes	Bacilli	Bacillales	Staphylococcaceae	Staphylococcus	Staphylococcus sciuri
pfam13397	RbpA	2820836004	hypothetical protein	2820834831	Bacteria	Actinobacteria	unclassified	unclassified	unclassified	unclassified	unclassified
pfam13384	HTH_23	2598681827	Homeodomain-like domain-containing protein	2597490196	Bacteria	Proteobacteria	Gammaproteobacteria	Vibrionales	Vibrionaceae	Vibrio	Vibrio vulnificus
pfam13378	MR_MLE_C	2576243816	Enolase C-terminal domain-like	2574180275	Bacteria	Proteobacteria	Gammaproteobacteria	Enterobacterales	Enterobacteriaceae	Escherichia	Escherichia coli
pfam13374	TPR_10	2535048660	Tetratricopeptide repeat-containing protein	2534681687	Bacteria	Cyanobacteria	unclassified	Chroococcales	Microcystaceae	Microcystis	Microcystis aeruginosa
pfam13370	Fer4_13	2800075940	ferredoxin	2799112559	Bacteria	Firmicutes	Clostridia	Clostridiales	unclassified	unclassified	uncultured Clostridiales bacterium
pfam13361	UvrD_C	2505310439	UvrD-like helicase C-terminal domain-containing protein	2505119052	Bacteria	Proteobacteria	Gammaproteobacteria	unclassified	unclassified	unclassified	gamma proteobacterium SCGC AAA001-B15
pfam13361	UvrD_C	2766197079	UvrD-like helicase family protein	2765235980	Bacteria	Actinobacteria	Actinobacteria	Streptomycetales	Streptomycetaceae	Streptomyces	Streptomyces rubrolavendulae
pfam13359	DDE_Tnp_4	2571087852	DDE superfamily endonuclease	2571042009	Bacteria	Actinobacteria	Actinobacteria	Micromonosporales	Micromonosporaceae	Salinispora	Salinispora arenicola
pfam13358	DDE_3	2513988909	DDE superfamily endonuclease	2513237156	Bacteria	Proteobacteria	Alphaproteobacteria	Rhizobiales	Rhizobiaceae	Sinorhizobium	Sinorhizobium medicae
pfam13358	DDE_3	2520435423	DDE superfamily endonuclease	2519899632	Bacteria	Proteobacteria	Gammaproteobacteria	Chromatiales	Ectothiorhodospiraceae	Thioalkalivibrio	Thioalkalivibrio sp. ALJT
pfam13358	DDE_3	2523779742	DDE superfamily endonuclease	2523533559	Bacteria	Proteobacteria	Gammaproteobacteria	Cellvibrionales	Halieaceae	Haliea	Haliea salexigens
pfam13358	DDE_3	2758208762	DDE superfamily endonuclease	2757320534	Bacteria	Proteobacteria	Betaproteobacteria	Burkholderiales	Burkholderiaceae	Caballeronia	Caballeronia udeis
pfam13358	DDE_3	2778047680	DDE superfamily endonuclease	2775507235	Bacteria	Proteobacteria	Alphaproteobacteria	Rhodobacterales	Rhodobacteraceae	Pseudoruegeria	Pseudoruegeria sp. SK021
pfam13358	DDE_3	2831987684	hypothetical protein	2831983634	Bacteria	Proteobacteria	Gammaproteobacteria	Alteromonadales	Shewanellaceae	Parashewanella	Parashewanella spongiae
pfam13358	DDE_3	2836733399	hypothetical protein	2836728839	Bacteria	Proteobacteria	Gammaproteobacteria	Alteromonadales	Shewanellaceae	Parashewanella	Parashewanella spongiae
pfam13358	DDE_3	2849506437	transposase	2849502608	Bacteria	Proteobacteria	Gammaproteobacteria	Enterobacterales	Morganellaceae	Photorhabdus	Photorhabdus sp. HUG-39
pfam13356	DUF4102	2675604678	protein of unknown function (DUF4102)	2671181124	Bacteria	Proteobacteria	Gammaproteobacteria	Enterobacterales	Enterobacteriaceae	Salmonella	Salmonella enterica
pfam13356	DUF4102	2726393146	protein of unknown function (DUF4102)	2724679320	Bacteria	Proteobacteria	Gammaproteobacteria	Enterobacterales	Enterobacteriaceae	Salmonella	Salmonella enterica
pfam13356	DUF4102	2747079359	uncharacterized protein DUF4102	2744055132	Bacteria	Proteobacteria	Gammaproteobacteria	Enterobacterales	Enterobacteriaceae	Salmonella	Salmonella enterica
pfam13356	DUF4102	2749579271	uncharacterized protein DUF4102	2747842853	Bacteria	Proteobacteria	Gammaproteobacteria	Enterobacterales	Enterobacteriaceae	Salmonella	Salmonella enterica
pfam13356	DUF4102	2749746390	uncharacterized protein DUF4102	2747842888	Bacteria	Proteobacteria	Gammaproteobacteria	Enterobacterales	Enterobacteriaceae	Salmonella	Salmonella enterica
pfam13356	DUF4102	2749775330	uncharacterized protein DUF4102	2747842894	Bacteria	Proteobacteria	Gammaproteobacteria	Enterobacterales	Enterobacteriaceae	Salmonella	Salmonella enterica
pfam13356	DUF4102	2769591061	uncharacterized protein DUF4102	2767802281	Bacteria	Proteobacteria	Gammaproteobacteria	Pseudomonadales	Pseudomonadaceae	Pseudomonas	Pseudomonas sp. 25 R 14
pfam13356	DUF4102	2773768643	uncharacterized protein DUF4102	2772190986	Bacteria	Proteobacteria	Gammaproteobacteria	Pseudomonadales	Pseudomonadaceae	Pseudomonas	Pseudomonas kilonensis
pfam13356	DUF4102	2774120125	uncharacterized protein DUF4102	2773857670	Bacteria	Proteobacteria	Gammaproteobacteria	Pseudomonadales	Pseudomonadaceae	Pseudomonas	Pseudomonas sp. 478
pfam13356	DUF4102	2784311944	uncharacterized protein DUF4102	2784132072	Bacteria	Proteobacteria	Gammaproteobacteria	Pseudomonadales	Pseudomonadaceae	Pseudomonas	Pseudomonas sp. 460
pfam13354	Beta-lactamase2	2513911611	Beta-lactamase enzyme family protein	2513237144	Bacteria	Proteobacteria	Alphaproteobacteria	Rhizobiales	Rhizobiaceae	Rhizobium	Rhizobium sullae
pfam13354	Beta-lactamase2	2738919786	Beta-lactamase enzyme family protein	2738541313	Bacteria	Proteobacteria	Alphaproteobacteria	Rhizobiales	Rhizobiaceae	Rhizobium	Rhizobium sullae
pfam13354	Beta-lactamase2	2802508946	beta-lactamase family protein	2802428819	Bacteria	Proteobacteria	Alphaproteobacteria	Rhizobiales	Rhizobiaceae	Rhizobium	Rhizobium sullae
pfam13347	MFS_2	2845796476	Na+/melibiose symporter-like transporter	2845793930	Bacteria	Proteobacteria	Alphaproteobacteria	Sphingomonadales	Erythrobacteraceae	Porphyrobacter	Porphyrobacter donghaensis
pfam13340	DUF4096	639329863		637000196	Bacteria	Proteobacteria	Betaproteobacteria	Nitrosomonadales	Nitrosomonadaceae	Nitrosomonas	Nitrosomonas eutropha
pfam13340	DUF4096<<>>pfam01381	647514868	transcriptional regulator	647000257	Bacteria	Proteobacteria	Alphaproteobacteria	Rhodospirillales	Acetobacteraceae	Komagataeibacter	Komagataeibacter hansenii
pfam13340	DUF4096	2574117594	Transposase	2571042905	Bacteria	Proteobacteria	Alphaproteobacteria	Rhodospirillales	Acetobacteraceae	Acidiphilium	Acidiphilium sp. JA12-A1
pfam13340	DUF4096	2671278097	Putative transposase of IS4/5 family (DUF4096)	2671180029	Bacteria	Proteobacteria	Betaproteobacteria	Nitrosomonadales	Nitrosomonadaceae	Nitrosomonas	Nitrosomonas ureae
pfam13340	DUF4096	2676381246	Putative transposase of IS4/5 family (DUF4096)	2675903039	Bacteria	Proteobacteria	Betaproteobacteria	Nitrosomonadales	Nitrosomonadaceae	Nitrosomonas	Nitrosomonas ureae
pfam13340	DUF4096	2694821551	Putative transposase of IS4/5 family (DUF4096)	2693429822	Bacteria	Proteobacteria	Betaproteobacteria	Burkholderiales	Burkholderiaceae	Paraburkholderia	Paraburkholderia tuberum
pfam13340	DUF4096	2753187474	transposase	2751185764	Bacteria	Proteobacteria	Alphaproteobacteria	Rhodospirillales	Acetobacteraceae	Komagataeibacter	Komagataeibacter nataicola
pfam13340	DUF4096	2768711286	putative transposase of IS4/5 family DUF4096	2767802121	Bacteria	Actinobacteria	Actinobacteria	Streptomycetales	Streptomycetaceae	Streptomyces	Streptomyces flaveus
pfam13340	DUF4096	2792520454	putative transposase of IS4/5 family DUF4096	2791355066	Bacteria	Proteobacteria	Alphaproteobacteria	Rickettsiales	Anaplasmataceae	Wolbachia	Wolbachia endosymbiont of Cimex lectularius
pfam13340	DUF4096	2820354525	hypothetical protein	2820353569	Bacteria	Firmicutes	unclassified	unclassified	unclassified	unclassified	unclassified
pfam13340	DUF4096	2840458728	transposase	2840458382	Bacteria	Bacteroidetes	Flavobacteriia	Flavobacteriales	Flavobacteriaceae	Muricauda	Muricauda lutimaris
pfam13340	DUF4096<<>>pfam01381	2846460754	DNA-binding XRE family transcriptional regulator	2846458514	Bacteria	Proteobacteria	Alphaproteobacteria	Rhodospirillales	Acetobacteraceae	Komagataeibacter	Komagataeibacter hansenii
pfam13335	Mg_chelatase_C	2622786137	Magnesium chelatase, subunit ChlI C-terminal	2622736413	Bacteria	Firmicutes	Clostridia	Thermoanaerobacterales	Thermoanaerobacterales Family III. Incertae Sedis	Syntrophaceticus	Syntrophaceticus schinkii
pfam13333	rve_2	2533505341	Integrase core domain-containing protein	2531839434	Bacteria	Proteobacteria	Gammaproteobacteria	Enterobacterales	Enterobacteriaceae	Escherichia	Escherichia coli
pfam13333	rve_2	2561213401	Integrase core domain-containing protein	2558860886	Bacteria	Firmicutes	Bacilli	Lactobacillales	Enterococcaceae	Enterococcus	Enterococcus faecium
pfam13333	rve_2	2575810328	Integrase core domain-containing protein	2574180160	Bacteria	Proteobacteria	Gammaproteobacteria	Enterobacterales	Enterobacteriaceae	Escherichia	Escherichia coli
pfam13333	rve_2	2831285275	putative transposase	2831283689	Bacteria	Fusobacteria	Fusobacteriia	Fusobacteriales	Fusobacteriaceae	Fusobacterium	Fusobacterium necrophorum
pfam13312	DUF4081	2546193229	hypothetical protein	2545824626	Bacteria	Actinobacteria	Actinobacteria	Corynebacteriales	Mycobacteriaceae	Mycobacterium	Mycobacterium tuberculosis
pfam13312	DUF4081	2683879106	protein of unknown function (DUF4081)	2681813352	Bacteria	Actinobacteria	Actinobacteria	Corynebacteriales	Mycobacteriaceae	Mycobacterium	Mycobacterium tuberculosis
pfam13310	Virulence_RhuM	2713843133	Virulence protein RhuM family protein	2711768781	Bacteria	Proteobacteria	Deltaproteobacteria	unclassified	unclassified	unclassified	Deltaproteobacteria bacterium RIFOXYD12_FULL_50_9
pfam13307	Helicase_C_2	2831972489	Rad3-related DNA helicase	2831971958	Bacteria	Firmicutes	Clostridia	Clostridiales	Lachnospiraceae	Acetatifactor	Acetatifactor muris
pfam13302	Acetyltransf_3	637362826	Acetyltransferase	637000336	Bacteria	Proteobacteria	Gammaproteobacteria	Vibrionales	Vibrionaceae	Vibrio	Vibrio vulnificus
pfam13298	LigD_N	2806419438	DNA ligase D-like protein (predicted 3'-phosphoesterase)	2806310419	Bacteria	Proteobacteria	Alphaproteobacteria	Rhizobiales	Rhizobiaceae	Rhizobium	Rhizobium sp. ERR 922
pfam13298	LigD_N	2806984818	DNA ligase D-like protein (predicted 3'-phosphoesterase)	2806310628	Bacteria	Proteobacteria	Alphaproteobacteria	Rhizobiales	Rhizobiaceae	Rhizobium	Rhizobium sp. ERR 942
pfam13298	LigD_N	2825071510	DNA ligase D-like protein (predicted 3'-phosphoesterase)	2825065874	Bacteria	Proteobacteria	Alphaproteobacteria	Rhizobiales	Rhizobiaceae	Rhizobium	Rhizobium sp. BK386
pfam13279	4HBT_2	2584176815	acyl-CoA thioester hydrolase, YbgC/YbaW family	2582580988	Bacteria	Proteobacteria	Gammaproteobacteria	Vibrionales	Vibrionaceae	Salinivibrio	Salinivibrio socompensis
pfam13279	4HBT_2	2648247484	acyl-CoA thioester hydrolase	2645728084	Bacteria	Actinobacteria	Actinobacteria	Micrococcales	Dermacoccaceae	Luteipulveratus	Luteipulveratus halotolerans
pfam13276	HTH_21	2581409880	HTH-like domain-containing protein	2579778888	Bacteria	Proteobacteria	Gammaproteobacteria	Xanthomonadales	Xanthomonadaceae	Xanthomonas	Xanthomonas oryzae
pfam13276	HTH_21	2590645535	HTH-like domain-containing protein	2588254266	Bacteria	Proteobacteria	Gammaproteobacteria	Oceanospirillales	Halomonadaceae	Halomonas	Halomonas meridiana
pfam13275	S4_2	648148222	putative RNA-binding protein	648028028	Bacteria	Proteobacteria	Betaproteobacteria	Nitrosomonadales	Gallionellaceae	Gallionella	Gallionella capsiferriformans
pfam13275	S4_2	2511606014	Ribosome-associated protein YbcJ, S4-like RNA binding protein	2511231088	Bacteria	Actinobacteria	Actinobacteria	Corynebacteriales	Corynebacteriaceae	Corynebacterium	Corynebacterium diphtheriae
pfam13242	Hydrolase_like	2582072250	HAD-hyrolase-like	2579779050	Bacteria	Firmicutes	Bacilli	Lactobacillales	Streptococcaceae	Streptococcus	Streptococcus equi
pfam13240	zinc_ribbon_2	2687761837	zinc-ribbon domain-containing protein	2687453179	Bacteria	Firmicutes	Bacilli	Lactobacillales	Streptococcaceae	Streptococcus	Streptococcus marmotae
pfam13204	DUF4038	2619251225	Protein of unknown function (DUF4038)	2617271247	Bacteria	Cyanobacteria	unclassified	Nostocales	Tolypothrichaceae	Tolypothrix	Tolypothrix bouteillei
pfam13202	EF-hand_5	2722414768	EF hand	2721755367	Bacteria	Proteobacteria	Deltaproteobacteria	unclassified	unclassified	unclassified	Deltaproteobacteria bacterium RBG_13_47_9
pfam13198	DUF4014	2669631920	Protein of unknown function (DUF4014)	2667527825	Bacteria	Proteobacteria	Gammaproteobacteria	Enterobacterales	Enterobacteriaceae	Shigella	Shigella flexneri
pfam13186	SPASM	2642800778	radical SAM additional 4Fe4S-binding SPASM domain-containing protein	2642422598	Bacteria	Proteobacteria	Gammaproteobacteria	Thiotrichales	Thiotrichaceae	Achromatium	unclassified
pfam13181	TPR_8<<>>pfam13414	2505799450	Tetratricopeptide repeat-containing protein	2505679032	Bacteria	Cyanobacteria	unclassified	Nostocales	Calotrichaceae	Calothrix	Calothrix sp. PCC 7507
pfam13175	AAA_15	2533385108	AAA domain-containing protein	2531839401	Bacteria	Proteobacteria	Gammaproteobacteria	Enterobacterales	Enterobacteriaceae	Klebsiella	Klebsiella michiganensis
pfam13175	AAA_15	2655233486	AAA ATPase domain-containing protein	2654587651	Bacteria	Proteobacteria	Gammaproteobacteria	Pseudomonadales	Pseudomonadaceae	Pseudomonas	Pseudomonas savastanoi
pfam13174	TPR_6	2629815202	Tetratricopeptide repeat-containing protein	2627853997	Bacteria	Firmicutes	Clostridia	Clostridiales	unclassified	unclassified	Clostridiales bacterium PH28_bin88
pfam13173	AAA_14	2778101992	hypothetical protein	2775507249	Bacteria	Proteobacteria	Gammaproteobacteria	Immundisolibacterales	Immundisolibacteraceae	Immundisolibacter	Immundisolibacter cernigliae
pfam13155	Toprim_2	2836704738	5S rRNA maturation endonuclease (ribonuclease M5)	2836701882	Bacteria	Proteobacteria	Alphaproteobacteria	Rhizobiales	Methylocystaceae	Terasakiella	Terasakiella sp. SH-1
pfam13148	DUF3987	2531533340	Protein of unknown function (DUF3987)	2529293192	Bacteria	Proteobacteria	Alphaproteobacteria	Rhizobiales	Bartonellaceae	Bartonella	Bartonella elizabethae
pfam13148	DUF3987	2535707494	Protein of unknown function (DUF3987)	2534681853	Bacteria	Proteobacteria	Alphaproteobacteria	Rhizobiales	Bartonellaceae	Bartonella	Bartonella elizabethae
pfam13148	DUF3987	2545775024	Protein of unknown function (DUF3987)	2545555865	Bacteria	Proteobacteria	Alphaproteobacteria	Rhizobiales	Bartonellaceae	Bartonella	Bartonella elizabethae
pfam13007	LZ_Tnp_IS66	2540240613	Transposase C of IS166 homeodomain-containing protein	2537562222	Bacteria	Proteobacteria	Gammaproteobacteria	Enterobacterales	Enterobacteriaceae	Escherichia	Escherichia coli
pfam12973	Cupin_7	2768389489	ChrR-like protein with cupin domain	2767802079	Bacteria	Actinobacteria	Actinobacteria	Streptomycetales	Streptomycetaceae	Streptomyces	Streptomyces scopuliridis
pfam12903	DUF3830	2598697550	Protein of unknown function (DUF3830)	2597490200	Bacteria	Actinobacteria	Actinobacteria	Micrococcales	Microbacteriaceae	Cryobacterium	Cryobacterium sp. MLB-32
pfam12844	HTH_19	641808829	hypothetical protein	641736133	Bacteria	Firmicutes	Clostridia	Clostridiales	Lachnospiraceae	Dorea	Dorea formicigenerans
pfam12844	HTH_19	648185664	XRE family transcriptional regulator	648028021	Bacteria	Cyanobacteria	unclassified	Chroococcales	Aphanothecaceae	Gloeothece	Gloeothece verrucosa
pfam12844	HTH_19	649788086	transcriptional regulator, xre family	649633065	Bacteria	Bacteroidetes	Cytophagia	Cytophagales	Flammeovirgaceae	Marivirga	Marivirga tractuosa
pfam12844	HTH_19	2550620798	Predicted transcriptional regulators	2548876979	Bacteria	Firmicutes	Clostridia	Clostridiales	Ruminococcaceae	Ruminococcus	Ruminococcus sp. JC304
pfam12844	HTH_19	2628124625	transcriptional regulator, XRE family	2627853579	Bacteria	Proteobacteria	Alphaproteobacteria	unclassified	unclassified	unclassified	unclassified
pfam12844	HTH_19	2656555514	Helix-turn-helix domain-containing protein	2654588001	Bacteria	Proteobacteria	Gammaproteobacteria	Legionellales	Legionellaceae	Legionella	Legionella hackeliae
pfam12844	HTH_19	2675049412	Helix-turn-helix domain-containing protein	2671180995	Bacteria	Proteobacteria	Gammaproteobacteria	Legionellales	Legionellaceae	Legionella	Legionella hackeliae
pfam12844	HTH_19	2709706519	Helix-turn-helix domain-containing protein	2708742787	Bacteria	Proteobacteria	Oligoflexia	Bdellovibrionales	unclassified	unclassified	Bdellovibrionales bacterium RBG_16_40_8
pfam12844	HTH_19	2776959822	helix-turn-helix protein	2775507058	Bacteria	Proteobacteria	Gammaproteobacteria	Legionellales	Legionellaceae	Legionella	Legionella saoudiensis
pfam12844	HTH_19	2799687298	DNA-binding XRE family transcriptional regulator	2799112377	Bacteria	Firmicutes	Clostridia	Clostridiales	unclassified	unclassified	uncultured Clostridiales bacterium
pfam12844	HTH_19	2799710624	DNA-binding XRE family transcriptional regulator	2799112388	Bacteria	Firmicutes	Clostridia	Clostridiales	unclassified	unclassified	uncultured Clostridiales bacterium
pfam12844	HTH_19	2805431222	helix-turn-helix protein	2802429442	Bacteria	Firmicutes	Clostridia	Clostridiales	Lachnospiraceae	unclassified	Lachnospiraceae bacterium oral taxon 500
pfam12844	HTH_19	2817780559	helix-turn-helix protein	2816332391	Bacteria	Proteobacteria	Alphaproteobacteria	Rhodobacterales	Rhodobacteraceae	unclassified	Rhodobacteraceae bacterium
pfam12844	HTH_19	2820342680	transcriptional regulator with XRE-family HTH domain	2820342392	Bacteria	Firmicutes	unclassified	unclassified	unclassified	unclassified	unclassified
pfam12844	HTH_19	2820711844	transcriptional regulator with XRE-family HTH domain	2820711732	Bacteria	Firmicutes	unclassified	unclassified	unclassified	unclassified	unclassified
pfam12844	HTH_19	2836503302	DNA-binding XRE family transcriptional regulator	2836502095	Bacteria	Proteobacteria	Zetaproteobacteria	unclassified	unclassified	unclassified	unclassified
pfam12844	HTH_19	2839546561	transcriptional regulator with XRE-family HTH domain	2839545332	Bacteria	Firmicutes	Clostridia	Clostridiales	Lachnospiraceae	Dorea	Dorea formicigenerans
pfam12844	HTH_19	2840402970	transcriptional regulator with XRE-family HTH domain	2840402891	Bacteria	Firmicutes	Clostridia	Clostridiales	Lachnospiraceae	Dorea	Dorea formicigenerans
pfam12844	HTH_19	2840912628	transcriptional regulator with XRE-family HTH domain	2840908651	Bacteria	Proteobacteria	Alphaproteobacteria	Rhodobacterales	Rhodobacteraceae	Roseovarius	Roseovarius nitratireducens
pfam12844	HTH_19	2846210524	transcriptional regulator with XRE-family HTH domain	2846208819	Bacteria	Firmicutes	Clostridia	Clostridiales	Lachnospiraceae	Dorea	Dorea formicigenerans
pfam12844	HTH_19	2846218394	transcriptional regulator with XRE-family HTH domain	2846216157	Bacteria	Firmicutes	Clostridia	Clostridiales	Lachnospiraceae	Dorea	Dorea formicigenerans
pfam12844	HTH_19	2849785999	transcriptional regulator with XRE-family HTH domain	2849783516	Bacteria	Firmicutes	Clostridia	Clostridiales	Lachnospiraceae	Dorea	Dorea formicigenerans
pfam12844	HTH_19	2854048289	transcriptional regulator with XRE-family HTH domain	2854046792	Bacteria	Firmicutes	Clostridia	Clostridiales	Lachnospiraceae	Dorea	Dorea formicigenerans
pfam12843	QSregVF_b	644983841	hypothetical protein	644736338	Bacteria	Bacteroidetes	Flavobacteriia	Flavobacteriales	Flavobacteriaceae	Capnocytophaga	Capnocytophaga ochracea
pfam12843	QSregVF_b	650282276	conserved hypothetical protein	649989920	Bacteria	Bacteroidetes	Flavobacteriia	Flavobacteriales	Flavobacteriaceae	Capnocytophaga	Capnocytophaga ochracea
pfam12843	QSregVF_b	2532914102	hypothetical protein	2531839278	Bacteria	Bacteroidetes	Flavobacteriia	Flavobacteriales	Flavobacteriaceae	Capnocytophaga	Capnocytophaga ochracea
pfam12843	QSregVF_b	2533959514	hypothetical protein	2531839552	Bacteria	Bacteroidetes	Flavobacteriia	Flavobacteriales	Flavobacteriaceae	Capnocytophaga	Capnocytophaga sp. oral taxon 324
pfam12843	QSregVF_b	2541464149	hypothetical protein	2541047019	Bacteria	Bacteroidetes	Flavobacteriia	Flavobacteriales	Flavobacteriaceae	Capnocytophaga	Capnocytophaga sp. oral taxon 336
pfam12843	QSregVF_b	2813517782	hypothetical protein	2811995222	Bacteria	Bacteroidetes	Flavobacteriia	Flavobacteriales	Flavobacteriaceae	Capnocytophaga	Capnocytophaga ochracea
pfam12843	QSregVF_b	2813659408	hypothetical protein	2811995271	Bacteria	Bacteroidetes	Flavobacteriia	Flavobacteriales	Flavobacteriaceae	Capnocytophaga	Capnocytophaga ochracea
pfam12843	QSregVF_b	2832860914	hypothetical protein	2832857875	Bacteria	Bacteroidetes	Cytophagia	Cytophagales	Hymenobacteraceae	Adhaeribacter	Adhaeribacter sp. HMF7616
pfam12840	HTH_20	2595228782	DNA-binding transcriptional regulator, ArsR family	2593339172	Bacteria	Proteobacteria	Deltaproteobacteria	Desulfuromonadales	Geobacteraceae	Geoalkalibacter	Geoalkalibacter ferrihydriticus
pfam12840	HTH_20	2599298031	transcriptional regulator, ArsR family	2599185148	Bacteria	Proteobacteria	Deltaproteobacteria	Desulfuromonadales	Geobacteraceae	Geoalkalibacter	Geoalkalibacter ferrihydriticus
pfam12840	HTH_20	2691332220	transcriptional regulator, ArsR family	2690315857	Bacteria	Proteobacteria	Gammaproteobacteria	Chromatiales	Chromatiaceae	Rheinheimera	Rheinheimera sp. EpRS3
pfam12840	HTH_20	2710391395	ArsR family transcriptional regulator	2710264590	Bacteria	Candidatus Omnitrophica	unclassified	unclassified	unclassified	unclassified	Omnitrophica bacterium RIFCSPHIGHO2_02_FULL_46_20
pfam12840	HTH_20	2711262318	ArsR family transcriptional regulator	2710723969	Bacteria	Candidatus Omnitrophica	unclassified	unclassified	unclassified	unclassified	Omnitrophica bacterium RIFCSPLOWO2_01_FULL_45_24
pfam12840	HTH_20	2712728148	DNA-binding transcriptional regulator, ArsR family	2711768237	Bacteria	Candidatus Omnitrophica	unclassified	unclassified	unclassified	unclassified	Omnitrophica bacterium RIFCSPLOWO2_02_FULL_45_16
pfam12840	HTH_20	2795470633	helix-turn-helix protein	2795385330	Archaea	Euryarchaeota	Halobacteria	Halobacteriales	Halobacteriaceae	unclassified	unclassified
pfam12840	HTH_20	2837183752	DNA-binding transcriptional ArsR family regulator	2837183177	Bacteria	Actinobacteria	Nitriliruptoria	Egibacterales	Egibacteraceae	Egibacter	Egibacter rhizosphaerae
pfam12840	HTH_20	2837281239	DNA-binding transcriptional ArsR family regulator	2837279015	Bacteria	Proteobacteria	Gammaproteobacteria	Enterobacterales	Enterobacteriaceae	Lelliottia	Lelliottia amnigena
pfam12840	HTH_20	2854551645	DNA-binding transcriptional ArsR family regulator	2854548700	Bacteria	Proteobacteria	Alphaproteobacteria	Rhodospirillales	Acetobacteraceae	Acetobacter	Acetobacter persici
pfam12840	HTH_20	2858107046	DNA-binding transcriptional ArsR family regulator	2858105562	Bacteria	Proteobacteria	Alphaproteobacteria	Rhodospirillales	Acetobacteraceae	Acetobacter	Acetobacter sp. DsW_059
pfam12838	Fer4_7	2790191946	photosystem I subunit 7	2788500296	Bacteria	Cyanobacteria	unclassified	Pleurocapsales	Hyellaceae	Pleurocapsa	Pleurocapsa sp. CCALA 161
pfam12831	FAD_oxidored	2820186890	hypothetical protein	2820185449	Bacteria	Planctomycetes	unclassified	unclassified	unclassified	unclassified	unclassified
pfam12804	NTP_transf_3	2785932478	MobA-like NTP transferase protein	2785510874	Bacteria	unclassified	unclassified	unclassified	unclassified	unclassified	bacterium (Candidatus Ratteibacteria) CG_4_10_14_3_um_filter_41_18
pfam12802	MarR_2	2582592077	MarR family protein	2582580504	Archaea	Euryarchaeota	Halobacteria	Natrialbales	Natrialbaceae	Haloterrigena	Haloterrigena jeotgali
pfam12802	MarR_2	2601042768	Winged helix-turn-helix DNA-binding	2600255127	Archaea	Euryarchaeota	Halobacteria	Halobacteriales	Halococcaceae	Halococcus	Halococcus agarilyticus
pfam12802	MarR_2	2618074345	MarR family protein	2617270928	Archaea	Euryarchaeota	Halobacteria	Haloferacales	Haloferacaceae	Halogranum	Halogranum amylolyticum
pfam12802	MarR_2	2795420866	MarR family protein	2795385313	Archaea	Euryarchaeota	Halobacteria	Halobacteriales	Halobacteriaceae	unclassified	unclassified
pfam12796	Ank_2	2734000990	Ankyrin repeat-containing protein	2731957968	Bacteria	Proteobacteria	Alphaproteobacteria	Rickettsiales	Anaplasmataceae	Wolbachia	Wolbachia endosymbiont of Dactylopius coccus
pfam12784	PDDEXK_2	2642806692	PD-(D/E)XK nuclease family transposase	2642422598	Bacteria	Proteobacteria	Gammaproteobacteria	Thiotrichales	Thiotrichaceae	Achromatium	unclassified
pfam12760	Zn_Tnp_IS1595	2520494123	Transposase zinc-ribbon domain-containing protein	2519899646	Bacteria	Proteobacteria	Gammaproteobacteria	Chromatiales	Ectothiorhodospiraceae	Thioalkalivibrio	Thioalkalivibrio sp. ALE6
pfam12760	Zn_Tnp_IS1595	2654586171	Transposase zinc-ribbon domain-containing protein	2651870366	Bacteria	Proteobacteria	Gammaproteobacteria	Chromatiales	unclassified	unclassified	unclassified
pfam12759	HTH_Tnp_IS1<<>>pfam03811	2589804501	Transposase	2588254049	Bacteria	Proteobacteria	Gammaproteobacteria	Enterobacterales	Enterobacteriaceae	Klebsiella	Klebsiella pneumoniae
pfam12759	HTH_Tnp_IS1<<>>pfam03811	2618143020	InsA N-terminal domain-containing protein	2617270945	Bacteria	Proteobacteria	Gammaproteobacteria	Enterobacterales	Enterobacteriaceae	Escherichia	Escherichia coli
pfam12759	HTH_Tnp_IS1	2619071673	Transposase	2617271201	Bacteria	Proteobacteria	Gammaproteobacteria	Enterobacterales	Morganellaceae	Xenorhabdus	Xenorhabdus bovienii
pfam12759	HTH_Tnp_IS1<<>>pfam03811	2632281085	InsA N-terminal domain-containing protein	2630968558	Bacteria	Proteobacteria	Gammaproteobacteria	Enterobacterales	Enterobacteriaceae	Escherichia	Escherichia marmotae
pfam12759	HTH_Tnp_IS1<<>>pfam03811	2686585749	Transposase	2684623047	Bacteria	Proteobacteria	Gammaproteobacteria	Enterobacterales	Enterobacteriaceae	Salmonella	Salmonella enterica
pfam12759	HTH_Tnp_IS1<<>>pfam03811	2719280428	Transposase	2718217905	Bacteria	Proteobacteria	Gammaproteobacteria	Enterobacterales	Enterobacteriaceae	Klebsiella	Klebsiella pneumoniae
pfam12759	HTH_Tnp_IS1	2719820923	Transposase	2718218031	Bacteria	Proteobacteria	Gammaproteobacteria	Enterobacterales	Morganellaceae	Xenorhabdus	Xenorhabdus hominickii
pfam12759	HTH_Tnp_IS1<<>>pfam03811	2723743616	Transposase	2721755724	Bacteria	Proteobacteria	Gammaproteobacteria	Enterobacterales	Enterobacteriaceae	Escherichia	Escherichia coli
pfam12759	HTH_Tnp_IS1<<>>pfam03811	2779244693	transposase-like protein	2778261197	Bacteria	Proteobacteria	Gammaproteobacteria	Enterobacterales	Enterobacteriaceae	Klebsiella	Klebsiella pneumoniae
pfam12728	HTH_17	637426872	hypothetical protein	637000195	Bacteria	Proteobacteria	Betaproteobacteria	Nitrosomonadales	Nitrosomonadaceae	Nitrosomonas	Nitrosomonas europaea
pfam12728	HTH_17	639154755	Excisionase/Xis, DNA-binding	638341245	Bacteria	Proteobacteria	Deltaproteobacteria	unclassified	unclassified	unclassified	delta proteobacterium MLMS-1
pfam12728	HTH_17	644749024	hypothetical protein	644736347	Bacteria	Proteobacteria	Betaproteobacteria	Burkholderiales	Burkholderiaceae	Cupriavidus	Cupriavidus taiwanensis
pfam12728	HTH_17	2264943492	DNA binding domain-containing protein, excisionase family	2264867060	Bacteria	Candidatus Aerophobetes	unclassified	unclassified	unclassified	unclassified	Aerophobetes bacterium JGI 0000014-A15
pfam12728	HTH_17	2508720164	DNA binding domain-containing protein, excisionase family	2508501048	Bacteria	Proteobacteria	Gammaproteobacteria	Chromatiales	Chromatiaceae	Thiorhodovibrio	Thiorhodovibrio sp. 970
pfam12728	HTH_17	2513954227	DNA binding domain-containing protein, excisionase family	2513237150	Bacteria	Proteobacteria	Betaproteobacteria	Burkholderiales	Burkholderiaceae	Cupriavidus	Cupriavidus taiwanensis
pfam12728	HTH_17	2514028387	DNA binding domain-containing protein, excisionase family	2513237163	Bacteria	Proteobacteria	Betaproteobacteria	Burkholderiales	Burkholderiaceae	Cupriavidus	Cupriavidus sp. UYPR2.512
pfam12728	HTH_17	2517090422	DNA binding domain-containing protein, excisionase family	2516653087	Bacteria	Firmicutes	Clostridia	Thermoanaerobacterales	Thermoanaerobacteraceae	Thermacetogenium	Thermacetogenium phaeum
pfam12728	HTH_17	2517518772	DNA binding domain-containing protein, excisionase family	2517487012	Bacteria	Synergistetes	Synergistia	Synergistales	Synergistaceae	Acetomicrobium	Acetomicrobium hydrogeniformans
pfam12728	HTH_17	2517520047	DNA binding domain-containing protein, excisionase family	2517487012	Bacteria	Synergistetes	Synergistia	Synergistales	Synergistaceae	Acetomicrobium	Acetomicrobium hydrogeniformans
pfam12728	HTH_17	2522002659	DNA binding domain-containing protein, excisionase family	2521172702	Bacteria	Firmicutes	Clostridia	Thermoanaerobacterales	Thermoanaerobacteraceae	Thermacetogenium	Thermacetogenium phaeum
pfam12728	HTH_17	2523299594	transcriptional regulator, AlpA family	2523231023	Bacteria	Bacteroidetes	Flavobacteriia	Flavobacteriales	Flavobacteriaceae	Arenibacter	Arenibacter certesii
pfam12728	HTH_17	2533906842	DNA binding domain-containing protein, excisionase family	2531839537	Bacteria	Proteobacteria	Betaproteobacteria	Rhodocyclales	Zoogloeaceae	Thauera	Thauera sp. 27
pfam12728	HTH_17	2554448155	DNA binding domain-containing protein, excisionase family	2554235043	Bacteria	Proteobacteria	Betaproteobacteria	Burkholderiales	Burkholderiaceae	Cupriavidus	Cupriavidus sp. WS
pfam12728	HTH_17	2557153809	DNA binding domain-containing protein, excisionase family	2556921052	Bacteria	Proteobacteria	Gammaproteobacteria	Enterobacterales	Morganellaceae	Photorhabdus	Photorhabdus luminescens
pfam12728	HTH_17	2563533105	DNA binding domain-containing protein, excisionase family	2563366535	Bacteria	Proteobacteria	Gammaproteobacteria	Methylococcales	Methylococcaceae	Methylobacter	Methylobacter tundripaludum
pfam12728	HTH_17	2576791279	DNA binding domain-containing protein, excisionase family	2574180436	Bacteria	Proteobacteria	Betaproteobacteria	Nitrosomonadales	Gallionellaceae	Ferriphaselus	Ferriphaselus sp. R-1
pfam12728	HTH_17	2576839423	DNA binding domain-containing protein, excisionase family	2574180448	Bacteria	Proteobacteria	Gammaproteobacteria	Methylococcales	Methylococcaceae	Methylobacter	Methylobacter tundripaludum
pfam12728	HTH_17	2582891843	DNA binding domain-containing protein, excisionase family	2582580642	Bacteria	Proteobacteria	unclassified	unclassified	unclassified	unclassified	unclassified
pfam12728	HTH_17	2585358933	DNA binding domain-containing protein, excisionase family	2582581324	Bacteria	Proteobacteria	Betaproteobacteria	Nitrosomonadales	Nitrosomonadaceae	Nitrosomonas	Nitrosomonas europaea
pfam12728	HTH_17	2586224355	Helix-turn-helix domain-containing protein	2585427691	Bacteria	Proteobacteria	Gammaproteobacteria	unclassified	unclassified	unclassified	gamma proteobacterium L18
pfam12728	HTH_17	2588253776	DNA binding domain-containing protein, excisionase family	2588253500	Bacteria	Proteobacteria	unclassified	unclassified	unclassified	unclassified	unclassified
pfam12728	HTH_17	2592979808	DNA binding domain-containing protein, excisionase family	2590828818	Bacteria	Proteobacteria	Betaproteobacteria	Burkholderiales	Burkholderiaceae	Polynucleobacter	Polynucleobacter hirudinilacicola
pfam12728	HTH_17	2593265830	DNA binding domain-containing protein, excisionase family	2590828843	Bacteria	Proteobacteria	Betaproteobacteria	Burkholderiales	Burkholderiaceae	Polynucleobacter	Polynucleobacter campilacus
pfam12728	HTH_17	2595632676	AlpA family transcriptional regulator	2593339288	Bacteria	Bacteroidetes	Cytophagia	Cytophagales	Cyclobacteriaceae	Algoriphagus	Algoriphagus ratkowskyi
pfam12728	HTH_17	2596456777	DNA binding domain-containing protein, excisionase family	2595698257	Bacteria	Proteobacteria	Betaproteobacteria	Burkholderiales	Burkholderiaceae	Cupriavidus	unclassified
pfam12728	HTH_17	2596466664	DNA binding domain-containing protein, excisionase family	2595698258	Bacteria	Proteobacteria	Betaproteobacteria	Burkholderiales	Burkholderiaceae	Cupriavidus	unclassified
pfam12728	HTH_17	2599293764	DNA binding domain-containing protein, excisionase family	2599185146	Bacteria	Synergistetes	Synergistia	Synergistales	Synergistaceae	Acetomicrobium	Acetomicrobium thermoterrenum
pfam12728	HTH_17	2609486941	DNA binding domain-containing protein, excisionase family	2609459606	Bacteria	Proteobacteria	Deltaproteobacteria	Desulfarculales	Desulfarculaceae	unclassified	uncultured Desulfarculaceae bacterium
pfam12728	HTH_17	2609800956	DNA binding domain-containing protein, excisionase family	2609459734	Bacteria	Proteobacteria	Betaproteobacteria	Burkholderiales	Oxalobacteraceae	Collimonas	Collimonas sp. OK307
pfam12728	HTH_17	2609843893	DNA binding domain-containing protein, excisionase family	2609459743	Bacteria	Proteobacteria	Betaproteobacteria	Burkholderiales	Burkholderiaceae	Cupriavidus	Cupriavidus sp. OV038
pfam12728	HTH_17	2616209303	DNA binding domain-containing protein, excisionase family	2615840602	Bacteria	Proteobacteria	Betaproteobacteria	Burkholderiales	Burkholderiaceae	Cupriavidus	Cupriavidus sp. OV096
pfam12728	HTH_17	2617504415	Helix-turn-helix domain-containing protein	2617270779	Bacteria	Bacteroidetes	Cytophagia	Cytophagales	Cyclobacteriaceae	Cyclobacterium	Cyclobacterium lianum
pfam12728	HTH_17	2618605736	DNA binding domain-containing protein, excisionase family	2617271046	Bacteria	Proteobacteria	Gammaproteobacteria	unclassified	Candidatus Competibacteraceae	Candidatus Contendobacter	Candidatus Contendobacter odensis
pfam12728	HTH_17	2619836299	DNA binding domain-containing protein, excisionase family	2619618876	Bacteria	unclassified	unclassified	unclassified	unclassified	unclassified	unclassified
pfam12728	HTH_17	2627924549	ribosomal protein S18	2627853521	Bacteria	Proteobacteria	Betaproteobacteria	Ferrovales	Ferrovaceae	Ferrovum	Ferrovum myxofaciens
pfam12728	HTH_17	2639007883	DNA binding domain-containing protein, excisionase family	2636416036	Bacteria	Proteobacteria	Betaproteobacteria	Burkholderiales	Burkholderiaceae	Polynucleobacter	Polynucleobacter asymbioticus
pfam12728	HTH_17	2639104952	DNA binding domain-containing protein, excisionase family	2636416061	Bacteria	Proteobacteria	Betaproteobacteria	Burkholderiales	Burkholderiaceae	Polynucleobacter	Polynucleobacter asymbioticus
pfam12728	HTH_17	2653872391	DNA binding domain-containing protein, excisionase family	2651870126	Bacteria	Proteobacteria	Betaproteobacteria	Rhodocyclales	Zoogloeaceae	Thauera	Thauera chlorobenzoica
pfam12728	HTH_17	2664006316	Helix-turn-helix domain-containing protein	2663762678	Bacteria	Proteobacteria	Betaproteobacteria	Nitrosomonadales	Methylophilaceae	Candidatus Methylopumilus	Candidatus Methylopumilus turicensis
pfam12728	HTH_17	2671672978	DNA binding domain-containing protein, excisionase family	2671180133	Bacteria	Proteobacteria	Betaproteobacteria	Nitrosomonadales	Nitrosomonadaceae	Nitrosomonas	Nitrosomonas europaea
pfam12728	HTH_17	2671676614	DNA binding domain-containing protein, excisionase family	2671180134	Bacteria	Proteobacteria	Betaproteobacteria	Nitrosomonadales	Nitrosomonadaceae	Nitrosomonas	Nitrosomonas europaea
pfam12728	HTH_17	2671929807	DNA binding domain-containing protein, excisionase family	2671180232	Bacteria	Proteobacteria	Betaproteobacteria	Burkholderiales	Burkholderiaceae	Cupriavidus	Cupriavidus alkaliphilus
pfam12728	HTH_17	2675320807	ribosomal protein S18	2671181060	Bacteria	Proteobacteria	Betaproteobacteria	Ferrovales	Ferrovaceae	Ferrovum	Ferrovum sp. JA12
pfam12728	HTH_17	2676228854	excisionase family DNA binding protein	2675903004	Bacteria	Proteobacteria	Betaproteobacteria	Burkholderiales	Oxalobacteraceae	Collimonas	Collimonas sp. PA-H2
pfam12728	HTH_17	2687651177	Helix-turn-helix domain-containing protein	2687453147	Bacteria	Proteobacteria	Epsilonproteobacteria	Campylobacterales	Campylobacteraceae	Campylobacter	Campylobacter hyointestinalis
pfam12728	HTH_17	2688155321	DNA binding domain-containing protein, excisionase family	2687453276	Bacteria	Firmicutes	Limnochordia	Limnochordales	Limnochordaceae	Limnochorda	Limnochorda pilosa
pfam12728	HTH_17	2688184000	DNA binding domain-containing protein, excisionase family	2687453284	Bacteria	Proteobacteria	Betaproteobacteria	Burkholderiales	Burkholderiaceae	Cupriavidus	Cupriavidus nantongensis
pfam12728	HTH_17	2690164221	Helix-turn-helix domain-containing protein	2687453784	Bacteria	Proteobacteria	Epsilonproteobacteria	Campylobacterales	Campylobacteraceae	Campylobacter	Campylobacter hyointestinalis
pfam12728	HTH_17	2690206314	DNA binding domain-containing protein, excisionase family	2687453792	Bacteria	Proteobacteria	Alphaproteobacteria	Sphingomonadales	Sphingomonadaceae	Sphingobium	Sphingobium sp. YR768
pfam12728	HTH_17	2700913797	ribosomal protein S18	2698537027	Bacteria	Proteobacteria	Betaproteobacteria	Nitrosomonadales	Gallionellaceae	Gallionella	Gallionella sp. JGI CrystG Aug02-3-D5
pfam12728	HTH_17	2700917699	transcriptional regulator, AlpA family	2698537037	Bacteria	Chloroflexi	Dehalococcoidia	unclassified	unclassified	unclassified	Dehalococcoidia bacterium JGI CrystG Apr3-4-M19
pfam12728	HTH_17	2709272041	DNA binding domain-containing protein, excisionase family	2708742617	Bacteria	Nitrospirae	unclassified	unclassified	unclassified	unclassified	Nitrospirae bacterium GWC2_42_7
pfam12728	HTH_17	2709297789	DNA binding domain-containing protein, excisionase family	2708742627	Bacteria	Proteobacteria	Deltaproteobacteria	Syntrophobacterales	unclassified	unclassified	Syntrophobacterales bacterium GWC2_56_13
pfam12728	HTH_17	2709531288	DNA binding domain-containing protein, excisionase family	2708742714	Bacteria	Proteobacteria	Deltaproteobacteria	unclassified	unclassified	unclassified	Deltaproteobacteria bacterium RBG_16_58_17
pfam12728	HTH_17	2709613495	DNA binding domain-containing protein, excisionase family	2708742749	Bacteria	Candidatus Levybacteria	unclassified	unclassified	unclassified	unclassified	Candidatus Levybacteria bacterium RBG_16_35_11
pfam12728	HTH_17	2709664160	DNA binding domain-containing protein, excisionase family	2708742768	Bacteria	Proteobacteria	Betaproteobacteria	unclassified	unclassified	unclassified	Betaproteobacteria bacterium RBG_16_58_11
pfam12728	HTH_17	2709804699	DNA binding domain-containing protein, excisionase family	2708742837	Bacteria	Proteobacteria	Betaproteobacteria	unclassified	unclassified	unclassified	Betaproteobacteria bacterium RBG_19FT_COMBO_58_11
pfam12728	HTH_17	2709812259	DNA binding domain-containing protein, excisionase family	2708742840	Bacteria	Nitrospirae	Nitrospira	Nitrospirales	Nitrospiraceae	Thermodesulfovibrio	Thermodesulfovibrio sp. RBG_19FT_COMBO_42_12
pfam12728	HTH_17	2709833542	DNA binding domain-containing protein, excisionase family	2708742848	Bacteria	Nitrospirae	Nitrospira	Nitrospirales	Nitrospiraceae	Thermodesulfovibrio	Thermodesulfovibrio sp. RBG_19FT_COMBO_41_18
pfam12728	HTH_17	2711284956	DNA binding domain-containing protein, excisionase family	2710723983	Bacteria	Nitrospinae	unclassified	unclassified	unclassified	unclassified	Nitrospinae bacterium RIFCSPLOWO2_02_39_17
pfam12728	HTH_17	2711405225	DNA binding domain-containing protein, excisionase family	2710724057	Bacteria	Acidobacteria	unclassified	unclassified	unclassified	unclassified	Acidobacteria bacterium RIFCSPLOWO2_02_FULL_60_20
pfam12728	HTH_17	2711743440	DNA binding domain-containing protein, excisionase family	2710724213	Bacteria	Proteobacteria	Deltaproteobacteria	unclassified	unclassified	unclassified	unclassified
pfam12728	HTH_17	2712815533	DNA binding domain-containing protein, excisionase family	2711768303	Bacteria	Nitrospinae	unclassified	unclassified	unclassified	unclassified	Nitrospinae bacterium RIFCSPLOWO2_12_39_16
pfam12728	HTH_17	2712836735	DNA binding domain-containing protein, excisionase family	2711768313	Bacteria	Acidobacteria	unclassified	unclassified	unclassified	unclassified	Acidobacteria bacterium RIFCSPLOWO2_12_FULL_54_10
pfam12728	HTH_17	2713137225	DNA binding domain-containing protein, excisionase family	2711768465	Bacteria	Acidobacteria	unclassified	unclassified	unclassified	unclassified	Acidobacteria bacterium RIFCSPLOWO2_12_FULL_60_22
pfam12728	HTH_17	2713272521	Helix-turn-helix domain-containing protein	2711768532	Bacteria	Proteobacteria	Deltaproteobacteria	unclassified	unclassified	unclassified	Deltaproteobacteria bacterium RIFOXYA12_FULL_58_15
pfam12728	HTH_17	2713831865	DNA binding domain-containing protein, excisionase family	2711768775	Bacteria	Proteobacteria	Deltaproteobacteria	unclassified	unclassified	unclassified	Deltaproteobacteria bacterium RIFOXYD12_FULL_55_16
pfam12728	HTH_17	2713866143	DNA binding domain-containing protein, excisionase family	2711768789	Bacteria	Proteobacteria	Deltaproteobacteria	unclassified	unclassified	unclassified	Deltaproteobacteria bacterium RIFOXYD12_FULL_53_23
pfam12728	HTH_17	2716594886	Helix-turn-helix domain-containing protein	2713897356	Bacteria	Proteobacteria	Deltaproteobacteria	unclassified	unclassified	unclassified	Deltaproteobacteria bacterium RIFOXYB12_FULL_58_9
pfam12728	HTH_17	2719509205	DNA binding domain-containing protein, excisionase family	2718217957	Bacteria	Proteobacteria	Betaproteobacteria	Rhodocyclales	Zoogloeaceae	Thauera	Thauera chlorobenzoica
pfam12728	HTH_17	2721764033	DNA binding domain-containing protein, excisionase family	2721755102	Bacteria	Proteobacteria	Betaproteobacteria	Burkholderiales	Burkholderiaceae	Polynucleobacter	Polynucleobacter sp. GWA2_45_21
pfam12728	HTH_17	2722020853	DNA binding domain-containing protein, excisionase family	2721755202	Bacteria	Proteobacteria	Deltaproteobacteria	Desulfuromonadales	Geobacteraceae	unclassified	Geobacteraceae bacterium GWC2_58_44
pfam12728	HTH_17	2722292482	DNA binding domain-containing protein, excisionase family	2721755308	Bacteria	Nitrospirae	unclassified	unclassified	unclassified	unclassified	Nitrospirae bacterium RBG_13_41_22
pfam12728	HTH_17	2739522285	excisionase family DNA binding protein	2739367609	Bacteria	Proteobacteria	Betaproteobacteria	Burkholderiales	Burkholderiaceae	Polynucleobacter	Polynucleobacter sp. JGI_MCM14TBH008
pfam12728	HTH_17	2751116578	excisionase family DNA binding protein	2747843217	Bacteria	Proteobacteria	Betaproteobacteria	Nitrosomonadales	Nitrosomonadaceae	Nitrosomonas	unclassified
pfam12728	HTH_17	2751120666	excisionase family DNA binding protein	2747843218	Bacteria	Proteobacteria	Betaproteobacteria	Nitrosomonadales	Nitrosomonadaceae	Nitrosomonas	unclassified
pfam12728	HTH_17	2753475482	excisionase family DNA binding protein	2751185824	Bacteria	Proteobacteria	Betaproteobacteria	Burkholderiales	Burkholderiaceae	Cupriavidus	Cupriavidus sp. SK-4
pfam12728	HTH_17	2758469284	excisionase family DNA binding protein	2757320860	Bacteria	Proteobacteria	Betaproteobacteria	Neisseriales	Neisseriaceae	Vitreoscilla	Vitreoscilla filiformis
pfam12728	HTH_17	2766775069	excisionase family DNA binding protein	2765236077	Bacteria	Proteobacteria	Betaproteobacteria	Burkholderiales	Burkholderiaceae	Cupriavidus	Cupriavidus alkaliphilus
pfam12728	HTH_17	2766806592	excisionase family DNA binding protein	2765236082	Bacteria	Proteobacteria	Betaproteobacteria	Burkholderiales	Burkholderiaceae	Cupriavidus	Cupriavidus alkaliphilus
pfam12728	HTH_17	2771747011	excisionase family DNA binding protein	2770939546	Bacteria	Proteobacteria	Betaproteobacteria	Rhodocyclales	Azonexaceae	Dechloromonas	unclassified
pfam12728	HTH_17	2771948882	excisionase family DNA binding protein	2770939593	Bacteria	Proteobacteria	Betaproteobacteria	Burkholderiales	Burkholderiaceae	Polynucleobacter	Polynucleobacter paneuropaeus
pfam12728	HTH_17	2771953603	excisionase family DNA binding protein	2770939595	Bacteria	Proteobacteria	Betaproteobacteria	Burkholderiales	Burkholderiaceae	Polynucleobacter	Polynucleobacter paneuropaeus
pfam12728	HTH_17	2771954438	excisionase family DNA binding protein	2770939596	Bacteria	Proteobacteria	Betaproteobacteria	Burkholderiales	Burkholderiaceae	Polynucleobacter	Polynucleobacter paneuropaeus
pfam12728	HTH_17	2771957615	excisionase family DNA binding protein	2770939597	Bacteria	Proteobacteria	Betaproteobacteria	Burkholderiales	Burkholderiaceae	Polynucleobacter	Polynucleobacter paneuropaeus
pfam12728	HTH_17	2771959962	excisionase family DNA binding protein	2770939599	Bacteria	Proteobacteria	Betaproteobacteria	Burkholderiales	Burkholderiaceae	Polynucleobacter	Polynucleobacter paneuropaeus
pfam12728	HTH_17	2776391963	excisionase family DNA binding protein	2775506931	Bacteria	Proteobacteria	Betaproteobacteria	Rhodocyclales	Zoogloeaceae	Thauera	Thauera sp. K11
pfam12728	HTH_17	2786013201	excisionase family DNA binding protein	2785510930	Bacteria	Candidatus Wirthbacteria	unclassified	unclassified	unclassified	unclassified	Candidatus Wirthbacteria bacterium CG2_30_54_11
pfam12728	HTH_17	2787554224	excisionase family DNA binding protein	2786546570	Bacteria	Chloroflexi	Anaerolineae	unclassified	unclassified	unclassified	Anaerolineae bacterium CG2_30_64_16
pfam12728	HTH_17	2787781102	excisionase family DNA binding protein	2786546670	Bacteria	Proteobacteria	Betaproteobacteria	unclassified	unclassified	unclassified	Betaproteobacteria bacterium CG2_30_59_46
pfam12728	HTH_17	2787842065	excisionase family DNA binding protein	2786546698	Bacteria	Proteobacteria	Hydrogenophilalia	Hydrogenophilales	unclassified	unclassified	Hydrogenophilales bacterium CG18_big_fil_WC_8_21_14_2_50_58_12
pfam12728	HTH_17	2787852634	excisionase family DNA binding protein	2786546701	Bacteria	Proteobacteria	Hydrogenophilalia	Hydrogenophilales	unclassified	unclassified	Hydrogenophilales bacterium CG_4_9_14_3_um_filter_59_35
pfam12728	HTH_17	2787852943	excisionase family DNA binding protein	2786546702	Bacteria	Proteobacteria	Hydrogenophilalia	Hydrogenophilales	unclassified	unclassified	Hydrogenophilales bacterium CG_4_10_14_3_um_filter_58_23
pfam12728	HTH_17	2788417708	excisionase family DNA binding protein	2786546934	Bacteria	Proteobacteria	Deltaproteobacteria	Syntrophobacterales	Syntrophobacteraceae	unclassified	Syntrophobacteraceae bacterium CG23_combo_of_CG06-09_8_20_14_all_50_8
pfam12728	HTH_17	2789558868	excisionase family DNA binding protein	2788500112	Bacteria	Proteobacteria	Betaproteobacteria	Burkholderiales	Comamonadaceae	unclassified	Comamonadaceae bacterium CG2_30_57_122
pfam12728	HTH_17	2789570719	excisionase family DNA binding protein	2788500116	Bacteria	Proteobacteria	Betaproteobacteria	Burkholderiales	Comamonadaceae	unclassified	Comamonadaceae bacterium CG12_big_fil_rev_8_21_14_0_65_59_15
pfam12728	HTH_17	2789585468	excisionase family DNA binding protein	2788500120	Bacteria	Proteobacteria	Betaproteobacteria	Burkholderiales	Comamonadaceae	unclassified	Comamonadaceae bacterium CG_4_9_14_0_8_um_filter_57_21
pfam12728	HTH_17	2792691147	excisionase family DNA binding protein	2791355109	Bacteria	Proteobacteria	Betaproteobacteria	Burkholderiales	Alcaligenaceae	Achromobacter	Achromobacter pulmonis
pfam12728	HTH_17	2799521485	excisionase family DNA binding protein	2799112299	Bacteria	Proteobacteria	Betaproteobacteria	Burkholderiales	Burkholderiaceae	Polynucleobacter	Polynucleobacter necessarius
pfam12728	HTH_17	2810362158	excisionase family DNA binding protein	2808606699	Bacteria	Proteobacteria	Betaproteobacteria	Burkholderiales	Burkholderiaceae	Polynucleobacter	Polynucleobacter paneuropaeus
pfam12728	HTH_17	2813694365	helix-turn-helix protein	2811995282	Bacteria	Proteobacteria	Epsilonproteobacteria	Campylobacterales	Campylobacteraceae	Campylobacter	Campylobacter hyointestinalis
pfam12728	HTH_17	2813696235	helix-turn-helix protein	2811995283	Bacteria	Proteobacteria	Epsilonproteobacteria	Campylobacterales	Campylobacteraceae	Campylobacter	Campylobacter hyointestinalis
pfam12728	HTH_17	2815176919	excisionase family DNA binding protein	2814123207	Bacteria	Proteobacteria	Betaproteobacteria	Burkholderiales	Burkholderiaceae	Cupriavidus	Cupriavidus necator
pfam12728	HTH_17	2821826380	predicted site-specific integrase-resolvase	2821825124	Bacteria	Proteobacteria	Epsilonproteobacteria	Campylobacterales	Campylobacteraceae	Campylobacter	Campylobacter hyointestinalis
pfam12728	HTH_17	2827219548	hypothetical protein	2827215589	Bacteria	Proteobacteria	Betaproteobacteria	Burkholderiales	Oxalobacteraceae	Collimonas	Collimonas pratensis
pfam12728	HTH_17	2831861300	excisionase family DNA binding protein	2831860622	Bacteria	Proteobacteria	Gammaproteobacteria	Methylococcales	Crenotrichaceae	Crenothrix	Crenothrix polyspora
pfam12728	HTH_17	2843757731	excisionase family DNA binding protein	2843757166	Bacteria	Proteobacteria	Betaproteobacteria	Burkholderiales	Oxalobacteraceae	Massilia	Massilia albidiflava
pfam12728	HTH_17	2844343181	excisionase family DNA binding protein	2844342787	Bacteria	Proteobacteria	Betaproteobacteria	Burkholderiales	Burkholderiaceae	Polynucleobacter	Polynucleobacter asymbioticus
pfam12728	HTH_17	2846715856	excisionase family DNA binding protein	2846712778	Bacteria	Proteobacteria	Betaproteobacteria	Burkholderiales	Burkholderiaceae	Cupriavidus	Cupriavidus taiwanensis
pfam12728	HTH_17	2846724256	excisionase family DNA binding protein	2846719122	Bacteria	Proteobacteria	Betaproteobacteria	Burkholderiales	Burkholderiaceae	Cupriavidus	Cupriavidus taiwanensis
pfam12728	HTH_17	2846733220	excisionase family DNA binding protein	2846732966	Bacteria	Proteobacteria	Betaproteobacteria	Burkholderiales	Burkholderiaceae	Cupriavidus	Cupriavidus taiwanensis
pfam12728	HTH_17	2846748961	excisionase family DNA binding protein	2846745445	Bacteria	Proteobacteria	Betaproteobacteria	Burkholderiales	Burkholderiaceae	Cupriavidus	Cupriavidus taiwanensis
pfam12728	HTH_17	2846761321	excisionase family DNA binding protein	2846758606	Bacteria	Proteobacteria	Betaproteobacteria	Burkholderiales	Burkholderiaceae	Cupriavidus	Cupriavidus taiwanensis
pfam12728	HTH_17	2849227862	excisionase family DNA binding protein	2849225635	Bacteria	Proteobacteria	Betaproteobacteria	Burkholderiales	Oxalobacteraceae	Janthinobacterium	Janthinobacterium sp. S3M3
pfam12728	HTH_17	2849233812	excisionase family DNA binding protein	2849231242	Bacteria	Proteobacteria	Betaproteobacteria	Burkholderiales	Oxalobacteraceae	Janthinobacterium	Janthinobacterium sp. S3T4
pfam12728	HTH_17	2850542688	excisionase family DNA binding protein	2850539970	Bacteria	Proteobacteria	Betaproteobacteria	Burkholderiales	Burkholderiaceae	Cupriavidus	Cupriavidus taiwanensis
pfam12728	HTH_17	2850561353	excisionase family DNA binding protein	2850558531	Bacteria	Proteobacteria	Betaproteobacteria	Burkholderiales	Burkholderiaceae	Cupriavidus	Cupriavidus taiwanensis
pfam12728	HTH_17	2850600468	excisionase family DNA binding protein	2850597750	Bacteria	Proteobacteria	Betaproteobacteria	Burkholderiales	Burkholderiaceae	Cupriavidus	Cupriavidus taiwanensis
pfam12728	HTH_17	2855605018	excisionase family DNA binding protein	2855599697	Bacteria	Proteobacteria	Betaproteobacteria	Burkholderiales	Burkholderiaceae	Cupriavidus	Cupriavidus taiwanensis
pfam12728	HTH_17	2855627271	excisionase family DNA binding protein	2855624352	Bacteria	Proteobacteria	Betaproteobacteria	Burkholderiales	Burkholderiaceae	Cupriavidus	Cupriavidus taiwanensis
pfam12728	HTH_17	2858716858	excisionase family DNA binding protein	2858713983	Bacteria	Proteobacteria	Betaproteobacteria	Burkholderiales	Burkholderiaceae	Cupriavidus	Cupriavidus taiwanensis
pfam12728	HTH_17	2858736288	excisionase family DNA binding protein	2858732388	Bacteria	Proteobacteria	Betaproteobacteria	Burkholderiales	Burkholderiaceae	Cupriavidus	Cupriavidus taiwanensis
pfam12728	HTH_17	2858747608	excisionase family DNA binding protein	2858744545	Bacteria	Proteobacteria	Betaproteobacteria	Burkholderiales	Burkholderiaceae	Cupriavidus	Cupriavidus taiwanensis
pfam12728	HTH_17	2858753787	excisionase family DNA binding protein	2858750830	Bacteria	Proteobacteria	Betaproteobacteria	Burkholderiales	Burkholderiaceae	Cupriavidus	Cupriavidus taiwanensis
pfam12728	HTH_17	2858760574	excisionase family DNA binding protein	2858757036	Bacteria	Proteobacteria	Betaproteobacteria	Burkholderiales	Burkholderiaceae	Cupriavidus	Cupriavidus taiwanensis
pfam12697	Abhydrolase_6	2236701986	Predicted hydrolases or acyltransferases (alpha/beta hydrolase superfamily)	2236661027	Bacteria	Candidatus Saccharibacteria	unclassified	unclassified	unclassified	unclassified	uncultured Candidatus Saccharibacteria bacterium
pfam12686	DUF3800	2665996839	Protein of unknown function (DUF3800)	2663763184	Bacteria	Proteobacteria	Gammaproteobacteria	Vibrionales	Vibrionaceae	Vibrio	Vibrio cholerae
pfam12680	SnoaL_2	2630491232	conserved hypothetical protein	2627854169	Bacteria	Actinobacteria	Actinobacteria	Micrococcales	Microbacteriaceae	Microbacterium	Microbacterium sp. Ag1
pfam12680	SnoaL_2	2705603265	SnoaL-like domain-containing protein	2703719079	Bacteria	Proteobacteria	Gammaproteobacteria	Vibrionales	Vibrionaceae	Vibrio	unclassified
pfam12680	SnoaL_2	2711412810	SnoaL-like domain-containing protein	2710724059	Bacteria	Acidobacteria	unclassified	unclassified	unclassified	unclassified	Acidobacteria bacterium RIFCSPLOWO2_02_FULL_67_36
pfam12680	SnoaL_2	2712943129	SnoaL-like domain-containing protein	2711768361	Bacteria	Acidobacteria	unclassified	unclassified	unclassified	unclassified	Acidobacteria bacterium RIFCSPLOWO2_12_FULL_66_21
pfam12680	SnoaL_2	2824847548	hypothetical protein	2824841591	Bacteria	Proteobacteria	Alphaproteobacteria	Rhizobiales	Rhizobiaceae	Rhizobium	Rhizobium sp. BK181
pfam12680	SnoaL_2	2825065124	hypothetical protein	2825059346	Bacteria	Proteobacteria	Alphaproteobacteria	Rhizobiales	Rhizobiaceae	Rhizobium	Rhizobium sp. BK381
pfam12680	SnoaL_2	2825084628	hypothetical protein	2825078867	Bacteria	Proteobacteria	Alphaproteobacteria	Rhizobiales	Rhizobiaceae	Rhizobium	Rhizobium sp. BK661
pfam12680	SnoaL_2	2825091240	hypothetical protein	2825085391	Bacteria	Proteobacteria	Alphaproteobacteria	Rhizobiales	Rhizobiaceae	Rhizobium	Rhizobium sp. BK399
pfam12680	SnoaL_2	2827959849	hypothetical protein	2827954464	Bacteria	Proteobacteria	Alphaproteobacteria	Rhizobiales	Rhizobiaceae	Rhizobium	Rhizobium sp. BK056
pfam12680	SnoaL_2	2833678230	hypothetical protein	2833670749	Bacteria	Proteobacteria	Alphaproteobacteria	Rhizobiales	Rhizobiaceae	Rhizobium	Rhizobium sp. BK176
pfam12675	DUF3795	637773488	hypothetical protein	637000072	Bacteria	Chlorobi	Chlorobia	Chlorobiales	Chlorobiaceae	Chlorobium	Chlorobium chlorochromatii
pfam12666	PrgI	2525465456	PrgI family protein	2524614702	Bacteria	Firmicutes	Clostridia	Clostridiales	Lachnospiraceae	Dorea	Dorea sp. AGR2135
pfam12666	PrgI	2789989719	PrgI family protein	2788500244	Bacteria	Firmicutes	Clostridia	Clostridiales	Ruminococcaceae	Anaeromassilibacillus	Anaeromassilibacillus sp. An200
pfam12666	PrgI	2820312836	hypothetical protein	2820312173	Bacteria	Firmicutes	unclassified	unclassified	unclassified	unclassified	unclassified
pfam12666	PrgI	2843139308	hypothetical protein	2843137459	Bacteria	Firmicutes	Erysipelotrichia	Erysipelotrichales	Erysipelotrichaceae	Coprobacillus	Coprobacillus sp. AF15-30
pfam12666	PrgI	2854052184	hypothetical protein	2854050027	Bacteria	Firmicutes	Clostridia	Clostridiales	Lachnospiraceae	Dorea	Dorea formicigenerans
pfam12651	RHH_3	637159610	hypothetical protein	637000327	Bacteria	Spirochaetes	Spirochaetia	Spirochaetales	Spirochaetaceae	Treponema	Treponema denticola
pfam12651	RHH_3	640055181	YtpH	640048295	Plasmid:Bacteria	Actinobacteria	Actinobacteria	Actinomycetales	Corynebacteriaceae	Corynebacterium	striatum
pfam12651	RHH_3	644804567	RHH-type transcriptional regulator, rel operon repressor / antitoxin RelB	644736352	Bacteria	Proteobacteria	Deltaproteobacteria	Desulfovibrionales	Desulfovibrionaceae	Desulfovibrio	Desulfovibrio magneticus
pfam12651	RHH_3	2265033509	RHH-type transcriptional regulator, rel operon repressor / antitoxin RelB	2264867165	Bacteria	Candidatus Aminicenantes	unclassified	unclassified	unclassified	unclassified	Aminicenantes bacterium SCGC AAA255-E05
pfam12651	RHH_3	2265039786	RHH-type transcriptional regulator, rel operon repressor / antitoxin RelB	2264867174	Bacteria	Candidatus Aminicenantes	unclassified	unclassified	unclassified	unclassified	Aminicenantes bacterium SCGC AAA252-B17
pfam12651	RHH_3	2265042297	RHH-type transcriptional regulator, rel operon repressor / antitoxin RelB	2264867176	Bacteria	Candidatus Aminicenantes	unclassified	unclassified	unclassified	unclassified	Aminicenantes bacterium SCGC AAA252-D06
pfam12651	RHH_3	2265043221	RHH-type transcriptional regulator, rel operon repressor / antitoxin RelB	2264867177	Bacteria	Candidatus Aminicenantes	unclassified	unclassified	unclassified	unclassified	Aminicenantes bacterium SCGC AAA252-D18
pfam12651	RHH_3	2265048386	RHH-type transcriptional regulator, rel operon repressor / antitoxin RelB	2264867181	Bacteria	Candidatus Aminicenantes	unclassified	unclassified	unclassified	unclassified	Aminicenantes bacterium SCGC AAA252-G06
pfam12651	RHH_3	2265049404	RHH-type transcriptional regulator, rel operon repressor / antitoxin RelB	2264867182	Bacteria	Candidatus Aminicenantes	unclassified	unclassified	unclassified	unclassified	Aminicenantes bacterium SCGC AAA252-G21
pfam12651	RHH_3	2265051165	RHH-type transcriptional regulator, rel operon repressor / antitoxin RelB	2264867183	Bacteria	Candidatus Aminicenantes	unclassified	unclassified	unclassified	unclassified	Aminicenantes bacterium SCGC AAA252-I14
pfam12651	RHH_3	2265052386	RHH-type transcriptional regulator, rel operon repressor / antitoxin RelB	2264867184	Bacteria	Candidatus Aminicenantes	unclassified	unclassified	unclassified	unclassified	Aminicenantes bacterium SCGC AAA252-J09
pfam12651	RHH_3	2265054022	RHH-type transcriptional regulator, rel operon repressor / antitoxin RelB	2264867185	Bacteria	Candidatus Aminicenantes	unclassified	unclassified	unclassified	unclassified	Aminicenantes bacterium SCGC AAA252-J15
pfam12651	RHH_3	2265060347	RHH-type transcriptional regulator, rel operon repressor / antitoxin RelB	2264867190	Bacteria	Candidatus Aminicenantes	unclassified	unclassified	unclassified	unclassified	Aminicenantes bacterium SCGC AAA252-L02
pfam12651	RHH_3	2265064630	RHH-type transcriptional regulator, rel operon repressor / antitoxin RelB	2264867195	Bacteria	Candidatus Aminicenantes	unclassified	unclassified	unclassified	unclassified	Aminicenantes bacterium SCGC AAA252-O09
pfam12651	RHH_3	2265069728	RHH-type transcriptional regulator, rel operon repressor / antitoxin RelB	2264867200	Bacteria	Candidatus Aminicenantes	unclassified	unclassified	unclassified	unclassified	Aminicenantes bacterium SCGC AAA252-P19
pfam12651	RHH_3	2506753918	Predicted transcriptional regulator	2506520049	Bacteria	Proteobacteria	Gammaproteobacteria	Thiotrichales	Thiotrichaceae	Thiothrix	Thiothrix nivea
pfam12651	RHH_3	2511175369	RHH-type transcriptional regulator, rel operon repressor / antitoxin RelB	2510917026	Bacteria	Proteobacteria	Alphaproteobacteria	Rhizobiales	Rhizobiaceae	Rhizobium	Rhizobium sp.
pfam12651	RHH_3	2511608295	RHH-type transcriptional regulator, rel operon repressor / antitoxin RelB	2511231089	Bacteria	Actinobacteria	Actinobacteria	Corynebacteriales	Corynebacteriaceae	Corynebacterium	Corynebacterium diphtheriae
pfam12651	RHH_3	2511614046	RHH-type transcriptional regulator, rel operon repressor / antitoxin RelB	2511231091	Bacteria	Actinobacteria	Actinobacteria	Corynebacteriales	Corynebacteriaceae	Corynebacterium	Corynebacterium diphtheriae
pfam12651	RHH_3	2512446091	Ribbon-helix-helix domain-containing protein	2512047061	Bacteria	Proteobacteria	Gammaproteobacteria	Alteromonadales	Idiomarinaceae	Idiomarina	Idiomarina sp. A28L
pfam12651	RHH_3	2515728761	RHH-type transcriptional regulator, rel operon repressor / antitoxin RelB	2515154131	Bacteria	Actinobacteria	Actinobacteria	Corynebacteriales	Corynebacteriaceae	Corynebacterium	Corynebacterium mastitidis
pfam12651	RHH_3	2522530935	RHH-type transcriptional regulator, rel operon repressor / antitoxin RelB	2522125162	Bacteria	Proteobacteria	Gammaproteobacteria	Pasteurellales	Pasteurellaceae	Glaesserella	Glaesserella parasuis
pfam12651	RHH_3	2523815549	Ribbon-helix-helix domain-containing protein	2523533569	Bacteria	Aquificae	Aquificae	Desulfurobacteriales	Desulfurobacteriaceae	Desulfurobacterium	Desulfurobacterium sp. TC5-1
pfam12651	RHH_3	2527543190	RHH-type transcriptional regulator, rel operon repressor / antitoxin RelB	2527291519	Bacteria	Candidatus Aminicenantes	unclassified	unclassified	unclassified	unclassified	Aminicenantes bacterium SCGC AAA252-A02
pfam12651	RHH_3	2534446166	RHH-type transcriptional regulator, rel operon repressor / antitoxin RelB	2531839679	Bacteria	Actinobacteria	Actinobacteria	Corynebacteriales	Corynebacteriaceae	Corynebacterium	Corynebacterium diphtheriae
pfam12651	RHH_3	2537872894	RHH-type transcriptional regulator, rel operon repressor / antitoxin RelB	2537561587	Bacteria	Proteobacteria	Alphaproteobacteria	Rhizobiales	Rhizobiaceae	Agrobacterium	Agrobacterium tumefaciens
pfam12651	RHH_3	2539068778	Ribbon-helix-helix domain-containing protein	2537561890	Bacteria	Spirochaetes	Spirochaetia	Spirochaetales	Spirochaetaceae	Treponema	Treponema denticola
pfam12651	RHH_3	2543163389	RHH-type transcriptional regulator, rel operon repressor / antitoxin RelB	2541047477	Bacteria	Actinobacteria	Actinobacteria	Corynebacteriales	Corynebacteriaceae	Corynebacterium	Corynebacterium diphtheriae
pfam12651	RHH_3	2543165459	RHH-type transcriptional regulator, rel operon repressor / antitoxin RelB	2541047478	Bacteria	Actinobacteria	Actinobacteria	Corynebacteriales	Corynebacteriaceae	Corynebacterium	Corynebacterium diphtheriae
pfam12651	RHH_3	2550335586	RHH-type transcriptional regulator, rel operon repressor / antitoxin RelB	2548876921	Bacteria	Actinobacteria	Actinobacteria	Corynebacteriales	Corynebacteriaceae	Corynebacterium	Corynebacterium diphtheriae
pfam12651	RHH_3	2559106665	Ribbon-helix-helix domain-containing protein	2558860187	Bacteria	Spirochaetes	Spirochaetia	Spirochaetales	Spirochaetaceae	Treponema	Treponema denticola
pfam12651	RHH_3	2562533047	Ribbon-helix-helix domain-containing protein	2561511220	Bacteria	Aquificae	Aquificae	Aquificales	Hydrogenothermaceae	Persephonella	Persephonella sp. KM09-Lau-8
pfam12651	RHH_3	2563070305	RHH-type transcriptional regulator, rel operon repressor / antitoxin RelB	2562617114	Bacteria	Proteobacteria	Alphaproteobacteria	Rhizobiales	Rhizobiaceae	Rhizobium	Rhizobium sp. CF080
pfam12651	RHH_3	2578995409	RHH-type transcriptional regulator, rel operon repressor / antitoxin RelB	2576861620	Bacteria	Proteobacteria	Gammaproteobacteria	Pasteurellales	Pasteurellaceae	Glaesserella	Glaesserella parasuis
pfam12651	RHH_3	2579121755	RHH-type transcriptional regulator, rel operon repressor / antitoxin RelB	2576861657	Bacteria	Proteobacteria	Gammaproteobacteria	Pasteurellales	Pasteurellaceae	Glaesserella	Glaesserella parasuis
pfam12651	RHH_3	2579134605	RHH-type transcriptional regulator, rel operon repressor / antitoxin RelB	2576861660	Bacteria	Proteobacteria	Gammaproteobacteria	Pasteurellales	Pasteurellaceae	Glaesserella	Glaesserella parasuis
pfam12651	RHH_3	2579412302	RHH-type transcriptional regulator, rel operon repressor / antitoxin RelB	2576861734	Bacteria	Proteobacteria	Gammaproteobacteria	Pasteurellales	Pasteurellaceae	Glaesserella	Glaesserella parasuis
pfam12651	RHH_3	2579449463	RHH-type transcriptional regulator, rel operon repressor / antitoxin RelB	2576861744	Bacteria	Proteobacteria	Gammaproteobacteria	Pasteurellales	Pasteurellaceae	Glaesserella	Glaesserella parasuis
pfam12651	RHH_3	2580321543	RHH-type transcriptional regulator, rel operon repressor / antitoxin RelB	2579778629	Bacteria	Proteobacteria	Epsilonproteobacteria	Campylobacterales	Campylobacteraceae	Campylobacter	Campylobacter ureolyticus
pfam12651	RHH_3	2582196998	RHH-type transcriptional regulator, rel operon repressor / antitoxin RelB	2579779079	Bacteria	Proteobacteria	Gammaproteobacteria	Pasteurellales	Pasteurellaceae	Glaesserella	Glaesserella parasuis
pfam12651	RHH_3	2586990434	RHH-type transcriptional regulator, rel operon repressor / antitoxin RelB	2585427855	Bacteria	Proteobacteria	Gammaproteobacteria	Pasteurellales	Pasteurellaceae	Glaesserella	Glaesserella parasuis
pfam12651	RHH_3	2597046484	RHH-type rel operon transcriptional repressor/antitoxin RelB	2596583602	Bacteria	Proteobacteria	Deltaproteobacteria	Desulfobacterales	Desulfobacteraceae	Desulfobotulus	Desulfobotulus alkaliphilus
pfam12651	RHH_3	2598704648	RHH-type transcriptional regulator, rel operon repressor / antitoxin RelB	2597490202	Bacteria	Proteobacteria	Gammaproteobacteria	Pasteurellales	Pasteurellaceae	Glaesserella	Glaesserella parasuis
pfam12651	RHH_3	2599605484	RHH-type transcriptional regulator, rel operon repressor / antitoxin RelB	2599185210	Bacteria	Proteobacteria	Alphaproteobacteria	Rhizobiales	Rhizobiaceae	Rhizobium	Rhizobium sp. NFACC06-2
pfam12651	RHH_3	2599846295	Predicted transcriptional regulator	2599185268	Bacteria	Proteobacteria	Gammaproteobacteria	Thiotrichales	Thiotrichaceae	Thiothrix	Thiothrix caldifontis
pfam12651	RHH_3	2600636240	RHH-type transcriptional regulator, rel operon repressor / antitoxin RelB	2600255019	Bacteria	Proteobacteria	Gammaproteobacteria	Pasteurellales	Pasteurellaceae	Glaesserella	Glaesserella parasuis
pfam12651	RHH_3	2600638642	RHH-type transcriptional regulator, rel operon repressor / antitoxin RelB	2600255020	Bacteria	Proteobacteria	Gammaproteobacteria	Pasteurellales	Pasteurellaceae	Glaesserella	Glaesserella parasuis
pfam12651	RHH_3	2600640716	RHH-type transcriptional regulator, rel operon repressor / antitoxin RelB	2600255021	Bacteria	Proteobacteria	Gammaproteobacteria	Pasteurellales	Pasteurellaceae	Glaesserella	Glaesserella parasuis
pfam12651	RHH_3	2600644254	RHH-type transcriptional regulator, rel operon repressor / antitoxin RelB	2600255023	Bacteria	Proteobacteria	Gammaproteobacteria	Pasteurellales	Pasteurellaceae	Glaesserella	Glaesserella parasuis
pfam12651	RHH_3	2600978056	RHH-type transcriptional regulator, rel operon repressor / antitoxin RelB	2600255108	Bacteria	Actinobacteria	Actinobacteria	Actinomycetales	Actinomycetaceae	Actinomyces	Actinomyces sp. S4-C9
pfam12651	RHH_3	2602366305	RHH-type transcriptional regulator, rel operon repressor / antitoxin RelB	2602041606	Bacteria	Proteobacteria	Deltaproteobacteria	Syntrophobacterales	Syntrophaceae	Smithella	Smithella sp. ME-1
pfam12651	RHH_3	2611753520	RHH-type transcriptional regulator, rel operon repressor / antitoxin RelB	2609460166	Bacteria	Proteobacteria	Deltaproteobacteria	Syntrophobacterales	Syntrophaceae	Smithella	Smithella sp. SCADC
pfam12651	RHH_3	2612433411	RHH-type transcriptional regulator, rel operon repressor / antitoxin RelB	2609460321	Bacteria	Proteobacteria	Alphaproteobacteria	Holosporales	Candidatus Paracaedibacteraceae	Candidatus Paracaedibacter	Candidatus Paracaedibacter symbiosus
pfam12651	RHH_3	2617296654	Predicted transcriptional regulator	2617270711	Bacteria	Proteobacteria	Gammaproteobacteria	Thiotrichales	Thiotrichaceae	Thiothrix	Thiothrix lacustris
pfam12651	RHH_3	2619468043	RHH-type transcriptional regulator, rel operon repressor / antitoxin RelB	2617271302	Bacteria	Proteobacteria	Gammaproteobacteria	Pasteurellales	Pasteurellaceae	Glaesserella	Glaesserella parasuis
pfam12651	RHH_3	2637862159	RHH-type transcriptional regulator, rel operon repressor / antitoxin RelB	2636415748	Bacteria	Actinobacteria	Actinobacteria	Corynebacteriales	Corynebacteriaceae	Corynebacterium	Corynebacterium diphtheriae
pfam12651	RHH_3	2639489909	Predicted DNA-binding protein with an HTH domain	2636416138	Bacteria	Aquificae	Aquificae	Aquificales	Aquificaceae	Hydrogenivirga	Hydrogenivirga sp. 128-5-R1-1
pfam12651	RHH_3	2641346635	RHH-type transcriptional regulator, rel operon repressor / antitoxin RelB	2639762940	Bacteria	Actinobacteria	Actinobacteria	Corynebacteriales	Corynebacteriaceae	Corynebacterium	Corynebacterium diphtheriae
pfam12651	RHH_3	2641727474	RHH-type transcriptional regulator, rel operon repressor / antitoxin RelB	2639763036	Bacteria	Proteobacteria	Epsilonproteobacteria	Campylobacterales	Campylobacteraceae	Campylobacter	Campylobacter sputorum
pfam12651	RHH_3	2642122494	RHH-type transcriptional regulator, rel operon repressor / antitoxin RelB	2639763133	Bacteria	Actinobacteria	Actinobacteria	Corynebacteriales	Corynebacteriaceae	Corynebacterium	Corynebacterium diphtheriae
pfam12651	RHH_3	2650050767	Ribbon-helix-helix domain-containing protein	2648501473	Bacteria	Proteobacteria	Gammaproteobacteria	Cellvibrionales	Cellvibrionaceae	Cellvibrio	Cellvibrio sp. pealriver
pfam12651	RHH_3	2655738959	RHH-type transcriptional regulator, rel operon repressor / antitoxin RelB	2654587774	Bacteria	Proteobacteria	Epsilonproteobacteria	Campylobacterales	Campylobacteraceae	Campylobacter	Campylobacter ureolyticus
pfam12651	RHH_3	2662001374	RHH-type transcriptional regulator, rel operon repressor / antitoxin RelB	2660238345	Bacteria	Actinobacteria	Actinobacteria	Corynebacteriales	Corynebacteriaceae	Corynebacterium	Corynebacterium diphtheriae
pfam12651	RHH_3	2687501623	RHH-type transcriptional regulator, rel operon repressor / antitoxin RelB	2687453110	Bacteria	Proteobacteria	Gammaproteobacteria	Pasteurellales	Pasteurellaceae	Glaesserella	Glaesserella parasuis
pfam12651	RHH_3	2709705759	RHH-type transcriptional regulator, rel operon repressor / antitoxin RelB	2708742786	Bacteria	Proteobacteria	Deltaproteobacteria	unclassified	unclassified	unclassified	Deltaproteobacteria bacterium RBG_16_54_18
pfam12651	RHH_3	2710397075	RHH-type transcriptional regulator, rel operon repressor / antitoxin RelB	2710264594	Bacteria	Proteobacteria	Gammaproteobacteria	unclassified	unclassified	unclassified	Gammaproteobacteria bacterium RIFCSPHIGHO2_02_FULL_42_13
pfam12651	RHH_3	2711340481	RHH-type transcriptional regulator, rel operon repressor / antitoxin RelB	2710724006	Bacteria	Proteobacteria	Gammaproteobacteria	unclassified	unclassified	unclassified	Gammaproteobacteria bacterium RIFCSPLOWO2_02_FULL_42_9
pfam12651	RHH_3	2712395872	Predicted DNA-binding protein with an HTH domain	2711768133	Bacteria	Proteobacteria	Alphaproteobacteria	Rhizobiales	Rhizobiaceae	Rhizobium	Rhizobium nepotum
pfam12651	RHH_3	2722195288	Predicted transcriptional regulator	2721755265	Bacteria	Candidatus Melainabacteria	unclassified	unclassified	unclassified	unclassified	Candidatus Melainabacteria bacterium GWF2_37_15
pfam12651	RHH_3	2722434624	Ribbon-helix-helix domain-containing protein	2721755377	Bacteria	Proteobacteria	Deltaproteobacteria	unclassified	unclassified	unclassified	Deltaproteobacteria bacterium RBG_16_71_12
pfam12651	RHH_3	2727843023	Ribbon-helix-helix domain-containing protein	2724679708	Bacteria	Aquificae	Aquificae	Desulfurobacteriales	Desulfurobacteriaceae	Balnearium	Balnearium lithotrophicum
pfam12651	RHH_3	2728329189	Ribbon-helix-helix domain-containing protein	2724679920	Bacteria	Aquificae	Aquificae	Desulfurobacteriales	Desulfurobacteriaceae	Desulfurobacterium	Desulfurobacterium atlanticum
pfam12651	RHH_3	2774541637	RHH-type rel operon transcriptional repressor/antitoxin RelB	2773857790	Bacteria	Proteobacteria	Gammaproteobacteria	Pasteurellales	Pasteurellaceae	Glaesserella	Glaesserella parasuis
pfam12651	RHH_3	2776253458	ribbon-helix-helix protein	2775506899	Bacteria	Proteobacteria	Gammaproteobacteria	Alteromonadales	Psychromonadaceae	Psychromonas	Psychromonas sp. Urea-02u-13
pfam12651	RHH_3	2784406571	RHH-type rel operon transcriptional repressor/antitoxin RelB	2784132096	Bacteria	Actinobacteria	Actinobacteria	Corynebacteriales	Corynebacteriaceae	Corynebacterium	Corynebacterium diphtheriae
pfam12651	RHH_3	2785993600	RHH-type rel operon transcriptional repressor/antitoxin RelB	2785510917	Bacteria	Candidatus Desantisbacteria	unclassified	unclassified	unclassified	unclassified	Candidatus Desantisbacteria bacterium CG07_land_8_20_14_0_80_39_15
pfam12651	RHH_3	2787183457	RHH-type rel operon transcriptional repressor/antitoxin RelB	2786546385	Bacteria	Nitrospirae	unclassified	unclassified	unclassified	unclassified	Nitrospirae bacterium CG2_30_53_67
pfam12651	RHH_3	2787208981	RHH-type rel operon transcriptional repressor/antitoxin RelB	2786546396	Bacteria	Nitrospirae	unclassified	unclassified	unclassified	unclassified	Nitrospirae bacterium CG08_land_8_20_14_0_20_52_24
pfam12651	RHH_3	2787216047	RHH-type rel operon transcriptional repressor/antitoxin RelB	2786546399	Bacteria	Nitrospirae	unclassified	unclassified	unclassified	unclassified	Nitrospirae bacterium CG_4_10_14_3_um_filter_53_41
pfam12651	RHH_3	2787231160	RHH-type rel operon transcriptional repressor/antitoxin RelB	2786546405	Bacteria	Nitrospirae	unclassified	unclassified	unclassified	unclassified	Nitrospirae bacterium CG_4_8_14_3_um_filter_50_41
pfam12651	RHH_3	2787238929	RHH-type rel operon transcriptional repressor/antitoxin RelB	2786546408	Bacteria	Nitrospirae	unclassified	unclassified	unclassified	unclassified	Nitrospirae bacterium CG17_big_fil_post_rev_8_21_14_2_50_50_9
pfam12651	RHH_3	2787735028	RHH-type rel operon transcriptional repressor/antitoxin RelB	2786546653	Bacteria	Proteobacteria	Deltaproteobacteria	unclassified	unclassified	unclassified	Deltaproteobacteria bacterium CG1_02_45_11
pfam12651	RHH_3	2790233813	RHH-type rel operon transcriptional repressor/antitoxin RelB	2788500309	Bacteria	Proteobacteria	Gammaproteobacteria	Pasteurellales	Pasteurellaceae	Rodentibacter	Rodentibacter heidelbergensis
pfam12651	RHH_3	2799708246	ribbon-helix-helix protein	2799112387	Bacteria	Firmicutes	Clostridia	Clostridiales	unclassified	unclassified	uncultured Clostridiales bacterium
pfam12651	RHH_3	2813339993	RHH-type rel operon transcriptional repressor/antitoxin RelB	2811995167	Bacteria	Proteobacteria	Gammaproteobacteria	Pasteurellales	Pasteurellaceae	Rodentibacter	Rodentibacter pneumotropicus
pfam12651	RHH_3	2823241484	RHH-type rel operon transcriptional repressor/antitoxin RelB	2823240117	Bacteria	Proteobacteria	Epsilonproteobacteria	Campylobacterales	Campylobacteraceae	Campylobacter	Campylobacter ureolyticus
pfam12651	RHH_3	2823250833	RHH-type rel operon transcriptional repressor/antitoxin RelB	2823250113	Bacteria	Proteobacteria	Epsilonproteobacteria	Campylobacterales	Campylobacteraceae	Campylobacter	Campylobacter ureolyticus
pfam12651	RHH_3	2823699339	RHH-type rel operon transcriptional repressor/antitoxin RelB	2823698772	Bacteria	Proteobacteria	Alphaproteobacteria	Rhizobiales	Rhizobiaceae	Rhizobium	Rhizobium sp. RAS22
pfam12651	RHH_3	2833417439	predicted DNA-binding protein	2833417051	Bacteria	Actinobacteria	Actinobacteria	Actinomycetales	Actinomycetaceae	Actinobaculum	Actinobaculum suis
pfam12651	RHH_3	2833543592	predicted DNA-binding protein	2833543062	Bacteria	Actinobacteria	Actinobacteria	Actinomycetales	Actinomycetaceae	Actinobaculum	Actinobaculum suis
pfam12651	RHH_3	2834242200	RHH-type rel operon transcriptional repressor/antitoxin RelB	2834240801	Bacteria	Proteobacteria	Gammaproteobacteria	Pasteurellales	Pasteurellaceae	Glaesserella	Glaesserella parasuis
pfam12651	RHH_3	2834586341	RHH-type rel operon transcriptional repressor/antitoxin RelB	2834581927	Bacteria	Proteobacteria	Alphaproteobacteria	Rhizobiales	Rhizobiaceae	Neorhizobium	Neorhizobium sp. T25_27
pfam12651	RHH_3	2834589284	RHH-type rel operon transcriptional repressor/antitoxin RelB	2834588341	Bacteria	Proteobacteria	Alphaproteobacteria	Rhizobiales	Rhizobiaceae	Neorhizobium	Neorhizobium tomejilense
pfam12651	RHH_3	2837134484	RHH-type rel operon transcriptional repressor/antitoxin RelB	2837132019	Bacteria	Proteobacteria	Gammaproteobacteria	Pasteurellales	Pasteurellaceae	Glaesserella	Glaesserella parasuis
pfam12651	RHH_3	2837212703	predicted transcriptional regulator	2837211827	Bacteria	Firmicutes	Negativicutes	Selenomonadales	Sporomusaceae	Methylomusa	Methylomusa anaerophila
pfam12651	RHH_3	2841401609	RHH-type rel operon transcriptional repressor/antitoxin RelB	2841398872	Bacteria	Proteobacteria	Alphaproteobacteria	Rhizobiales	Rhizobiaceae	Agrobacterium	Agrobacterium tumefaciens
pfam12651	RHH_3	2841777677	RHH-type rel operon transcriptional repressor/antitoxin RelB	2841776136	Bacteria	Proteobacteria	Gammaproteobacteria	Pasteurellales	Pasteurellaceae	Actinobacillus	Actinobacillus porcitonsillarum
pfam12651	RHH_3	2841847093	RHH-type rel operon transcriptional repressor/antitoxin RelB	2841846520	Bacteria	Proteobacteria	Alphaproteobacteria	Rhizobiales	Rhizobiaceae	Agrobacterium	Agrobacterium tumefaciens
pfam12651	RHH_3	2842126878	RHH-type rel operon transcriptional repressor/antitoxin RelB	2842124991	Bacteria	Proteobacteria	Alphaproteobacteria	Rhizobiales	Rhizobiaceae	Agrobacterium	Agrobacterium tumefaciens
pfam12651	RHH_3	2843199606	RHH-type rel operon transcriptional repressor/antitoxin RelB	2843199234	Bacteria	Proteobacteria	Alphaproteobacteria	Rhizobiales	Rhizobiaceae	Agrobacterium	Agrobacterium tumefaciens
pfam12651	RHH_3	2846092896	RHH-type rel operon transcriptional repressor/antitoxin RelB	2846091118	Bacteria	Proteobacteria	Gammaproteobacteria	Pasteurellales	Pasteurellaceae	Glaesserella	Glaesserella parasuis
pfam12651	RHH_3	2846096733	RHH-type rel operon transcriptional repressor/antitoxin RelB	2846095751	Bacteria	Proteobacteria	Gammaproteobacteria	Pasteurellales	Pasteurellaceae	Glaesserella	Glaesserella parasuis
pfam12651	RHH_3	2846781022	RHH-type rel operon transcriptional repressor/antitoxin RelB	2846780681	Bacteria	Proteobacteria	Alphaproteobacteria	Rhizobiales	Rhizobiaceae	Agrobacterium	Agrobacterium tumefaciens
pfam12651	RHH_3	2846788953	RHH-type rel operon transcriptional repressor/antitoxin RelB	2846786412	Bacteria	Proteobacteria	Alphaproteobacteria	Rhizobiales	Rhizobiaceae	Agrobacterium	Agrobacterium larrymoorei
pfam12651	RHH_3	2846791852	RHH-type rel operon transcriptional repressor/antitoxin RelB	2846791524	Bacteria	Proteobacteria	Alphaproteobacteria	Rhizobiales	Rhizobiaceae	Agrobacterium	Agrobacterium tumefaciens
pfam12651	RHH_3	2846803134	RHH-type rel operon transcriptional repressor/antitoxin RelB	2846802666	Bacteria	Proteobacteria	Alphaproteobacteria	Rhizobiales	Rhizobiaceae	Agrobacterium	Agrobacterium tumefaciens
pfam12651	RHH_3	2847085911	RHH-type rel operon transcriptional repressor/antitoxin RelB	2847083670	Bacteria	Proteobacteria	Gammaproteobacteria	Pasteurellales	Pasteurellaceae	Actinobacillus	Actinobacillus indolicus
pfam12651	RHH_3	2847083691	RHH-type rel operon transcriptional repressor/antitoxin RelB	2847083670	Bacteria	Proteobacteria	Gammaproteobacteria	Pasteurellales	Pasteurellaceae	Actinobacillus	Actinobacillus indolicus
pfam12651	RHH_3	2850609680	RHH-type rel operon transcriptional repressor/antitoxin RelB	2850609361	Bacteria	Proteobacteria	Alphaproteobacteria	Rhizobiales	Rhizobiaceae	Agrobacterium	Agrobacterium tumefaciens
pfam12651	RHH_3	2854853000	predicted DNA-binding protein	2854852148	Bacteria	Proteobacteria	Epsilonproteobacteria	Campylobacterales	Campylobacteraceae	Arcobacter	Arcobacter aquimarinus
pfam12651	RHH_3	2854865161	RHH-type rel operon transcriptional repressor/antitoxin RelB	2854862567	Bacteria	Proteobacteria	Alphaproteobacteria	Rhizobiales	Rhizobiaceae	Neorhizobium	Neorhizobium tomejilense
pfam12651	RHH_3	2854878906	RHH-type rel operon transcriptional repressor/antitoxin RelB	2854873806	Bacteria	Proteobacteria	Alphaproteobacteria	Rhizobiales	Rhizobiaceae	Neorhizobium	Neorhizobium sp. T7_12
pfam12651	RHH_3	2857199981	RHH-type rel operon transcriptional repressor/antitoxin RelB	2857197760	Bacteria	Proteobacteria	Alphaproteobacteria	Rhizobiales	Rhizobiaceae	Neorhizobium	Neorhizobium tomejilense
pfam12651	RHH_3	2858609154	RHH-type rel operon transcriptional repressor/antitoxin RelB	2858608584	Bacteria	Proteobacteria	Alphaproteobacteria	Rhizobiales	Rhizobiaceae	Agrobacterium	Agrobacterium tumefaciens
pfam12651	RHH_3	2858622038	RHH-type rel operon transcriptional repressor/antitoxin RelB	2858619700	Bacteria	Proteobacteria	Alphaproteobacteria	Rhizobiales	Rhizobiaceae	Agrobacterium	Agrobacterium deltaense
pfam12643	MazG-like	2580579511	NTP pyrophosphatase, house-cleaning of non-canonical NTPs	2579778692	Bacteria	Proteobacteria	Epsilonproteobacteria	Campylobacterales	Campylobacteraceae	Arcobacter	Arcobacter lanthieri
pfam12643	MazG-like	2650049668	NTP pyrophosphatase, house-cleaning of non-canonical NTPs	2648501473	Bacteria	Proteobacteria	Gammaproteobacteria	Cellvibrionales	Cellvibrionaceae	Cellvibrio	Cellvibrio sp. pealriver
pfam12643	MazG-like	2688180154	NTP pyrophosphatase, house-cleaning of non-canonical NTPs	2687453284	Bacteria	Proteobacteria	Betaproteobacteria	Burkholderiales	Burkholderiaceae	Cupriavidus	Cupriavidus nantongensis
pfam12643	MazG-like	2710527382	NTP pyrophosphatase, house-cleaning of non-canonical NTPs	2710264713	Bacteria	Candidatus Levybacteria	unclassified	unclassified	unclassified	unclassified	Candidatus Levybacteria bacterium RIFCSPHIGHO2_02_FULL_37_13
pfam12643	MazG-like	2710818441	NTP pyrophosphatase, house-cleaning of non-canonical NTPs	2710723556	Bacteria	Candidatus Levybacteria	unclassified	unclassified	unclassified	unclassified	Candidatus Levybacteria bacterium RIFCSPHIGHO2_12_FULL_37_9
pfam12643	MazG-like	2711237846	NTP pyrophosphatase, house-cleaning of non-canonical NTPs	2710723944	Bacteria	Candidatus Levybacteria	unclassified	unclassified	unclassified	unclassified	Candidatus Levybacteria bacterium RIFCSPLOWO2_01_FULL_37_26
pfam12643	MazG-like	2713878372	NTP pyrophosphatase, house-cleaning of non-canonical NTPs	2711768793	Bacteria	Candidatus Wolfebacteria	unclassified	unclassified	unclassified	unclassified	Candidatus Wolfebacteria bacterium RIFOXYD12_FULL_48_21
pfam12643	MazG-like	2721895740	NTP pyrophosphatase, house-cleaning of non-canonical NTPs	2721755158	Bacteria	Elusimicrobia	unclassified	unclassified	unclassified	unclassified	Elusimicrobia bacterium GWB2_63_16
pfam12643	MazG-like	2852360745	NTP pyrophosphatase (non-canonical NTP hydrolase)	2852360666	Bacteria	Proteobacteria	Betaproteobacteria	Burkholderiales	Burkholderiaceae	Cupriavidus	Cupriavidus taiwanensis
pfam12643	MazG-like	2855624497	NTP pyrophosphatase (non-canonical NTP hydrolase)	2855624352	Bacteria	Proteobacteria	Betaproteobacteria	Burkholderiales	Burkholderiaceae	Cupriavidus	Cupriavidus taiwanensis
pfam12643	MazG-like	2858751108	NTP pyrophosphatase (non-canonical NTP hydrolase)	2858750830	Bacteria	Proteobacteria	Betaproteobacteria	Burkholderiales	Burkholderiaceae	Cupriavidus	Cupriavidus taiwanensis
pfam12637	TSCPD	2574215364	uncharacterized protein TIGR03905	2574179708	Bacteria	Actinobacteria	Coriobacteriia	Eggerthellales	Eggerthellaceae	Asaccharobacter	Asaccharobacter celatus
pfam12637	TSCPD	2578840487	uncharacterized protein TIGR03905	2576861570	Bacteria	Firmicutes	unclassified	unclassified	unclassified	unclassified	Firmicutes bacterium ASF500
pfam12637	TSCPD	2597957750	uncharacterized protein TIGR03905	2597489914	Bacteria	Actinobacteria	Coriobacteriia	Eggerthellales	Eggerthellaceae	Adlercreutzia	Adlercreutzia equolifaciens
pfam12636	DUF3781	2585406809	Protein of unknown function (DUF3781)	2582581868	Bacteria	Bacteroidetes	Flavobacteriia	Flavobacteriales	Flavobacteriaceae	Lacinutrix	Lacinutrix sp. Hel_I_90
pfam12493	DUF3709	640990076	conserved hypothetical protein	640963020	Bacteria	Proteobacteria	Gammaproteobacteria	Vibrionales	Vibrionaceae	Vibrio	Vibrio cholerae
pfam12493	DUF3709	645465652	hypothetical protein	645058741	Bacteria	Proteobacteria	Gammaproteobacteria	Vibrionales	Vibrionaceae	Vibrio	Vibrio cholerae
pfam12493	DUF3709	2526768123	Protein of unknown function (DUF3709)	2526164648	Bacteria	Proteobacteria	Gammaproteobacteria	Vibrionales	Vibrionaceae	Vibrio	Vibrio cholerae
pfam12493	DUF3709	2639295097	Protein of unknown function (DUF3709)	2636416100	Bacteria	Proteobacteria	Gammaproteobacteria	Vibrionales	Vibrionaceae	Vibrio	Vibrio cholerae
pfam12493	DUF3709	2693611137	Protein of unknown function (DUF3709)	2693429544	Bacteria	Proteobacteria	Gammaproteobacteria	Vibrionales	Vibrionaceae	Vibrio	Vibrio cholerae
pfam12441	CopG_antitoxin	2517504207	Predicted DNA binding protein, CopG/RHH family	2517487004	Bacteria	candidate division NC10	unclassified	unclassified	unclassified	Candidatus Methylomirabilis	Candidatus Methylomirabilis oxyfera
pfam12441	CopG_antitoxin	2616478421	CopG antitoxin of type II toxin-antitoxin system	2615840675	Bacteria	Proteobacteria	Epsilonproteobacteria	unclassified	unclassified	unclassified	Epsilonproteobacteria bacterium SCGC AD-311-M19
pfam12441	CopG_antitoxin	2627259399	CopG antitoxin of type II toxin-antitoxin system	2626541775	Bacteria	Candidatus Gottesmanbacteria	unclassified	unclassified	unclassified	unclassified	Candidatus Gottesmanbacteria bacterium GW2011_GWA2_47_9
pfam12441	CopG_antitoxin	2663659047	CopG antitoxin of type II toxin-antitoxin system	2660238779	Bacteria	Proteobacteria	Epsilonproteobacteria	unclassified	unclassified	unclassified	Epsilonproteobacteria bacterium SCGC AD-305-I04
pfam12441	CopG_antitoxin	2663659927	CopG antitoxin of type II toxin-antitoxin system	2660238780	Bacteria	Proteobacteria	Epsilonproteobacteria	unclassified	unclassified	unclassified	Epsilonproteobacteria bacterium SCGC AD-305-I04
pfam12441	CopG_antitoxin	2663979071	CopG antitoxin of type II toxin-antitoxin system	2663762663	Bacteria	Proteobacteria	Epsilonproteobacteria	unclassified	unclassified	unclassified	Epsilonproteobacteria bacterium SCGC AD-305-P19
pfam12441	CopG_antitoxin	2663979825	CopG antitoxin of type II toxin-antitoxin system	2663762664	Bacteria	Proteobacteria	Epsilonproteobacteria	unclassified	unclassified	unclassified	Epsilonproteobacteria bacterium SCGC AD-305-P19
pfam12441	CopG_antitoxin	2663983470	CopG antitoxin of type II toxin-antitoxin system	2663762669	Bacteria	Proteobacteria	Epsilonproteobacteria	unclassified	unclassified	unclassified	Epsilonproteobacteria bacterium SCGC AD-305-D09
pfam12441	CopG_antitoxin	2663984955	CopG antitoxin of type II toxin-antitoxin system	2663762670	Bacteria	Proteobacteria	Epsilonproteobacteria	unclassified	unclassified	unclassified	Epsilonproteobacteria bacterium SCGC AD-305-D09
pfam12441	CopG_antitoxin	2711067512	CopG antitoxin of type II toxin-antitoxin system	2710723765	Bacteria	Candidatus Gottesmanbacteria	unclassified	unclassified	unclassified	unclassified	Candidatus Gottesmanbacteria bacterium RIFCSPLOWO2_01_FULL_39_12b
pfam12441	CopG_antitoxin	2713529722	Predicted DNA binding protein, CopG/RHH family	2711768628	Bacteria	candidate division NC10	unclassified	unclassified	unclassified	Candidatus Methylomirabilis	Candidatus Methylomirabilis oxyfera
pfam12441	CopG_antitoxin	2752175512	CopG antitoxin of type II toxin-antitoxin system	2751185412	Bacteria	Chloroflexi	Caldilineae	unclassified	unclassified	unclassified	unclassified
pfam12441	CopG_antitoxin	2758063054	predicted DNA binding CopG/RHH family protein	2757320507	Bacteria	Proteobacteria	Deltaproteobacteria	unclassified	unclassified	unclassified	unclassified
pfam12441	CopG_antitoxin	2790884864	CopG antitoxin of type II toxin-antitoxin system	2788500495	Bacteria	Cyanobacteria	unclassified	Synechococcales	Leptolyngbyaceae	Leptolyngbya	Leptolyngbya frigida
pfam12441	CopG_antitoxin	2807600833	predicted DNA binding CopG/RHH family protein	2806310791	Bacteria	Proteobacteria	Gammaproteobacteria	Oceanospirillales	Alcanivoracaceae	Alcanivorax	Alcanivorax sp.
pfam12441	CopG_antitoxin	2807664894	predicted DNA binding CopG/RHH family protein	2806310820	Bacteria	Proteobacteria	Gammaproteobacteria	Oceanospirillales	Alcanivoracaceae	Alcanivorax	Alcanivorax sp.
pfam12441	CopG_antitoxin	2807679900	predicted DNA binding CopG/RHH family protein	2806310824	Bacteria	Proteobacteria	Gammaproteobacteria	Oceanospirillales	Alcanivoracaceae	Alcanivorax	Alcanivorax sp.
pfam12441	CopG_antitoxin	2807692629	predicted DNA binding CopG/RHH family protein	2806310828	Bacteria	Proteobacteria	Gammaproteobacteria	Oceanospirillales	Alcanivoracaceae	Alcanivorax	Alcanivorax sp.
pfam12441	CopG_antitoxin	2807695098	predicted DNA binding CopG/RHH family protein	2806310829	Bacteria	Proteobacteria	Gammaproteobacteria	Oceanospirillales	Alcanivoracaceae	Alcanivorax	Alcanivorax sp.
pfam12441	CopG_antitoxin	2813946810	predicted DNA binding CopG/RHH family protein	2811995337	Bacteria	candidate division NC10	unclassified	unclassified	unclassified	Candidatus Methylomirabilis	Candidatus Methylomirabilis oxyfera
pfam12441	CopG_antitoxin	2814241718	CopG antitoxin of type II toxin-antitoxin system	2814122938	Bacteria	Proteobacteria	Deltaproteobacteria	Desulfobacterales	Desulfobacteraceae	unclassified	unclassified
pfam12441	CopG_antitoxin	2836489771	predicted DNA binding CopG/RHH family protein	2836489347	Bacteria	Proteobacteria	Zetaproteobacteria	unclassified	unclassified	unclassified	unclassified
pfam12399	BCA_ABC_TP_C	2841041435	ABC-type branched-subunit amino acid transport system ATPase component	2841035561	Bacteria	Cyanobacteria	unclassified	Nostocales	Nostocaceae	Nostoc	Nostoc sphaeroides
pfam12327	FtsZ_C	2713383489	FtsZ family, C-terminal domain	2711768588	Bacteria	Proteobacteria	Gammaproteobacteria	Thiotrichales	Thiotrichaceae	Achromatium	uncultured Achromatium sp.
pfam12323	HTH_OrfB_IS605	640016950	transposase	639857035	Bacteria	Cyanobacteria	unclassified	Oscillatoriales	Oscillatoriaceae	Lyngbya	Lyngbya sp. PCC 8106
pfam12323	HTH_OrfB_IS605	2792351508	helix-turn-helix protein	2791355018	Bacteria	Proteobacteria	Betaproteobacteria	Rhodocyclales	Zoogloeaceae	Thauera	Thauera propionica
pfam12281	NTP_transf_8	2787495597	nucleotidyltransferase-like protein	2786546543	Bacteria	Actinobacteria	unclassified	unclassified	unclassified	unclassified	Actinobacteria bacterium CG_4_10_14_3_um_filter_50_156
pfam12281	NTP_transf_8	2787500212	nucleotidyltransferase-like protein	2786546545	Bacteria	Actinobacteria	unclassified	unclassified	unclassified	unclassified	Actinobacteria bacterium CG_4_8_14_3_um_filter_50_135
pfam12161	HsdM_N	2508717931	Type I restriction-modification system methyltransferase subunit	2508501048	Bacteria	Proteobacteria	Gammaproteobacteria	Chromatiales	Chromatiaceae	Thiorhodovibrio	Thiorhodovibrio sp. 970
pfam12158	DUF3592	2834043778	hypothetical protein	2834041113	Bacteria	Bacteroidetes	Flavobacteriia	Flavobacteriales	Flavobacteriaceae	Polaribacter	Polaribacter sp. WD7
pfam12116	SpoIIID	2789945772	putative DeoR family transcriptional regulator (stage III sporulation protein D)	2788500229	Bacteria	Firmicutes	Clostridia	Clostridiales	Ruminococcaceae	Drancourtella	Drancourtella sp. An12
pfam12116	SpoIIID	2820712505	putative DeoR family transcriptional regulator (stage III sporulation protein D)	2820711732	Bacteria	Firmicutes	unclassified	unclassified	unclassified	unclassified	unclassified
pfam12112	DUF3579	2765559257	uncharacterized protein DUF3579	2765235835	Bacteria	Proteobacteria	Betaproteobacteria	Nitrosomonadales	Thiobacillaceae	Thiobacillus	Thiobacillus thiophilus
pfam12008	EcoR124_C	2532288036	Type I restriction and modification enzyme - subunit R C terminal	2531839114	Bacteria	Firmicutes	Bacilli	Lactobacillales	Enterococcaceae	Enterococcus	Enterococcus faecium
pfam11948	DUF3465	2672008197	Protein of unknown function (DUF3465)	2671180253	Bacteria	Proteobacteria	Gammaproteobacteria	Vibrionales	Vibrionaceae	Vibrio	Vibrio cholerae
pfam11948	DUF3465	2674603978	Protein of unknown function (DUF3465)	2671180886	Bacteria	Proteobacteria	Gammaproteobacteria	Vibrionales	Vibrionaceae	Vibrio	Vibrio cholerae
pfam11948	DUF3465	2677416412	Protein of unknown function (DUF3465)	2675903300	Bacteria	Proteobacteria	Gammaproteobacteria	Vibrionales	Vibrionaceae	Vibrio	Vibrio cholerae
pfam11948	DUF3465	2678260582	Protein of unknown function (DUF3465)	2675903514	Bacteria	Proteobacteria	Gammaproteobacteria	Vibrionales	Vibrionaceae	Vibrio	Vibrio cholerae
pfam11948	DUF3465	2692811516	Protein of unknown function (DUF3465)	2690316235	Bacteria	Proteobacteria	Gammaproteobacteria	Vibrionales	Vibrionaceae	Vibrio	Vibrio cholerae
pfam11948	DUF3465	2693009943	Protein of unknown function (DUF3465)	2690316280	Bacteria	Proteobacteria	Gammaproteobacteria	Vibrionales	Vibrionaceae	Vibrio	Vibrio cholerae
pfam11948	DUF3465	2695832199	Protein of unknown function (DUF3465)	2695420399	Bacteria	Proteobacteria	Gammaproteobacteria	Vibrionales	Vibrionaceae	Vibrio	Vibrio cholerae
pfam11948	DUF3465	2696860292	Protein of unknown function (DUF3465)	2695420636	Bacteria	Proteobacteria	Gammaproteobacteria	Vibrionales	Vibrionaceae	Vibrio	Vibrio cholerae
pfam11948	DUF3465	2697812233	Protein of unknown function (DUF3465)	2695420864	Bacteria	Proteobacteria	Gammaproteobacteria	Vibrionales	Vibrionaceae	Vibrio	Vibrio cholerae
pfam11920	DUF3438	2635910788	integrating conjugative element protein, PFL_4704 family	2634166491	Bacteria	Proteobacteria	Gammaproteobacteria	Enterobacterales	Morganellaceae	Xenorhabdus	Xenorhabdus sp. NBAII XenSa04
pfam11903	ParD_like	637774116	hypothetical protein	637000072	Bacteria	Chlorobi	Chlorobia	Chlorobiales	Chlorobiaceae	Chlorobium	Chlorobium chlorochromatii
pfam11903	ParD_like	637736911	hypothetical protein	637000194	Bacteria	Proteobacteria	Gammaproteobacteria	Chromatiales	Chromatiaceae	Nitrosococcus	Nitrosococcus oceani
pfam11903	ParD_like	638132048	conserved hypothetical protein	637000196	Bacteria	Proteobacteria	Betaproteobacteria	Nitrosomonadales	Nitrosomonadaceae	Nitrosomonas	Nitrosomonas eutropha
pfam11903	ParD_like	637750113	hypothetical protein	637000204	Bacteria	Proteobacteria	Deltaproteobacteria	Desulfuromonadales	Desulfuromonadaceae	Pelobacter	Pelobacter carbinolicus
pfam11903	ParD_like	637463769	hypothetical protein	637000207	Bacteria	Proteobacteria	Gammaproteobacteria	Enterobacterales	Morganellaceae	Photorhabdus	Photorhabdus laumondii
pfam11903	ParD_like	638055649	hypothetical protein	637000216	Bacteria	Proteobacteria	Gammaproteobacteria	Alteromonadales	Pseudoalteromonadaceae	Pseudoalteromonas	Pseudoalteromonas atlantica
pfam11903	ParD_like	637669802	hypothetical protein	637000226	Bacteria	Proteobacteria	Gammaproteobacteria	Pseudomonadales	Moraxellaceae	Psychrobacter	Psychrobacter arcticus
pfam11903	ParD_like	637360529	hypothetical protein	637000336	Bacteria	Proteobacteria	Gammaproteobacteria	Vibrionales	Vibrionaceae	Vibrio	Vibrio vulnificus
pfam11903	ParD_like	639165370	hypothetical protein	638341141	Bacteria	Proteobacteria	Gammaproteobacteria	Oceanospirillales	Oceanospirillaceae	Bermanella	Bermanella marisrubri
pfam11903	ParD_like	638941974	hypothetical protein	638341230	Bacteria	Proteobacteria	Gammaproteobacteria	Vibrionales	Vibrionaceae	Vibrio	Vibrio sp. MED222
pfam11903	ParD_like	638773339	hypothetical protein	638341238	Bacteria	Proteobacteria	Gammaproteobacteria	Enterobacterales	Yersiniaceae	Yersinia	Yersinia bercovieri
pfam11903	ParD_like	638780221	hypothetical protein	638341241	Bacteria	Proteobacteria	Gammaproteobacteria	Enterobacterales	Yersiniaceae	Yersinia	Yersinia mollaretii
pfam11903	ParD_like	639156997	hypothetical protein	638341245	Bacteria	Proteobacteria	Deltaproteobacteria	unclassified	unclassified	unclassified	delta proteobacterium MLMS-1
pfam11903	ParD_like	639826620	hypothetical protein	639633051	Bacteria	Proteobacteria	Betaproteobacteria	Burkholderiales	Comamonadaceae	Polaromonas	Polaromonas naphthalenivorans
pfam11903	ParD_like	640634393	hypothetical protein	640612205	Bacteria	Proteobacteria	Gammaproteobacteria	Alteromonadales	Alteromonadaceae	Marinobacter	Marinobacter sp. ELB17
pfam11903	ParD_like	640803742	hypothetical protein	640753033	Bacteria	Proteobacteria	Gammaproteobacteria	Oceanospirillales	Oceanospirillaceae	Marinomonas	Marinomonas sp. MWYL1
pfam11903	ParD_like	641132173	hypothetical protein	640963040	Bacteria	Lentisphaerae	Lentisphaeria	Lentisphaerales	Lentisphaeraceae	Lentisphaera	Lentisphaera araneosa
pfam11903	ParD_like	641342946	hypothetical protein	641228478	Bacteria	Proteobacteria	Alphaproteobacteria	Rhizobiales	Bartonellaceae	Bartonella	Bartonella tribocorum
pfam11903	ParD_like	641610971	hypothetical protein	641522654	Bacteria	Cyanobacteria	unclassified	Synechococcales	Synechococcaceae	Synechococcus	Synechococcus sp. PCC 7002
pfam11903	ParD_like	642727151	hypothetical protein	642555146	Bacteria	Chlorobi	Chlorobia	Chlorobiales	Chlorobiaceae	Pelodictyon	Pelodictyon phaeoclathratiforme
pfam11903	ParD_like	643140495	hypothetical protein	642979318	Bacteria	Proteobacteria	Gammaproteobacteria	Enterobacterales	Morganellaceae	Providencia	Providencia rustigianii
pfam11903	ParD_like	643501206	conserved hypothetical protein from phage origin	643348545	Bacteria	Proteobacteria	Gammaproteobacteria	Enterobacterales	Enterobacteriaceae	Escherichia	Escherichia coli
pfam11903	ParD_like	643501990	conserved hypothetical protein from phage origin	643348545	Bacteria	Proteobacteria	Gammaproteobacteria	Enterobacterales	Enterobacteriaceae	Escherichia	Escherichia coli
pfam11903	ParD_like	643521579	hypothetical protein	643348587	Bacteria	Proteobacteria	Gammaproteobacteria	Vibrionales	Vibrionaceae	Vibrio	Vibrio tasmaniensis
pfam11903	ParD_like	643874377	hypothetical protein	643692052	Bacteria	Proteobacteria	Gammaproteobacteria	Aeromonadales	Aeromonadaceae	Tolumonas	Tolumonas auensis
pfam11903	ParD_like	644444694	conserved hypothetical protein	643886024	Bacteria	Proteobacteria	Gammaproteobacteria	Enterobacterales	Morganellaceae	Proteus	Proteus mirabilis
pfam11903	ParD_like	644098336	Protein of unknown function (DUF3423).	643886117	Bacteria	Proteobacteria	Gammaproteobacteria	Enterobacterales	Morganellaceae	Proteus	Proteus penneri
pfam11903	ParD_like	644109994	hypothetical protein	643886152	Bacteria	Proteobacteria	Gammaproteobacteria	Enterobacterales	Pectobacteriaceae	Pectobacterium	Pectobacterium brasiliense
pfam11903	ParD_like	644782065	hypothetical protein	644736357	Bacteria	Proteobacteria	Gammaproteobacteria	Enterobacterales	Hafniaceae	Edwardsiella	Edwardsiella ictaluri
pfam11903	ParD_like	645329047	hypothetical protein	645058790	Bacteria	Proteobacteria	Gammaproteobacteria	Enterobacterales	Yersiniaceae	Yersinia	Yersinia kristensenii
pfam11903	ParD_like	645334508	hypothetical protein	645058792	Bacteria	Proteobacteria	Gammaproteobacteria	Enterobacterales	Yersiniaceae	Yersinia	Yersinia aldovae
pfam11903	ParD_like	645590205	conserved hypothetical protein	645058794	Bacteria	Proteobacteria	Gammaproteobacteria	Legionellales	Legionellaceae	Legionella	Legionella drancourtii
pfam11903	ParD_like	646447746	hypothetical protein	646311920	Bacteria	Proteobacteria	Gammaproteobacteria	Enterobacterales	Pectobacteriaceae	Dickeya	Dickeya zeae
pfam11903	ParD_like	646382659	hypothetical protein	646311935	Bacteria	Proteobacteria	Gammaproteobacteria	Chromatiales	Halothiobacillaceae	Halothiobacillus	Halothiobacillus neapolitanus
pfam11903	ParD_like	646624573	hypothetical protein	646564584	Bacteria	Proteobacteria	Gammaproteobacteria	Chromatiales	Ectothiorhodospiraceae	Thioalkalivibrio	Thioalkalivibrio sp. K90mix
pfam11903	ParD_like	647629062	hypothetical protein	647533188	Bacteria	Proteobacteria	Gammaproteobacteria	Chromatiales	Chromatiaceae	Nitrosococcus	Nitrosococcus oceani
pfam11903	ParD_like	648148422	hypothetical protein	648028028	Bacteria	Proteobacteria	Betaproteobacteria	Nitrosomonadales	Gallionellaceae	Gallionella	Gallionella capsiferriformans
pfam11903	ParD_like	648073223	hypothetical protein	648028046	Bacteria	Proteobacteria	Gammaproteobacteria	Chromatiales	Chromatiaceae	Nitrosococcus	Nitrosococcus watsonii
pfam11903	ParD_like	648842353	conserved hypothetical protein	648276688	Bacteria	Proteobacteria	Gammaproteobacteria	Methylococcales	Methylococcaceae	Methylobacter	Methylobacter tundripaludum
pfam11903	ParD_like	649832415	hypothetical protein	649633101	Bacteria	Firmicutes	Clostridia	Clostridiales	Clostridiales Family XVII. Incertae Sedis	Thermaerobacter	Thermaerobacter marianensis
pfam11903	ParD_like	649645877	hypothetical protein	649633108	Bacteria	Proteobacteria	Gammaproteobacteria	Enterobacterales	Morganellaceae	Xenorhabdus	Xenorhabdus nematophila
pfam11903	ParD_like	650323163	hypothetical protein	649989970	Bacteria	Proteobacteria	Betaproteobacteria	Burkholderiales	Burkholderiaceae	Lautropia	Lautropia mirabilis
pfam11903	ParD_like	650414597	conserved uncharacterized protein	650377931	Bacteria	Proteobacteria	Gammaproteobacteria	Enterobacterales	Erwiniaceae	Erwinia	Erwinia sp. Ejp617
pfam11903	ParD_like	2264745680	ParD-like antitoxin of type II toxin-antitoxin system	2264265196	Bacteria	Proteobacteria	unclassified	unclassified	unclassified	unclassified	Proteobacteria bacterium SCGC AAA257-I18
pfam11903	ParD_like	2264875686	ParD-like antitoxin of type II toxin-antitoxin system	2264867008	Bacteria	Proteobacteria	Zetaproteobacteria	unclassified	unclassified	unclassified	zeta proteobacterium SCGC AB-602-C20
pfam11903	ParD_like	2264878387	ParD-like antitoxin of type II toxin-antitoxin system	2264867010	Bacteria	Proteobacteria	Zetaproteobacteria	unclassified	unclassified	unclassified	zeta proteobacterium SCGC AB-137-J06
pfam11903	ParD_like	2264980201	ParD-like antitoxin of type II toxin-antitoxin system	2264867106	Bacteria	Candidatus Cloacimonetes	unclassified	unclassified	unclassified	unclassified	Cloacimonetes bacterium SCGC AAA252-E20
pfam11903	ParD_like	2264980690	ParD-like antitoxin of type II toxin-antitoxin system	2264867107	Bacteria	Candidatus Cloacimonetes	unclassified	unclassified	unclassified	unclassified	Cloacimonetes bacterium SCGC AAA252-F02
pfam11903	ParD_like	2264982944	ParD-like antitoxin of type II toxin-antitoxin system	2264867109	Bacteria	Candidatus Cloacimonetes	unclassified	unclassified	unclassified	unclassified	Cloacimonetes bacterium SCGC AAA252-G08
pfam11903	ParD_like	2264985158	ParD-like antitoxin of type II toxin-antitoxin system	2264867110	Bacteria	Candidatus Cloacimonetes	unclassified	unclassified	unclassified	unclassified	Cloacimonetes bacterium SCGC AAA252-I11
pfam11903	ParD_like	2264989503	ParD-like antitoxin of type II toxin-antitoxin system	2264867114	Bacteria	Candidatus Cloacimonetes	unclassified	unclassified	unclassified	unclassified	Cloacimonetes bacterium SCGC AAA252-L13
pfam11903	ParD_like	2264990219	ParD-like antitoxin of type II toxin-antitoxin system	2264867115	Bacteria	Candidatus Cloacimonetes	unclassified	unclassified	unclassified	unclassified	Cloacimonetes bacterium SCGC AAA252-M08
pfam11903	ParD_like	2264995857	ParD-like antitoxin of type II toxin-antitoxin system	2264867119	Bacteria	Candidatus Cloacimonetes	unclassified	unclassified	unclassified	unclassified	Cloacimonetes bacterium SCGC AAA252-N17
pfam11903	ParD_like	2264998007	ParD-like antitoxin of type II toxin-antitoxin system	2264867120	Bacteria	Candidatus Cloacimonetes	unclassified	unclassified	unclassified	unclassified	Cloacimonetes bacterium SCGC AAA252-O02
pfam11903	ParD_like	2265001370	ParD-like antitoxin of type II toxin-antitoxin system	2264867123	Bacteria	Candidatus Cloacimonetes	unclassified	unclassified	unclassified	unclassified	Cloacimonetes bacterium SCGC AAA252-P10
pfam11903	ParD_like	2265034128	ParD-like antitoxin of type II toxin-antitoxin system	2264867166	Bacteria	Candidatus Aminicenantes	unclassified	unclassified	unclassified	unclassified	Aminicenantes bacterium SCGC AAA255-E10
pfam11903	ParD_like	2265110053	ParD-like antitoxin of type II toxin-antitoxin system	2264867251	Bacteria	Candidatus Latescibacteria	unclassified	unclassified	unclassified	unclassified	Latescibacteria bacterium SCGC AAA257-K07
pfam11903	ParD_like	2265126221	ParD-like antitoxin of type II toxin-antitoxin system	2265123003	Bacteria	Proteobacteria	Zetaproteobacteria	unclassified	unclassified	unclassified	zeta proteobacterium SCGC AB-137-I08
pfam11903	ParD_like	2502856595	ParD-like antitoxin of type II toxin-antitoxin system	2502790015	Bacteria	Synergistetes	Synergistia	Synergistales	Synergistaceae	Aminomonas	Aminomonas paucivorans
pfam11903	ParD_like	2502886654	ParD-like antitoxin of type II toxin-antitoxin system	2502873006	Bacteria	Proteobacteria	Gammaproteobacteria	Vibrionales	Vibrionaceae	Vibrio	Vibrio vulnificus
pfam11903	ParD_like	2504552263	ParD-like antitoxin of type II toxin-antitoxin system	2504136012	Bacteria	Proteobacteria	Gammaproteobacteria	Alteromonadales	Alteromonadaceae	Alteromonas	Alteromonas naphthalenivorans
pfam11903	ParD_like	2504625992	ParD-like antitoxin of type II toxin-antitoxin system	2504557017	Bacteria	Proteobacteria	Gammaproteobacteria	Oceanospirillales	Oceanospirillaceae	Marinomonas	Marinomonas sp. GOBB3-320
pfam11903	ParD_like	2504637478	ParD-like antitoxin of type II toxin-antitoxin system	2504557021	Bacteria	Proteobacteria	Gammaproteobacteria	unclassified	unclassified	unclassified	gamma proteobacterium HIMB30
pfam11903	ParD_like	2504644063	ParD-like antitoxin of type II toxin-antitoxin system	2504643000	Bacteria	Cyanobacteria	unclassified	Synechococcales	Synechococcaceae	Synechococcus	Synechococcus sp. PCC 7003
pfam11903	ParD_like	2504647398	ParD-like antitoxin of type II toxin-antitoxin system	2504643001	Bacteria	Cyanobacteria	unclassified	Synechococcales	Synechococcaceae	Synechococcus	Synechococcus sp. PCC 7117
pfam11903	ParD_like	2504650851	ParD-like antitoxin of type II toxin-antitoxin system	2504643002	Bacteria	Cyanobacteria	unclassified	Synechococcales	Synechococcaceae	Synechococcus	Synechococcus sp. PCC 8807
pfam11903	ParD_like	2504852600	ParD-like antitoxin of type II toxin-antitoxin system	2504756030	Bacteria	Proteobacteria	Gammaproteobacteria	Thiotrichales	Francisellaceae	Francisella	Francisella hispaniensis
pfam11903	ParD_like	2504855287	ParD-like antitoxin of type II toxin-antitoxin system	2504756032	Bacteria	Proteobacteria	Gammaproteobacteria	Thiotrichales	Francisellaceae	Francisella	Francisella tularensis
pfam11903	ParD_like	2504867194	ParD-like antitoxin of type II toxin-antitoxin system	2504756037	Bacteria	Proteobacteria	Gammaproteobacteria	Thiotrichales	Piscirickettsiaceae	Piscirickettsia	Piscirickettsia salmonis
pfam11903	ParD_like	2506228524	ParD-like antitoxin of type II toxin-antitoxin system	2506210002	Bacteria	Proteobacteria	Gammaproteobacteria	Oceanospirillales	Oceanospirillaceae	Marinomonas	Marinomonas mediterranea
pfam11903	ParD_like	2506707133	ParD-like antitoxin of type II toxin-antitoxin system	2506520038	Bacteria	Proteobacteria	Gammaproteobacteria	Enterobacterales	Yersiniaceae	Rahnella	Rahnella aquatilis
pfam11903	ParD_like	2507287714	ParD-like antitoxin of type II toxin-antitoxin system	2507262005	Bacteria	Proteobacteria	Gammaproteobacteria	Enterobacterales	Enterobacteriaceae	Candidatus Regiella	Candidatus Regiella insecticola
pfam11903	ParD_like	2508602808	ParD-like antitoxin of type II toxin-antitoxin system	2508501023	Bacteria	Proteobacteria	Deltaproteobacteria	Desulfobacterales	Desulfobacteraceae	Desulfobacter	Desulfobacter postgatei
pfam11903	ParD_like	2508721385	ParD-like antitoxin of type II toxin-antitoxin system	2508501048	Bacteria	Proteobacteria	Gammaproteobacteria	Chromatiales	Chromatiaceae	Thiorhodovibrio	Thiorhodovibrio sp. 970
pfam11903	ParD_like	2509055815	ParD-like antitoxin of type II toxin-antitoxin system	2508501110	Bacteria	Proteobacteria	Gammaproteobacteria	Chromatiales	Ectothiorhodospiraceae	Ectothiorhodospira	Ectothiorhodospira haloalkaliphila
pfam11903	ParD_like	2509461999	ParD-like antitoxin of type II toxin-antitoxin system	2509276036	Bacteria	Proteobacteria	Gammaproteobacteria	Chromatiales	Ectothiorhodospiraceae	Thiorhodospira	Thiorhodospira sibirica
pfam11903	ParD_like	2509869068	ParD-like antitoxin of type II toxin-antitoxin system	2509601044	Bacteria	Proteobacteria	Deltaproteobacteria	Syntrophobacterales	Syntrophorhabdaceae	Syntrophorhabdus	Syntrophorhabdus aromaticivorans
pfam11903	ParD_like	2510074490	ParD-like antitoxin of type II toxin-antitoxin system	2510065003	Bacteria	Proteobacteria	Gammaproteobacteria	Enterobacterales	Morganellaceae	Arsenophonus	unclassified
pfam11903	ParD_like	2512570051	ParD-like antitoxin of type II toxin-antitoxin system	2512564001	Bacteria	Proteobacteria	Gammaproteobacteria	Enterobacterales	Morganellaceae	Arsenophonus	Arsenophonus endosymbiont of Pachycrepoideus vindemmiae
pfam11903	ParD_like	2512592421	ParD-like antitoxin of type II toxin-antitoxin system	2512564005	Bacteria	Proteobacteria	Gammaproteobacteria	Thiotrichales	Piscirickettsiaceae	Methylophaga	Methylophaga frappieri
pfam11903	ParD_like	2513780064	ParD-like antitoxin of type II toxin-antitoxin system	2513237113	Bacteria	Proteobacteria	Gammaproteobacteria	Enterobacterales	Budviciaceae	Budvicia	Budvicia aquatica
pfam11903	ParD_like	2514501593	ParD-like antitoxin of type II toxin-antitoxin system	2513237327	Bacteria	Proteobacteria	Gammaproteobacteria	Oceanospirillales	Halomonadaceae	Halomonas	Halomonas sp. GFAJ-1
pfam11903	ParD_like	2514635677	ParD-like antitoxin of type II toxin-antitoxin system	2513237365	Bacteria	Proteobacteria	Gammaproteobacteria	Chromatiales	Ectothiorhodospiraceae	Ectothiorhodospira	Ectothiorhodospira sp. PHS-1
pfam11903	ParD_like	2514634915	ParD-like antitoxin of type II toxin-antitoxin system	2513237365	Bacteria	Proteobacteria	Gammaproteobacteria	Chromatiales	Ectothiorhodospiraceae	Ectothiorhodospira	Ectothiorhodospira sp. PHS-1
pfam11903	ParD_like	2515088631	ParD-like antitoxin of type II toxin-antitoxin system	2515075002	Bacteria	Proteobacteria	Gammaproteobacteria	unclassified	unclassified	Sedimenticola	unclassified
pfam11903	ParD_like	2515356881	ParD-like antitoxin of type II toxin-antitoxin system	2515154056	Bacteria	Proteobacteria	Gammaproteobacteria	Thiotrichales	Francisellaceae	Allofrancisella	Allofrancisella guangzhouensis
pfam11903	ParD_like	2515472400	ParD-like antitoxin of type II toxin-antitoxin system	2515154082	Bacteria	Proteobacteria	Gammaproteobacteria	Alteromonadales	Alteromonadaceae	Marinobacter	Marinobacter lipolyticus
pfam11903	ParD_like	2515881140	ParD-like antitoxin of type II toxin-antitoxin system	2515154162	Bacteria	Proteobacteria	Gammaproteobacteria	Legionellales	Legionellaceae	Legionella	Legionella shakespearei
pfam11903	ParD_like	2517028324	ParD-like antitoxin of type II toxin-antitoxin system	2516653075	Bacteria	Proteobacteria	Gammaproteobacteria	Methylococcales	Methylococcaceae	Methylomicrobium	Methylomicrobium buryatense
pfam11903	ParD_like	2517284712	ParD-like antitoxin of type II toxin-antitoxin system	2517093050	Bacteria	Proteobacteria	Gammaproteobacteria	Enterobacterales	Yersiniaceae	Serratia	Serratia marcescens
pfam11903	ParD_like	2517502813	ParD-like antitoxin of type II toxin-antitoxin system	2517487004	Bacteria	candidate division NC10	unclassified	unclassified	unclassified	Candidatus Methylomirabilis	Candidatus Methylomirabilis oxyfera
pfam11903	ParD_like	2517558763	ParD-like antitoxin of type II toxin-antitoxin system	2517487020	Bacteria	Proteobacteria	Gammaproteobacteria	Chromatiales	Ectothiorhodospiraceae	Thioalkalivibrio	Thioalkalivibrio versutus
pfam11903	ParD_like	2517562686	ParD-like antitoxin of type II toxin-antitoxin system	2517487020	Bacteria	Proteobacteria	Gammaproteobacteria	Chromatiales	Ectothiorhodospiraceae	Thioalkalivibrio	Thioalkalivibrio versutus
pfam11903	ParD_like	2517785894	ParD-like antitoxin of type II toxin-antitoxin system	2517572109	Bacteria	Proteobacteria	Gammaproteobacteria	Chromatiales	Ectothiorhodospiraceae	Thioalkalivibrio	Thioalkalivibrio sp. ALJ6
pfam11903	ParD_like	2517789802	ParD-like antitoxin of type II toxin-antitoxin system	2517572110	Bacteria	Proteobacteria	Gammaproteobacteria	Chromatiales	Ectothiorhodospiraceae	Thioalkalivibrio	Thioalkalivibrio sp. ALJ7
pfam11903	ParD_like	2517800988	ParD-like antitoxin of type II toxin-antitoxin system	2517572114	Bacteria	Proteobacteria	Gammaproteobacteria	Chromatiales	Ectothiorhodospiraceae	Thioalkalivibrio	Thioalkalivibrio sp. ALJ16
pfam11903	ParD_like	2517812009	ParD-like antitoxin of type II toxin-antitoxin system	2517572118	Bacteria	Proteobacteria	Gammaproteobacteria	Chromatiales	Ectothiorhodospiraceae	Thioalkalivibrio	Thioalkalivibrio sp. ALE31
pfam11903	ParD_like	2518170326	ParD-like antitoxin of type II toxin-antitoxin system	2517572217	Bacteria	Proteobacteria	Gammaproteobacteria	Chromatiales	Ectothiorhodospiraceae	Thioalkalivibrio	Thioalkalivibrio sp. ALJ4
pfam11903	ParD_like	2518173126	ParD-like antitoxin of type II toxin-antitoxin system	2517572218	Bacteria	Proteobacteria	Gammaproteobacteria	Chromatiales	Ectothiorhodospiraceae	Thioalkalivibrio	Thioalkalivibrio sp. ALJ5
pfam11903	ParD_like	2518181745	ParD-like antitoxin of type II toxin-antitoxin system	2517572221	Bacteria	Proteobacteria	Gammaproteobacteria	Chromatiales	Ectothiorhodospiraceae	Thioalkalivibrio	Thioalkalivibrio sp. ALJ8
pfam11903	ParD_like	2518265985	ParD-like antitoxin of type II toxin-antitoxin system	2517572244	Bacteria	Proteobacteria	Gammaproteobacteria	Thiotrichales	Piscirickettsiaceae	Hydrogenovibrio	Hydrogenovibrio halophilus
pfam11903	ParD_like	2518368889	ParD-like antitoxin of type II toxin-antitoxin system	2518285527	Bacteria	Proteobacteria	Gammaproteobacteria	Chromatiales	Ectothiorhodospiraceae	Thioalkalivibrio	Thioalkalivibrio sp. AKL11
pfam11903	ParD_like	2518373513	ParD-like antitoxin of type II toxin-antitoxin system	2518285528	Bacteria	Proteobacteria	Gammaproteobacteria	Chromatiales	Ectothiorhodospiraceae	Thioalkalivibrio	Thioalkalivibrio sp. AKL12
pfam11903	ParD_like	2518374348	ParD-like antitoxin of type II toxin-antitoxin system	2518285529	Bacteria	Proteobacteria	Gammaproteobacteria	Chromatiales	Ectothiorhodospiraceae	Thioalkalivibrio	Thioalkalivibrio sp. AKL17
pfam11903	ParD_like	2518378820	ParD-like antitoxin of type II toxin-antitoxin system	2518285530	Bacteria	Proteobacteria	Gammaproteobacteria	Chromatiales	Ectothiorhodospiraceae	Thioalkalivibrio	Thioalkalivibrio sp. AKL3
pfam11903	ParD_like	2518381001	ParD-like antitoxin of type II toxin-antitoxin system	2518285531	Bacteria	Proteobacteria	Gammaproteobacteria	Chromatiales	Ectothiorhodospiraceae	Thioalkalivibrio	Thioalkalivibrio sp. AKL6
pfam11903	ParD_like	2518382764	ParD-like antitoxin of type II toxin-antitoxin system	2518285532	Bacteria	Proteobacteria	Gammaproteobacteria	Chromatiales	Ectothiorhodospiraceae	Thioalkalivibrio	Thioalkalivibrio sp. AKL9
pfam11903	ParD_like	2518603629	ParD-like antitoxin of type II toxin-antitoxin system	2518285600	Bacteria	Candidatus Cloacimonetes	unclassified	unclassified	unclassified	unclassified	Cloacimonetes bacterium SCGC AAA252-N14
pfam11903	ParD_like	2518909799	ParD-like antitoxin of type II toxin-antitoxin system	2518645583	Bacteria	Proteobacteria	Gammaproteobacteria	Chromatiales	Ectothiorhodospiraceae	Thioalkalivibrio	Thioalkalivibrio sp. ALJ2
pfam11903	ParD_like	2518918461	ParD-like antitoxin of type II toxin-antitoxin system	2518645585	Bacteria	Proteobacteria	Betaproteobacteria	Rhodocyclales	Rhodocyclaceae	Aromatoleum	Aromatoleum toluclasticum
pfam11903	ParD_like	2518998744	ParD-like antitoxin of type II toxin-antitoxin system	2518645602	Bacteria	Proteobacteria	Gammaproteobacteria	Alteromonadales	Alteromonadaceae	Salinimonas	Salinimonas chungwhensis
pfam11903	ParD_like	2519140796	ParD-like antitoxin of type II toxin-antitoxin system	2519103013	Bacteria	Proteobacteria	Gammaproteobacteria	Chromatiales	Ectothiorhodospiraceae	Thioalkalivibrio	Thioalkalivibrio sp. ALE18
pfam11903	ParD_like	2519144209	ParD-like antitoxin of type II toxin-antitoxin system	2519103014	Bacteria	Proteobacteria	Gammaproteobacteria	Chromatiales	Ectothiorhodospiraceae	Thioalkalivibrio	Thioalkalivibrio sp. ALE20
pfam11903	ParD_like	2519184558	ParD-like antitoxin of type II toxin-antitoxin system	2519103025	Bacteria	Proteobacteria	Gammaproteobacteria	Chromatiales	Ectothiorhodospiraceae	Thioalkalivibrio	Thioalkalivibrio sp. ALgr1
pfam11903	ParD_like	2519191443	ParD-like antitoxin of type II toxin-antitoxin system	2519103027	Bacteria	Proteobacteria	Gammaproteobacteria	Chromatiales	Ectothiorhodospiraceae	Thioalkalivibrio	Thioalkalivibrio sp. ALJ12
pfam11903	ParD_like	2519860116	ParD-like antitoxin of type II toxin-antitoxin system	2519103190	Bacteria	Proteobacteria	Betaproteobacteria	Burkholderiales	Comamonadaceae	Caldimonas	Caldimonas manganoxidans
pfam11903	ParD_like	2519956841	ParD-like antitoxin of type II toxin-antitoxin system	2519899515	Bacteria	Proteobacteria	Gammaproteobacteria	Chromatiales	Ectothiorhodospiraceae	Thioalkalivibrio	Thioalkalivibrio sp. ARh4
pfam11903	ParD_like	2520433540	ParD-like antitoxin of type II toxin-antitoxin system	2519899631	Bacteria	Proteobacteria	Gammaproteobacteria	Chromatiales	Ectothiorhodospiraceae	Thioalkalivibrio	Thioalkalivibrio sp. ALSr1
pfam11903	ParD_like	2520488999	ParD-like antitoxin of type II toxin-antitoxin system	2519899644	Bacteria	Proteobacteria	Gammaproteobacteria	Chromatiales	Ectothiorhodospiraceae	Thioalkalivibrio	Thioalkalivibrio sp. ALE10
pfam11903	ParD_like	2520556260	ParD-like antitoxin of type II toxin-antitoxin system	2519899666	Bacteria	Proteobacteria	Gammaproteobacteria	Chromatiales	Ectothiorhodospiraceae	Thioalkalivibrio	Thioalkalivibrio sp. ALE11
pfam11903	ParD_like	2520556486	ParD-like antitoxin of type II toxin-antitoxin system	2519899667	Bacteria	Proteobacteria	Gammaproteobacteria	Chromatiales	Ectothiorhodospiraceae	Thioalkalivibrio	Thioalkalivibrio sp. ALE23
pfam11903	ParD_like	2520632345	ParD-like antitoxin of type II toxin-antitoxin system	2519899690	Bacteria	Proteobacteria	Gammaproteobacteria	Chromatiales	Ectothiorhodospiraceae	Thioalkalivibrio	Thioalkalivibrio sp. HL-Eb18
pfam11903	ParD_like	2521383510	ParD-like antitoxin of type II toxin-antitoxin system	2521172540	Bacteria	Proteobacteria	Gammaproteobacteria	Chromatiales	Ectothiorhodospiraceae	Thioalkalivibrio	Thioalkalivibrio sp. AKL8
pfam11903	ParD_like	2521385737	ParD-like antitoxin of type II toxin-antitoxin system	2521172542	Bacteria	Proteobacteria	Gammaproteobacteria	Chromatiales	Ectothiorhodospiraceae	Thioalkalivibrio	Thioalkalivibrio sp. AKL10
pfam11903	ParD_like	2521388838	ParD-like antitoxin of type II toxin-antitoxin system	2521172543	Bacteria	Proteobacteria	Gammaproteobacteria	Chromatiales	Ectothiorhodospiraceae	Thioalkalivibrio	Thioalkalivibrio sp. ALJ9
pfam11903	ParD_like	2521392096	ParD-like antitoxin of type II toxin-antitoxin system	2521172544	Bacteria	Proteobacteria	Gammaproteobacteria	Chromatiales	Ectothiorhodospiraceae	Thioalkalivibrio	Thioalkalivibrio sp. AKL7
pfam11903	ParD_like	2521799071	ParD-like antitoxin of type II toxin-antitoxin system	2521172648	Bacteria	Proteobacteria	Gammaproteobacteria	Pseudomonadales	Moraxellaceae	Psychrobacter	Psychrobacter lutiphocae
pfam11903	ParD_like	2521864483	ParD-like antitoxin of type II toxin-antitoxin system	2521172665	Bacteria	Proteobacteria	Gammaproteobacteria	Chromatiales	Ectothiorhodospiraceae	Thioalkalivibrio	Thioalkalivibrio sp. ALMg2
pfam11903	ParD_like	2521868198	ParD-like antitoxin of type II toxin-antitoxin system	2521172666	Bacteria	Proteobacteria	Gammaproteobacteria	Chromatiales	Ectothiorhodospiraceae	Thioalkalivibrio	Thioalkalivibrio sp. ALMg3
pfam11903	ParD_like	2521905667	ParD-like antitoxin of type II toxin-antitoxin system	2521172674	Bacteria	Proteobacteria	Gammaproteobacteria	Chromatiales	Ectothiorhodospiraceae	Thioalkalivibrio	Thioalkalivibrio sp. ALRh
pfam11903	ParD_like	2521909683	ParD-like antitoxin of type II toxin-antitoxin system	2521172675	Bacteria	Proteobacteria	Gammaproteobacteria	Chromatiales	Ectothiorhodospiraceae	Thioalkalivibrio	Thioalkalivibrio sp. ALMg9
pfam11903	ParD_like	2521941171	ParD-like antitoxin of type II toxin-antitoxin system	2521172685	Bacteria	Proteobacteria	Gammaproteobacteria	Alteromonadales	Alteromonadaceae	Alteromonas	Alteromonas mediterranea
pfam11903	ParD_like	2521967178	ParD-like antitoxin of type II toxin-antitoxin system	2521172693	Bacteria	Proteobacteria	Gammaproteobacteria	Chromatiales	Ectothiorhodospiraceae	Thioalkalivibrio	Thioalkalivibrio sp. ALJ15
pfam11903	ParD_like	2522148185	ParD-like antitoxin of type II toxin-antitoxin system	2522125015	Bacteria	Proteobacteria	Betaproteobacteria	Burkholderiales	Oxalobacteraceae	unclassified	Oxalobacteraceae bacterium AB_14
pfam11903	ParD_like	2522238071	ParD-like antitoxin of type II toxin-antitoxin system	2522125060	Bacteria	Proteobacteria	Gammaproteobacteria	Chromatiales	Ectothiorhodospiraceae	Thioalkalivibrio	Thioalkalivibrio sp. AL5
pfam11903	ParD_like	2522554357	ParD-like antitoxin of type II toxin-antitoxin system	2522125169	Bacteria	Proteobacteria	Gammaproteobacteria	Chromatiales	Ectothiorhodospiraceae	Thioalkalivibrio	Thioalkalivibrio sp. ALJ20
pfam11903	ParD_like	2522561154	ParD-like antitoxin of type II toxin-antitoxin system	2522125171	Bacteria	Proteobacteria	Gammaproteobacteria	Chromatiales	Ectothiorhodospiraceae	Thioalkalivibrio	Thioalkalivibrio sp. ALJ21
pfam11903	ParD_like	2522564284	ParD-like antitoxin of type II toxin-antitoxin system	2522125172	Bacteria	Proteobacteria	Gammaproteobacteria	Chromatiales	Ectothiorhodospiraceae	Thioalkalivibrio	Thioalkalivibrio sp. AL21
pfam11903	ParD_like	2522889007	ParD-like antitoxin of type II toxin-antitoxin system	2522572097	Bacteria	Proteobacteria	Betaproteobacteria	Burkholderiales	Comamonadaceae	Limnohabitans	Limnohabitans sp. Rim28
pfam11903	ParD_like	2522889001	ParD-like antitoxin of type II toxin-antitoxin system	2522572097	Bacteria	Proteobacteria	Betaproteobacteria	Burkholderiales	Comamonadaceae	Limnohabitans	Limnohabitans sp. Rim28
pfam11903	ParD_like	2523177399	ParD-like antitoxin of type II toxin-antitoxin system	2522572179	Bacteria	Proteobacteria	Gammaproteobacteria	Oceanospirillales	Oceanospirillaceae	Marinobacterium	Marinobacterium litorale
pfam11903	ParD_like	2523465794	ParD-like antitoxin of type II toxin-antitoxin system	2523231066	Bacteria	Proteobacteria	Gammaproteobacteria	Oceanospirillales	Oceanospirillaceae	Oceanospirillum	Oceanospirillum maris
pfam11903	ParD_like	2523782203	ParD-like antitoxin of type II toxin-antitoxin system	2523533559	Bacteria	Proteobacteria	Gammaproteobacteria	Cellvibrionales	Halieaceae	Haliea	Haliea salexigens
pfam11903	ParD_like	2524255535	ParD-like antitoxin of type II toxin-antitoxin system	2524023151	Bacteria	Proteobacteria	Hydrogenophilalia	Hydrogenophilales	Hydrogenophilaceae	Tepidiphilus	Tepidiphilus margaritifer
pfam11903	ParD_like	2524256697	ParD-like antitoxin of type II toxin-antitoxin system	2524023152	Bacteria	Proteobacteria	Betaproteobacteria	Rhodocyclales	Azonexaceae	Azonexus	Azonexus hydrophilus
pfam11903	ParD_like	2524845992	ParD-like antitoxin of type II toxin-antitoxin system	2524614540	Bacteria	Proteobacteria	Gammaproteobacteria	Alteromonadales	Alteromonadaceae	Aestuariibacter	Aestuariibacter salexigens
pfam11903	ParD_like	2524997602	ParD-like antitoxin of type II toxin-antitoxin system	2524614573	Bacteria	Proteobacteria	Gammaproteobacteria	Oceanospirillales	Oceanospirillaceae	Marinospirillum	Marinospirillum minutulum
pfam11903	ParD_like	2524997894	ParD-like antitoxin of type II toxin-antitoxin system	2524614573	Bacteria	Proteobacteria	Gammaproteobacteria	Oceanospirillales	Oceanospirillaceae	Marinospirillum	Marinospirillum minutulum
pfam11903	ParD_like	2525296165	ParD-like antitoxin of type II toxin-antitoxin system	2524614657	Bacteria	Proteobacteria	Gammaproteobacteria	Methylococcales	Methylothermaceae	Methylohalobius	Methylohalobius crimeensis
pfam11903	ParD_like	2525297401	ParD-like antitoxin of type II toxin-antitoxin system	2524614658	Bacteria	Proteobacteria	Gammaproteobacteria	Vibrionales	Vibrionaceae	Photobacterium	Photobacterium halotolerans
pfam11903	ParD_like	2525719965	ParD-like antitoxin of type II toxin-antitoxin system	2524614760	Bacteria	Proteobacteria	Gammaproteobacteria	Enterobacterales	Budviciaceae	Leminorella	Leminorella grimontii
pfam11903	ParD_like	2525728428	ParD-like antitoxin of type II toxin-antitoxin system	2524614762	Bacteria	Proteobacteria	Deltaproteobacteria	Desulfobacterales	Desulfobulbaceae	Desulfobulbus	Desulfobulbus japonicus
pfam11903	ParD_like	2525812268	ParD-like antitoxin of type II toxin-antitoxin system	2524614781	Bacteria	Proteobacteria	Zetaproteobacteria	unclassified	unclassified	unclassified	unclassified
pfam11903	ParD_like	2525850718	ParD-like antitoxin of type II toxin-antitoxin system	2524614794	Bacteria	Proteobacteria	Zetaproteobacteria	unclassified	unclassified	unclassified	unclassified
pfam11903	ParD_like	2526265234	ParD-like antitoxin of type II toxin-antitoxin system	2526164528	Bacteria	Proteobacteria	Deltaproteobacteria	Desulfobacterales	Desulfobacteraceae	Desulfotignum	Desulfotignum balticum
pfam11903	ParD_like	2526280286	ParD-like antitoxin of type II toxin-antitoxin system	2526164533	Bacteria	Proteobacteria	Gammaproteobacteria	Oceanospirillales	Halomonadaceae	Halomonas	Halomonas halocynthiae
pfam11903	ParD_like	2527538517	ParD-like antitoxin of type II toxin-antitoxin system	2527291517	Bacteria	Candidatus Cloacimonetes	unclassified	unclassified	unclassified	unclassified	Cloacimonetes bacterium SCGC AAA252-E13
pfam11903	ParD_like	2527566769	ParD-like antitoxin of type II toxin-antitoxin system	2527291539	Bacteria	Proteobacteria	Gammaproteobacteria	unclassified	unclassified	Candidatus Thioglobus	uncultured SUP05 cluster bacterium
pfam11903	ParD_like	2527573830	ParD-like antitoxin of type II toxin-antitoxin system	2527291547	Bacteria	Proteobacteria	Gammaproteobacteria	unclassified	unclassified	Candidatus Thioglobus	uncultured SUP05 cluster bacterium
pfam11903	ParD_like	2528171162	ParD-like antitoxin of type II toxin-antitoxin system	2527291580	Bacteria	Proteobacteria	Gammaproteobacteria	unclassified	unclassified	Candidatus Thioglobus	uncultured SUP05 cluster bacterium
pfam11903	ParD_like	2528234776	ParD-like antitoxin of type II toxin-antitoxin system	2527291642	Bacteria	Proteobacteria	Gammaproteobacteria	unclassified	unclassified	Candidatus Thioglobus	uncultured SUP05 cluster bacterium
pfam11903	ParD_like	2528241611	ParD-like antitoxin of type II toxin-antitoxin system	2527291653	Bacteria	Proteobacteria	Gammaproteobacteria	unclassified	unclassified	Candidatus Thioglobus	uncultured SUP05 cluster bacterium
pfam11903	ParD_like	2528244708	ParD-like antitoxin of type II toxin-antitoxin system	2527291658	Bacteria	Proteobacteria	Gammaproteobacteria	unclassified	unclassified	Candidatus Thioglobus	uncultured SUP05 cluster bacterium
pfam11903	ParD_like	2530514972	ParD-like antitoxin of type II toxin-antitoxin system	2529292917	Bacteria	Proteobacteria	Gammaproteobacteria	Aeromonadales	Aeromonadaceae	Aeromonas	Aeromonas dhakensis
pfam11903	ParD_like	2531532835	ParD-like antitoxin of type II toxin-antitoxin system	2529293192	Bacteria	Proteobacteria	Alphaproteobacteria	Rhizobiales	Bartonellaceae	Bartonella	Bartonella elizabethae
pfam11903	ParD_like	2532905853	ParD-like antitoxin of type II toxin-antitoxin system	2531839276	Bacteria	Proteobacteria	Betaproteobacteria	Rhodocyclales	Zoogloeaceae	Thauera	Thauera phenylacetica
pfam11903	ParD_like	2533575359	ParD-like antitoxin of type II toxin-antitoxin system	2531839450	Bacteria	Proteobacteria	Gammaproteobacteria	Enterobacterales	Enterobacteriaceae	Escherichia	Escherichia coli
pfam11903	ParD_like	2533686602	ParD-like antitoxin of type II toxin-antitoxin system	2531839478	Bacteria	Proteobacteria	Betaproteobacteria	Nitrosomonadales	Gallionellaceae	Sulfuricella	Sulfuricella denitrificans
pfam11903	ParD_like	2535707945	ParD-like antitoxin of type II toxin-antitoxin system	2534681853	Bacteria	Proteobacteria	Alphaproteobacteria	Rhizobiales	Bartonellaceae	Bartonella	Bartonella elizabethae
pfam11903	ParD_like	2537782720	ParD-like antitoxin of type II toxin-antitoxin system	2537561559	Bacteria	Proteobacteria	Gammaproteobacteria	Enterobacterales	Yersiniaceae	Yersinia	Yersinia enterocolitica
pfam11903	ParD_like	2539000007	ParD-like antitoxin of type II toxin-antitoxin system	2537561873	Bacteria	Proteobacteria	Gammaproteobacteria	Enterobacterales	Morganellaceae	Proteus	Proteus mirabilis
pfam11903	ParD_like	2539359643	ParD-like antitoxin of type II toxin-antitoxin system	2537561977	Bacteria	Proteobacteria	Gammaproteobacteria	Enterobacterales	Enterobacteriaceae	Escherichia	Escherichia coli
pfam11903	ParD_like	2539357100	ParD-like antitoxin of type II toxin-antitoxin system	2537561977	Bacteria	Proteobacteria	Gammaproteobacteria	Enterobacterales	Enterobacteriaceae	Escherichia	Escherichia coli
pfam11903	ParD_like	2540295068	ParD-like antitoxin of type II toxin-antitoxin system	2537562242	Bacteria	Candidatus Marinimicrobia	unclassified	unclassified	unclassified	unclassified	unclassified
pfam11903	ParD_like	2540297590	ParD-like antitoxin of type II toxin-antitoxin system	2537562244	Bacteria	Candidatus Marinimicrobia	unclassified	unclassified	unclassified	unclassified	unclassified
pfam11903	ParD_like	2540615127	ParD-like antitoxin of type II toxin-antitoxin system	2540341096	Bacteria	Proteobacteria	Gammaproteobacteria	Methylococcales	Methylococcaceae	Methylomicrobium	Methylomicrobium alcaliphilum
pfam11903	ParD_like	2540828644	ParD-like antitoxin of type II toxin-antitoxin system	2540341172	Bacteria	Proteobacteria	Alphaproteobacteria	Rickettsiales	Anaplasmataceae	Wolbachia	Wolbachia endosymbiont of Drosophila simulans
pfam11903	ParD_like	2545657234	ParD-like antitoxin of type II toxin-antitoxin system	2545555829	Bacteria	Proteobacteria	Gammaproteobacteria	Cellvibrionales	Cellvibrionaceae	unclassified	Cellvibrionaceae bacterium Bs12
pfam11903	ParD_like	2545773731	ParD-like antitoxin of type II toxin-antitoxin system	2545555865	Bacteria	Proteobacteria	Alphaproteobacteria	Rhizobiales	Bartonellaceae	Bartonella	Bartonella elizabethae
pfam11903	ParD_like	2545857743	ParD-like antitoxin of type II toxin-antitoxin system	2545824509	Bacteria	Proteobacteria	Gammaproteobacteria	Enterobacterales	Erwiniaceae	Pantoea	Pantoea sp. GL120224-02
pfam11903	ParD_like	2546196412	ParD-like antitoxin of type II toxin-antitoxin system	2545824627	Bacteria	Proteobacteria	Gammaproteobacteria	Alteromonadales	Alteromonadaceae	Alteromonas	Alteromonas mediterranea
pfam11903	ParD_like	2546214100	ParD-like antitoxin of type II toxin-antitoxin system	2545824633	Bacteria	Proteobacteria	Gammaproteobacteria	Enterobacterales	Morganellaceae	Proteus	Proteus mirabilis
pfam11903	ParD_like	2546699797	ParD-like antitoxin of type II toxin-antitoxin system	2545824756	Bacteria	Proteobacteria	Gammaproteobacteria	Vibrionales	Vibrionaceae	Vibrio	Vibrio fluvialis
pfam11903	ParD_like	2546820015	ParD-like antitoxin of type II toxin-antitoxin system	2545824791	Bacteria	Proteobacteria	Gammaproteobacteria	Legionellales	Legionellaceae	Legionella	Legionella oakridgensis
pfam11903	ParD_like	2547343173	ParD-like antitoxin of type II toxin-antitoxin system	2547132096	Bacteria	Proteobacteria	Gammaproteobacteria	Vibrionales	Vibrionaceae	Vibrio	Vibrio anguillarum
pfam11903	ParD_like	2547348965	ParD-like antitoxin of type II toxin-antitoxin system	2547132097	Bacteria	Proteobacteria	Gammaproteobacteria	Vibrionales	Vibrionaceae	Vibrio	Vibrio anguillarum
pfam11903	ParD_like	2547802023	ParD-like antitoxin of type II toxin-antitoxin system	2547132206	Bacteria	Proteobacteria	Gammaproteobacteria	Enterobacterales	Hafniaceae	Edwardsiella	Edwardsiella anguillarum
pfam11903	ParD_like	2548225962	ParD-like antitoxin of type II toxin-antitoxin system	2547132306	Bacteria	Proteobacteria	Gammaproteobacteria	Pseudomonadales	Moraxellaceae	Acinetobacter	Acinetobacter ursingii
pfam11903	ParD_like	2548615264	ParD-like antitoxin of type II toxin-antitoxin system	2547132402	Bacteria	Proteobacteria	Gammaproteobacteria	Enterobacterales	Hafniaceae	Edwardsiella	Edwardsiella tarda
pfam11903	ParD_like	2548618587	ParD-like antitoxin of type II toxin-antitoxin system	2547132403	Bacteria	Proteobacteria	Gammaproteobacteria	Enterobacterales	Hafniaceae	Edwardsiella	Edwardsiella ictaluri
pfam11903	ParD_like	2548841915	ParD-like antitoxin of type II toxin-antitoxin system	2547132511	Bacteria	Proteobacteria	Betaproteobacteria	Rhodocyclales	Rhodocyclaceae	Azospira	Azospira restricta
pfam11903	ParD_like	2548967290	ParD-like antitoxin of type II toxin-antitoxin system	2548876524	Bacteria	Proteobacteria	Gammaproteobacteria	Oceanospirillales	Halomonadaceae	Halomonas	Halomonas boliviensis
pfam11903	ParD_like	2549932935	ParD-like antitoxin of type II toxin-antitoxin system	2548876808	Bacteria	Proteobacteria	Gammaproteobacteria	Pseudomonadales	Moraxellaceae	Psychrobacter	Psychrobacter sp. PAMC 21119
pfam11903	ParD_like	2550047017	ParD-like antitoxin of type II toxin-antitoxin system	2548876833	Bacteria	Proteobacteria	Gammaproteobacteria	Vibrionales	Vibrionaceae	Vibrio	Vibrio cyclitrophicus
pfam11903	ParD_like	2550080226	ParD-like antitoxin of type II toxin-antitoxin system	2548876841	Bacteria	Proteobacteria	Gammaproteobacteria	Oceanospirillales	Halomonadaceae	Halomonas	Halomonas sp. KM-1
pfam11903	ParD_like	2551470366	ParD-like antitoxin of type II toxin-antitoxin system	2551306037	Bacteria	Proteobacteria	Gammaproteobacteria	Vibrionales	Vibrionaceae	Vibrio	Vibrio breoganii
pfam11903	ParD_like	2551507056	ParD-like antitoxin of type II toxin-antitoxin system	2551306045	Bacteria	Proteobacteria	Gammaproteobacteria	Vibrionales	Vibrionaceae	Vibrio	Vibrio genomosp. F6
pfam11903	ParD_like	2551562783	ParD-like antitoxin of type II toxin-antitoxin system	2551306059	Bacteria	Proteobacteria	Gammaproteobacteria	Vibrionales	Vibrionaceae	Vibrio	Vibrio anguillarum
pfam11903	ParD_like	2551568483	ParD-like antitoxin of type II toxin-antitoxin system	2551306060	Bacteria	Proteobacteria	Gammaproteobacteria	Vibrionales	Vibrionaceae	Vibrio	Vibrio ordalii
pfam11903	ParD_like	2551588424	ParD-like antitoxin of type II toxin-antitoxin system	2551306065	Bacteria	Proteobacteria	Gammaproteobacteria	Vibrionales	Vibrionaceae	Vibrio	Vibrio anguillarum
pfam11903	ParD_like	2551602523	ParD-like antitoxin of type II toxin-antitoxin system	2551306068	Bacteria	Proteobacteria	Gammaproteobacteria	Vibrionales	Vibrionaceae	Vibrio	Vibrio ordalii
pfam11903	ParD_like	2551640583	ParD-like antitoxin of type II toxin-antitoxin system	2551306076	Bacteria	Proteobacteria	Gammaproteobacteria	Vibrionales	Vibrionaceae	Vibrio	Vibrio tasmaniensis
pfam11903	ParD_like	2551639206	ParD-like antitoxin of type II toxin-antitoxin system	2551306076	Bacteria	Proteobacteria	Gammaproteobacteria	Vibrionales	Vibrionaceae	Vibrio	Vibrio tasmaniensis
pfam11903	ParD_like	2551656300	ParD-like antitoxin of type II toxin-antitoxin system	2551306079	Bacteria	Proteobacteria	Gammaproteobacteria	Vibrionales	Vibrionaceae	Vibrio	Vibrio tasmaniensis
pfam11903	ParD_like	2551658526	ParD-like antitoxin of type II toxin-antitoxin system	2551306080	Bacteria	Proteobacteria	Gammaproteobacteria	Vibrionales	Vibrionaceae	Vibrio	Vibrio tasmaniensis
pfam11903	ParD_like	2551876566	ParD-like antitoxin of type II toxin-antitoxin system	2551306123	Bacteria	Proteobacteria	Gammaproteobacteria	Vibrionales	Vibrionaceae	Vibrio	Vibrio breoganii
pfam11903	ParD_like	2551937993	ParD-like antitoxin of type II toxin-antitoxin system	2551306136	Bacteria	Proteobacteria	Gammaproteobacteria	Legionellales	Legionellaceae	Legionella	Legionella tunisiensis
pfam11903	ParD_like	2551984508	ParD-like antitoxin of type II toxin-antitoxin system	2551306145	Bacteria	Proteobacteria	Gammaproteobacteria	Oceanospirillales	Halomonadaceae	Halomonas	Halomonas stevensii
pfam11903	ParD_like	2552866800	ParD-like antitoxin of type II toxin-antitoxin system	2551306382	Bacteria	Proteobacteria	Alphaproteobacteria	Rhizobiales	Bartonellaceae	Bartonella	Bartonella queenslandensis
pfam11903	ParD_like	2552884741	ParD-like antitoxin of type II toxin-antitoxin system	2551306388	Bacteria	Proteobacteria	Gammaproteobacteria	Thiotrichales	Piscirickettsiaceae	Piscirickettsia	Piscirickettsia salmonis
pfam11903	ParD_like	2552961981	ParD-like antitoxin of type II toxin-antitoxin system	2551306407	Bacteria	Proteobacteria	Gammaproteobacteria	Aeromonadales	Aeromonadaceae	Aeromonas	Aeromonas salmonicida
pfam11903	ParD_like	2553361927	ParD-like antitoxin of type II toxin-antitoxin system	2551306512	Bacteria	Proteobacteria	Gammaproteobacteria	Aeromonadales	Aeromonadaceae	Aeromonas	Aeromonas hydrophila
pfam11903	ParD_like	2553373615	ParD-like antitoxin of type II toxin-antitoxin system	2551306515	Bacteria	Proteobacteria	Gammaproteobacteria	Aeromonadales	Aeromonadaceae	Aeromonas	Aeromonas dhakensis
pfam11903	ParD_like	2553413287	ParD-like antitoxin of type II toxin-antitoxin system	2551306522	Bacteria	Proteobacteria	Gammaproteobacteria	Vibrionales	Vibrionaceae	Salinivibrio	Salinivibrio costicola
pfam11903	ParD_like	2553411313	ParD-like antitoxin of type II toxin-antitoxin system	2551306522	Bacteria	Proteobacteria	Gammaproteobacteria	Vibrionales	Vibrionaceae	Salinivibrio	Salinivibrio costicola
pfam11903	ParD_like	2553896100	ParD-like antitoxin of type II toxin-antitoxin system	2551306648	Bacteria	Proteobacteria	Gammaproteobacteria	Aeromonadales	Aeromonadaceae	Aeromonas	Aeromonas hydrophila
pfam11903	ParD_like	2554825156	ParD-like antitoxin of type II toxin-antitoxin system	2554235134	Bacteria	Proteobacteria	Gammaproteobacteria	Enterobacterales	Morganellaceae	Proteus	Proteus mirabilis
pfam11903	ParD_like	2555872116	ParD-like antitoxin of type II toxin-antitoxin system	2554235399	Bacteria	Proteobacteria	Gammaproteobacteria	Alteromonadales	Alteromonadaceae	Alteromonas	Alteromonas mediterranea
pfam11903	ParD_like	2555876011	ParD-like antitoxin of type II toxin-antitoxin system	2554235400	Bacteria	Proteobacteria	Gammaproteobacteria	Alteromonadales	Alteromonadaceae	Alteromonas	Alteromonas mediterranea
pfam11903	ParD_like	2555879912	ParD-like antitoxin of type II toxin-antitoxin system	2554235401	Bacteria	Proteobacteria	Gammaproteobacteria	Alteromonadales	Alteromonadaceae	Alteromonas	Alteromonas mediterranea
pfam11903	ParD_like	2557041568	ParD-like antitoxin of type II toxin-antitoxin system	2556921024	Bacteria	Proteobacteria	Gammaproteobacteria	Alteromonadales	Pseudoalteromonadaceae	Pseudoalteromonas	Pseudoalteromonas sp.
pfam11903	ParD_like	2557151009	ParD-like antitoxin of type II toxin-antitoxin system	2556921052	Bacteria	Proteobacteria	Gammaproteobacteria	Enterobacterales	Morganellaceae	Photorhabdus	Photorhabdus luminescens
pfam11903	ParD_like	2557379564	ParD-like antitoxin of type II toxin-antitoxin system	2556921088	Bacteria	Proteobacteria	Betaproteobacteria	unclassified	unclassified	Candidatus Accumulibacter	Candidatus Accumulibacter sp. BA-92
pfam11903	ParD_like	2558098131	ParD-like antitoxin of type II toxin-antitoxin system	2556921621	Bacteria	Proteobacteria	Gammaproteobacteria	Pseudomonadales	Moraxellaceae	Acinetobacter	Acinetobacter towneri
pfam11903	ParD_like	2558204709	ParD-like antitoxin of type II toxin-antitoxin system	2556921651	Bacteria	Proteobacteria	Gammaproteobacteria	Legionellales	Legionellaceae	Legionella	Legionella geestiana
pfam11903	ParD_like	2559174947	ParD-like antitoxin of type II toxin-antitoxin system	2558860214	Bacteria	Proteobacteria	Gammaproteobacteria	Enterobacterales	Pectobacteriaceae	Dickeya	Dickeya dadantii
pfam11903	ParD_like	2559183501	ParD-like antitoxin of type II toxin-antitoxin system	2558860216	Bacteria	Proteobacteria	Gammaproteobacteria	Enterobacterales	Pectobacteriaceae	Dickeya	Dickeya zeae
pfam11903	ParD_like	2559187693	ParD-like antitoxin of type II toxin-antitoxin system	2558860217	Bacteria	Proteobacteria	Gammaproteobacteria	Enterobacterales	Pectobacteriaceae	Dickeya	Dickeya zeae
pfam11903	ParD_like	2559207538	ParD-like antitoxin of type II toxin-antitoxin system	2558860222	Bacteria	Proteobacteria	Gammaproteobacteria	Enterobacterales	Pectobacteriaceae	Dickeya	Dickeya sp. MK7
pfam11903	ParD_like	2561465162	ParD-like antitoxin of type II toxin-antitoxin system	2558860982	Bacteria	Proteobacteria	Gammaproteobacteria	Legionellales	Legionellaceae	Legionella	Legionella fairfieldensis
pfam11903	ParD_like	2561464011	ParD-like antitoxin of type II toxin-antitoxin system	2558860982	Bacteria	Proteobacteria	Gammaproteobacteria	Legionellales	Legionellaceae	Legionella	Legionella fairfieldensis
pfam11903	ParD_like	2562479384	ParD-like antitoxin of type II toxin-antitoxin system	2561511203	Bacteria	Proteobacteria	Gammaproteobacteria	Alteromonadales	Alteromonadaceae	Alteromonas	Alteromonas mediterranea
pfam11903	ParD_like	2562485268	ParD-like antitoxin of type II toxin-antitoxin system	2561511204	Bacteria	Proteobacteria	Gammaproteobacteria	Alteromonadales	Alteromonadaceae	Alteromonas	Alteromonas mediterranea
pfam11903	ParD_like	2562489261	ParD-like antitoxin of type II toxin-antitoxin system	2561511205	Bacteria	Proteobacteria	Gammaproteobacteria	Alteromonadales	Alteromonadaceae	Alteromonas	Alteromonas mediterranea
pfam11903	ParD_like	2562834235	ParD-like antitoxin of type II toxin-antitoxin system	2562617057	Bacteria	Proteobacteria	Gammaproteobacteria	Enterobacterales	Enterobacteriaceae	Escherichia	Escherichia coli
pfam11903	ParD_like	2563814703	ParD-like antitoxin of type II toxin-antitoxin system	2563366729	Bacteria	Proteobacteria	Gammaproteobacteria	Oceanospirillales	Oceanospirillaceae	Marinospirillum	Marinospirillum insulare
pfam11903	ParD_like	2563814514	ParD-like antitoxin of type II toxin-antitoxin system	2563366729	Bacteria	Proteobacteria	Gammaproteobacteria	Oceanospirillales	Oceanospirillaceae	Marinospirillum	Marinospirillum insulare
pfam11903	ParD_like	2564582380	ParD-like antitoxin of type II toxin-antitoxin system	2563366903	Bacteria	Proteobacteria	Gammaproteobacteria	Enterobacterales	Enterobacteriaceae	Escherichia	Escherichia coli
pfam11903	ParD_like	2565360105	ParD-like antitoxin of type II toxin-antitoxin system	2563367074	Bacteria	Proteobacteria	Gammaproteobacteria	Oceanospirillales	Oceanospirillaceae	Marinomonas	Marinomonas profundimaris
pfam11903	ParD_like	2565943720	ParD-like antitoxin of type II toxin-antitoxin system	2563367222	Bacteria	Proteobacteria	Gammaproteobacteria	Chromatiales	Chromatiaceae	Imhoffiella	Imhoffiella purpurea
pfam11903	ParD_like	2566256194	ParD-like antitoxin of type II toxin-antitoxin system	2565956581	Bacteria	Proteobacteria	Gammaproteobacteria	Enterobacterales	Yersiniaceae	Yersinia	Yersinia similis
pfam11903	ParD_like	2566528449	ParD-like antitoxin of type II toxin-antitoxin system	2565956639	Bacteria	Proteobacteria	Gammaproteobacteria	Pseudomonadales	Moraxellaceae	Acinetobacter	Acinetobacter ursingii
pfam11903	ParD_like	2566736685	ParD-like antitoxin of type II toxin-antitoxin system	2565956698	Bacteria	Proteobacteria	Gammaproteobacteria	Pseudomonadales	Moraxellaceae	Acinetobacter	Acinetobacter towneri
pfam11903	ParD_like	2569886317	ParD-like antitoxin of type II toxin-antitoxin system	2568526406	Bacteria	Proteobacteria	Gammaproteobacteria	Pseudomonadales	Moraxellaceae	Psychrobacter	Psychrobacter aquaticus
pfam11903	ParD_like	2570158124	ParD-like antitoxin of type II toxin-antitoxin system	2568526488	Bacteria	Proteobacteria	Gammaproteobacteria	Alteromonadales	Alteromonadaceae	Catenovulum	Catenovulum agarivorans
pfam11903	ParD_like	2572680795	ParD-like antitoxin of type II toxin-antitoxin system	2571042483	Bacteria	Proteobacteria	Gammaproteobacteria	Chromatiales	Ectothiorhodospiraceae	Halorhodospira	Halorhodospira halochloris
pfam11903	ParD_like	2572925197	ParD-like antitoxin of type II toxin-antitoxin system	2571042554	Bacteria	Proteobacteria	Gammaproteobacteria	Vibrionales	Vibrionaceae	Vibrio	Vibrio owensii
pfam11903	ParD_like	2576782858	ParD-like antitoxin of type II toxin-antitoxin system	2574180434	Bacteria	Proteobacteria	Deltaproteobacteria	Desulfobacterales	Desulfobacteraceae	Desulfobotulus	Desulfobotulus sapovorans
pfam11903	ParD_like	2576791307	ParD-like antitoxin of type II toxin-antitoxin system	2574180436	Bacteria	Proteobacteria	Betaproteobacteria	Nitrosomonadales	Gallionellaceae	Ferriphaselus	Ferriphaselus sp. R-1
pfam11903	ParD_like	2579348506	ParD-like antitoxin of type II toxin-antitoxin system	2576861720	Bacteria	Proteobacteria	Gammaproteobacteria	Enterobacterales	Yersiniaceae	Serratia	Serratia marcescens
pfam11903	ParD_like	2580343558	ParD-like antitoxin of type II toxin-antitoxin system	2579778634	Bacteria	Proteobacteria	Gammaproteobacteria	Enterobacterales	Enterobacteriaceae	Escherichia	Escherichia coli
pfam11903	ParD_like	2580527801	ParD-like antitoxin of type II toxin-antitoxin system	2579778681	Bacteria	Cyanobacteria	unclassified	Synechococcales	Synechococcaceae	Synechococcus	Synechococcus sp. NKBG15041c
pfam11903	ParD_like	2580672104	ParD-like antitoxin of type II toxin-antitoxin system	2579778713	Bacteria	Proteobacteria	Betaproteobacteria	Rhodocyclales	Zoogloeaceae	Thauera	Thauera terpenica
pfam11903	ParD_like	2581016322	ParD-like antitoxin of type II toxin-antitoxin system	2579778797	Bacteria	Proteobacteria	Gammaproteobacteria	Enterobacterales	Enterobacteriaceae	Escherichia	Escherichia coli
pfam11903	ParD_like	2581025177	ParD-like antitoxin of type II toxin-antitoxin system	2579778798	Bacteria	Proteobacteria	Gammaproteobacteria	Vibrionales	Vibrionaceae	Salinivibrio	Salinivibrio costicola
pfam11903	ParD_like	2581023663	ParD-like antitoxin of type II toxin-antitoxin system	2579778798	Bacteria	Proteobacteria	Gammaproteobacteria	Vibrionales	Vibrionaceae	Salinivibrio	Salinivibrio costicola
pfam11903	ParD_like	2582279928	ParD-like antitoxin of type II toxin-antitoxin system	2579779097	Bacteria	Proteobacteria	Gammaproteobacteria	Vibrionales	Vibrionaceae	Vibrio	Vibrio vulnificus
pfam11903	ParD_like	2582370359	ParD-like antitoxin of type II toxin-antitoxin system	2579779117	Bacteria	Proteobacteria	Gammaproteobacteria	Thiotrichales	Piscirickettsiaceae	Piscirickettsia	Piscirickettsia salmonis
pfam11903	ParD_like	2582607462	ParD-like antitoxin of type II toxin-antitoxin system	2582580508	Bacteria	Proteobacteria	Gammaproteobacteria	Oceanospirillales	Halomonadaceae	Halomonas	unclassified
pfam11903	ParD_like	2582790023	ParD-like antitoxin of type II toxin-antitoxin system	2582580591	Bacteria	Cyanobacteria	unclassified	unclassified	unclassified	unclassified	unclassified
pfam11903	ParD_like	2582841088	ParD-like antitoxin of type II toxin-antitoxin system	2582580615	Bacteria	Proteobacteria	unclassified	unclassified	unclassified	unclassified	unclassified
pfam11903	ParD_like	2582884898	ParD-like antitoxin of type II toxin-antitoxin system	2582580639	Bacteria	Proteobacteria	unclassified	unclassified	unclassified	unclassified	unclassified
pfam11903	ParD_like	2582925570	ParD-like antitoxin of type II toxin-antitoxin system	2582580658	Bacteria	Proteobacteria	unclassified	unclassified	unclassified	unclassified	unclassified
pfam11903	ParD_like	2585115686	ParD-like antitoxin of type II toxin-antitoxin system	2582581270	Bacteria	Proteobacteria	Gammaproteobacteria	Oceanospirillales	Oceanospirillaceae	Marinomonas	Marinomonas polaris
pfam11903	ParD_like	2585218147	ParD-like antitoxin of type II toxin-antitoxin system	2582581297	Bacteria	Proteobacteria	Gammaproteobacteria	Enterobacterales	Yersiniaceae	Rahnella	Rahnella sp. WP5
pfam11903	ParD_like	2585351594	ParD-like antitoxin of type II toxin-antitoxin system	2582581321	Bacteria	Proteobacteria	Gammaproteobacteria	Oceanospirillales	Oceanospirillaceae	Oceanospirillum	Oceanospirillum multiglobuliferum
pfam11903	ParD_like	2586038230	ParD-like antitoxin of type II toxin-antitoxin system	2585427644	Bacteria	Proteobacteria	Gammaproteobacteria	Alteromonadales	Alteromonadaceae	Alteromonas	Alteromonas australica
pfam11903	ParD_like	2587455997	ParD-like antitoxin of type II toxin-antitoxin system	2585427986	Bacteria	Proteobacteria	Gammaproteobacteria	Aeromonadales	Aeromonadaceae	Aeromonas	Aeromonas dhakensis
pfam11903	ParD_like	2587819409	ParD-like antitoxin of type II toxin-antitoxin system	2585428080	Bacteria	Proteobacteria	Deltaproteobacteria	Desulfobacterales	Desulfobulbaceae	Desulfofustis	Desulfofustis glycolicus
pfam11903	ParD_like	2588641343	ParD-like antitoxin of type II toxin-antitoxin system	2588253764	Bacteria	Proteobacteria	Alphaproteobacteria	Rhizobiales	Bartonellaceae	Bartonella	Bartonella tribocorum
pfam11903	ParD_like	2588707576	ParD-like antitoxin of type II toxin-antitoxin system	2588253786	Bacteria	Proteobacteria	Gammaproteobacteria	Enterobacterales	Yersiniaceae	Ewingella	Ewingella americana
pfam11903	ParD_like	2588735762	ParD-like antitoxin of type II toxin-antitoxin system	2588253793	Bacteria	Proteobacteria	Gammaproteobacteria	Enterobacterales	Enterobacteriaceae	Buttiauxella	Buttiauxella agrestis
pfam11903	ParD_like	2588755511	ParD-like antitoxin of type II toxin-antitoxin system	2588253797	Bacteria	Proteobacteria	Gammaproteobacteria	Enterobacterales	Yersiniaceae	Rahnella	Rahnella aquatilis
pfam11903	ParD_like	2590636527	ParD-like antitoxin of type II ParDE toxin-antitoxin system	2588254263	Bacteria	Proteobacteria	Gammaproteobacteria	Methylococcales	Methylococcaceae	Methylomicrobium	Methylomicrobium kenyense
pfam11903	ParD_like	2595076066	ParD-like antitoxin of type II toxin-antitoxin system	2593339128	Bacteria	Proteobacteria	Deltaproteobacteria	Desulfovibrionales	Desulfonatronaceae	Desulfonatronum	Desulfonatronum thioautotrophicum
pfam11903	ParD_like	2595190547	ParD-like antitoxin of type II toxin-antitoxin system	2593339162	Bacteria	Proteobacteria	Gammaproteobacteria	Thiotrichales	Piscirickettsiaceae	Thiomicrospira	Thiomicrospira microaerophila
pfam11903	ParD_like	2595189872	ParD-like antitoxin of type II toxin-antitoxin system	2593339162	Bacteria	Proteobacteria	Gammaproteobacteria	Thiotrichales	Piscirickettsiaceae	Thiomicrospira	Thiomicrospira microaerophila
pfam11903	ParD_like	2595216904	ParD-like antitoxin of type II toxin-antitoxin system	2593339170	Bacteria	Proteobacteria	Betaproteobacteria	Burkholderiales	Burkholderiaceae	Caballeronia	Caballeronia megalochromosomata
pfam11903	ParD_like	2595227490	ParD-like antitoxin of type II toxin-antitoxin system	2593339172	Bacteria	Proteobacteria	Deltaproteobacteria	Desulfuromonadales	Geobacteraceae	Geoalkalibacter	Geoalkalibacter ferrihydriticus
pfam11903	ParD_like	2595240190	ParD-like antitoxin of type II toxin-antitoxin system	2593339178	Bacteria	Proteobacteria	unclassified	unclassified	unclassified	unclassified	unclassified
pfam11903	ParD_like	2595251932	ParD-like antitoxin of type II toxin-antitoxin system	2593339183	Bacteria	Proteobacteria	unclassified	unclassified	unclassified	unclassified	unclassified
pfam11903	ParD_like	2596878766	ParD-like antitoxin of type II toxin-antitoxin system	2596583565	Bacteria	Proteobacteria	Betaproteobacteria	Burkholderiales	Burkholderiaceae	Polynucleobacter	Polynucleobacter sp.
pfam11903	ParD_like	2596945145	ParD-like antitoxin of type II ParDE toxin-antitoxin system	2596583579	Bacteria	Proteobacteria	Betaproteobacteria	Burkholderiales	Comamonadaceae	Extensimonas	Extensimonas vulgaris
pfam11903	ParD_like	2597049375	ParD-like antitoxin of type II ParDE toxin-antitoxin system	2596583602	Bacteria	Proteobacteria	Deltaproteobacteria	Desulfobacterales	Desulfobacteraceae	Desulfobotulus	Desulfobotulus alkaliphilus
pfam11903	ParD_like	2598600431	ParD-like antitoxin of type II toxin-antitoxin system	2597490172	Bacteria	Proteobacteria	Gammaproteobacteria	Enterobacterales	Yersiniaceae	Serratia	Serratia sp. Ag1
pfam11903	ParD_like	2598651482	ParD-like antitoxin of type II toxin-antitoxin system	2597490185	Bacteria	Proteobacteria	Gammaproteobacteria	Enterobacterales	Morganellaceae	Xenorhabdus	Xenorhabdus szentirmaii
pfam11903	ParD_like	2598669731	ParD-like antitoxin of type II toxin-antitoxin system	2597490192	Bacteria	Proteobacteria	Gammaproteobacteria	Vibrionales	Vibrionaceae	Vibrio	Vibrio vulnificus
pfam11903	ParD_like	2598683423	ParD-like antitoxin of type II toxin-antitoxin system	2597490196	Bacteria	Proteobacteria	Gammaproteobacteria	Vibrionales	Vibrionaceae	Vibrio	Vibrio vulnificus
pfam11903	ParD_like	2598733271	ParD-like antitoxin of type II toxin-antitoxin system	2597490212	Bacteria	Proteobacteria	Gammaproteobacteria	Vibrionales	Vibrionaceae	Vibrio	Vibrio vulnificus
pfam11903	ParD_like	2598742464	ParD-like antitoxin of type II toxin-antitoxin system	2597490214	Bacteria	Proteobacteria	Gammaproteobacteria	Enterobacterales	Yersiniaceae	Serratia	Serratia sp. Ag2
pfam11903	ParD_like	2599070798	ParD-like antitoxin of type II toxin-antitoxin system	2597490348	Bacteria	Proteobacteria	Gammaproteobacteria	Enterobacterales	Morganellaceae	Photorhabdus	Photorhabdus luminescens
pfam11903	ParD_like	2599299390	ParD-like antitoxin of type II toxin-antitoxin system	2599185148	Bacteria	Proteobacteria	Deltaproteobacteria	Desulfuromonadales	Geobacteraceae	Geoalkalibacter	Geoalkalibacter ferrihydriticus
pfam11903	ParD_like	2599582214	ParD-like antitoxin of type II ParDE toxin-antitoxin system	2599185204	Bacteria	Proteobacteria	Gammaproteobacteria	Enterobacterales	Morganellaceae	Xenorhabdus	Xenorhabdus doucetiae
pfam11903	ParD_like	2599810607	ParD-like antitoxin of type II toxin-antitoxin system	2599185259	Bacteria	Proteobacteria	Gammaproteobacteria	Legionellales	Legionellaceae	Legionella	Legionella quinlivanii
pfam11903	ParD_like	2600439928	ParD-like antitoxin of type II toxin-antitoxin system	2600254953	Bacteria	Proteobacteria	Gammaproteobacteria	unclassified	unclassified	unclassified	endosymbiont of Tevnia jerichonana
pfam11903	ParD_like	2600750310	ParD-like antitoxin of type II toxin-antitoxin system	2600255055	Bacteria	Proteobacteria	Gammaproteobacteria	Enterobacterales	Enterobacteriaceae	Citrobacter	Citrobacter rodentium
pfam11903	ParD_like	2601633710	ParD-like antitoxin of type II toxin-antitoxin system	2600255285	Bacteria	Proteobacteria	Gammaproteobacteria	unclassified	unclassified	unclassified	endosymbiont of Riftia pachyptila
pfam11903	ParD_like	2602169654	ParD-like antitoxin of type II toxin-antitoxin system	2602041554	Bacteria	Proteobacteria	Gammaproteobacteria	Enterobacterales	Morganellaceae	Xenorhabdus	Xenorhabdus nematophila
pfam11903	ParD_like	2602291962	ParD-like antitoxin of type II toxin-antitoxin system	2602041581	Bacteria	Proteobacteria	Gammaproteobacteria	Enterobacterales	Erwiniaceae	Pantoea	Pantoea dispersa
pfam11903	ParD_like	2602297381	ParD-like antitoxin of type II toxin-antitoxin system	2602041583	Bacteria	Proteobacteria	Gammaproteobacteria	Enterobacterales	Yersiniaceae	Serratia	Serratia fonticola
pfam11903	ParD_like	2602366245	ParD-like antitoxin of type II toxin-antitoxin system	2602041606	Bacteria	Proteobacteria	Deltaproteobacteria	Syntrophobacterales	Syntrophaceae	Smithella	Smithella sp. ME-1
pfam11903	ParD_like	2602367710	ParD-like antitoxin of type II toxin-antitoxin system	2602041606	Bacteria	Proteobacteria	Deltaproteobacteria	Syntrophobacterales	Syntrophaceae	Smithella	Smithella sp. ME-1
pfam11903	ParD_like	2603735768	ParD-like antitoxin of type II ParDE toxin-antitoxin system	2602042075	Bacteria	Deferribacteres	Deferribacteres	Deferribacterales	Deferribacteraceae	Seleniivibrio	Seleniivibrio woodruffii
pfam11903	ParD_like	2603736944	ParD-like antitoxin of type II ParDE toxin-antitoxin system	2602042075	Bacteria	Deferribacteres	Deferribacteres	Deferribacterales	Deferribacteraceae	Seleniivibrio	Seleniivibrio woodruffii
pfam11903	ParD_like	2608511823	ParD-like antitoxin of type II toxin-antitoxin system	2606217770	Bacteria	Proteobacteria	Deltaproteobacteria	unclassified	unclassified	unclassified	delta proteobacterium PSCGC 5220
pfam11903	ParD_like	2609093062	ParD-like antitoxin of type II toxin-antitoxin system	2608642198	Bacteria	Proteobacteria	Gammaproteobacteria	Oceanospirillales	Halomonadaceae	Halomonas	unclassified
pfam11903	ParD_like	2610065338	ParD-like antitoxin of type II toxin-antitoxin system	2609459804	Bacteria	Proteobacteria	Gammaproteobacteria	Enterobacterales	Enterobacteriaceae	Escherichia	Escherichia coli
pfam11903	ParD_like	2611590851	ParD-like antitoxin of type II toxin-antitoxin system	2609460127	Bacteria	Proteobacteria	Gammaproteobacteria	Enterobacterales	Yersiniaceae	Yersinia	Yersinia enterocolitica
pfam11903	ParD_like	2611858351	ParD-like antitoxin of type II toxin-antitoxin system	2609460190	Bacteria	Proteobacteria	Betaproteobacteria	Burkholderiales	Burkholderiaceae	Caballeronia	Caballeronia sordidicola
pfam11903	ParD_like	2612168738	ParD-like antitoxin of type II toxin-antitoxin system	2609460252	Bacteria	Proteobacteria	Gammaproteobacteria	Chromatiales	Chromatiaceae	Nitrosococcus	Nitrosococcus oceani
pfam11903	ParD_like	2612335916	ParD-like antitoxin of type II toxin-antitoxin system	2609460299	Bacteria	Proteobacteria	Gammaproteobacteria	Chromatiales	Chromatiaceae	Nitrosococcus	Nitrosococcus oceani
pfam11903	ParD_like	2612534304	ParD-like antitoxin of type II toxin-antitoxin system	2609460347	Bacteria	Proteobacteria	Gammaproteobacteria	Thiotrichales	Francisellaceae	Francisella	Francisella sp. W12-1067
pfam11903	ParD_like	2615866400	ParD-like antitoxin of type II toxin-antitoxin system	2615840505	Bacteria	Proteobacteria	Gammaproteobacteria	Chromatiales	unclassified	unclassified	unclassified
pfam11903	ParD_like	2615869471	ParD-like antitoxin of type II toxin-antitoxin system	2615840506	Bacteria	Proteobacteria	Gammaproteobacteria	Chromatiales	unclassified	unclassified	unclassified
pfam11903	ParD_like	2615873530	ParD-like antitoxin of type II toxin-antitoxin system	2615840507	Bacteria	Proteobacteria	Gammaproteobacteria	Chromatiales	unclassified	unclassified	unclassified
pfam11903	ParD_like	2615878567	ParD-like antitoxin of type II toxin-antitoxin system	2615840508	Bacteria	Proteobacteria	Gammaproteobacteria	Chromatiales	unclassified	unclassified	unclassified
pfam11903	ParD_like	2615879834	ParD-like antitoxin of type II toxin-antitoxin system	2615840509	Bacteria	Proteobacteria	Gammaproteobacteria	Chromatiales	unclassified	unclassified	unclassified
pfam11903	ParD_like	2615887710	ParD-like antitoxin of type II toxin-antitoxin system	2615840510	Bacteria	Proteobacteria	Gammaproteobacteria	Chromatiales	unclassified	unclassified	unclassified
pfam11903	ParD_like	2615889846	ParD-like antitoxin of type II toxin-antitoxin system	2615840511	Bacteria	Proteobacteria	Gammaproteobacteria	Chromatiales	unclassified	unclassified	unclassified
pfam11903	ParD_like	2615890472	ParD-like antitoxin of type II toxin-antitoxin system	2615840511	Bacteria	Proteobacteria	Gammaproteobacteria	Chromatiales	unclassified	unclassified	unclassified
pfam11903	ParD_like	2615894648	ParD-like antitoxin of type II toxin-antitoxin system	2615840512	Bacteria	Proteobacteria	Gammaproteobacteria	Chromatiales	unclassified	unclassified	unclassified
pfam11903	ParD_like	2615893892	ParD-like antitoxin of type II toxin-antitoxin system	2615840512	Bacteria	Proteobacteria	Gammaproteobacteria	Chromatiales	unclassified	unclassified	unclassified
pfam11903	ParD_like	2615896168	ParD-like antitoxin of type II toxin-antitoxin system	2615840513	Bacteria	Proteobacteria	Gammaproteobacteria	Chromatiales	unclassified	unclassified	unclassified
pfam11903	ParD_like	2615910844	ParD-like antitoxin of type II toxin-antitoxin system	2615840517	Bacteria	Proteobacteria	Gammaproteobacteria	Chromatiales	unclassified	unclassified	unclassified
pfam11903	ParD_like	2615910827	ParD-like antitoxin of type II toxin-antitoxin system	2615840517	Bacteria	Proteobacteria	Gammaproteobacteria	Chromatiales	unclassified	unclassified	unclassified
pfam11903	ParD_like	2615911465	ParD-like antitoxin of type II toxin-antitoxin system	2615840517	Bacteria	Proteobacteria	Gammaproteobacteria	Chromatiales	unclassified	unclassified	unclassified
pfam11903	ParD_like	2615915754	ParD-like antitoxin of type II toxin-antitoxin system	2615840518	Bacteria	Proteobacteria	Gammaproteobacteria	Chromatiales	unclassified	unclassified	unclassified
pfam11903	ParD_like	2615916021	ParD-like antitoxin of type II toxin-antitoxin system	2615840518	Bacteria	Proteobacteria	Gammaproteobacteria	Chromatiales	unclassified	unclassified	unclassified
pfam11903	ParD_like	2615915737	ParD-like antitoxin of type II toxin-antitoxin system	2615840518	Bacteria	Proteobacteria	Gammaproteobacteria	Chromatiales	unclassified	unclassified	unclassified
pfam11903	ParD_like	2616428099	ParD-like antitoxin of type II ParDE toxin-antitoxin system	2615840649	Bacteria	Proteobacteria	Gammaproteobacteria	Alteromonadales	Alteromonadaceae	Marinobacter	Marinobacter sp.
pfam11903	ParD_like	2616666736	ParD-like antitoxin of type II toxin-antitoxin system	2616644807	Bacteria	Proteobacteria	Deltaproteobacteria	Desulfobacterales	Desulfobacteraceae	Desulfobacula	Desulfobacula phenolica
pfam11903	ParD_like	2616732171	ParD-like antitoxin of type II ParDE toxin-antitoxin system	2616644829	Bacteria	Proteobacteria	Gammaproteobacteria	Alteromonadales	Alteromonadaceae	Marinobacter	Marinobacter sp. LV10MA510-1
pfam11903	ParD_like	2617184101	ParD-like antitoxin of type II toxin-antitoxin system	2616645011	Bacteria	Proteobacteria	Gammaproteobacteria	Thiotrichales	Thiotrichaceae	Beggiatoa	uncultured Beggiatoa sp.
pfam11903	ParD_like	2617306516	ParD-like antitoxin of type II toxin-antitoxin system	2617270712	Bacteria	Proteobacteria	Zetaproteobacteria	unclassified	unclassified	unclassified	unclassified
pfam11903	ParD_like	2617356826	ParD-like antitoxin of type II toxin-antitoxin system	2617270736	Bacteria	Proteobacteria	Gammaproteobacteria	Oceanospirillales	Oceanospirillaceae	Marinomonas	Marinomonas fungiae
pfam11903	ParD_like	2617480768	ParD-like antitoxin of type II toxin-antitoxin system	2617270770	Bacteria	Proteobacteria	Gammaproteobacteria	unclassified	unclassified	Alkalimonas	Alkalimonas amylolytica
pfam11903	ParD_like	2617533325	ParD-like antitoxin of type II toxin-antitoxin system	2617270787	Bacteria	Proteobacteria	Gammaproteobacteria	Oceanospirillales	Halomonadaceae	Halomonas	Halomonas arcis
pfam11903	ParD_like	2617865700	ParD-like antitoxin of type II toxin-antitoxin system	2617270878	Bacteria	Proteobacteria	Gammaproteobacteria	Oceanospirillales	Halomonadaceae	Halomonas	Halomonas xianhensis
pfam11903	ParD_like	2618458017	ParD-like antitoxin of type II toxin-antitoxin system	2617271015	Bacteria	Proteobacteria	Gammaproteobacteria	Enterobacterales	Yersiniaceae	Yersinia	Yersinia enterocolitica
pfam11903	ParD_like	2619153534	ParD-like antitoxin of type II toxin-antitoxin system	2617271220	Bacteria	Proteobacteria	Betaproteobacteria	Burkholderiales	Comamonadaceae	Polaromonas	Polaromonas sp. CG9_12
pfam11903	ParD_like	2619389768	ParD-like antitoxin of type II toxin-antitoxin system	2617271284	Bacteria	Proteobacteria	Gammaproteobacteria	Alteromonadales	Colwelliaceae	Thalassotalea	Thalassotalea sp. ND16A
pfam11903	ParD_like	2619644450	ParD-like antitoxin of type II toxin-antitoxin system	2619618817	Bacteria	Proteobacteria	Betaproteobacteria	Burkholderiales	Comamonadaceae	Polaromonas	Polaromonas sp. EUR3 1.2.1
pfam11903	ParD_like	2619645712	ParD-like antitoxin of type II toxin-antitoxin system	2619618817	Bacteria	Proteobacteria	Betaproteobacteria	Burkholderiales	Comamonadaceae	Polaromonas	Polaromonas sp. EUR3 1.2.1
pfam11903	ParD_like	2619976642	ParD-like antitoxin of type II toxin-antitoxin system	2619618915	Bacteria	Proteobacteria	Betaproteobacteria	Burkholderiales	Comamonadaceae	unclassified	unclassified
pfam11903	ParD_like	2621105806	ParD-like antitoxin of type II toxin-antitoxin system	2619619248	Bacteria	Proteobacteria	Gammaproteobacteria	Enterobacterales	Pectobacteriaceae	Pectobacterium	Pectobacterium brasiliense
pfam11903	ParD_like	2621233716	ParD-like antitoxin of type II toxin-antitoxin system	2619619282	Bacteria	Proteobacteria	Deltaproteobacteria	Desulfobacterales	Desulfobulbaceae	Desulfobulbus	Desulfobulbus sp. Tol-SR
pfam11903	ParD_like	2624429527	ParD-like antitoxin of type II toxin-antitoxin system	2623620431	Bacteria	Proteobacteria	Gammaproteobacteria	unclassified	unclassified	unclassified	unclassified
pfam11903	ParD_like	2624860093	ParD-like antitoxin of type II toxin-antitoxin system	2623620545	Bacteria	Proteobacteria	Betaproteobacteria	Burkholderiales	Oxalobacteraceae	Janthinobacterium	unclassified
pfam11903	ParD_like	2625221841	ParD-like antitoxin of type II toxin-antitoxin system	2623620617	Bacteria	Proteobacteria	Gammaproteobacteria	Oceanospirillales	Halomonadaceae	Halomonas	Halomonas sp. hl-4
pfam11903	ParD_like	2625223192	ParD-like antitoxin of type II toxin-antitoxin system	2623620618	Bacteria	Proteobacteria	Gammaproteobacteria	Oceanospirillales	Halomonadaceae	Halomonas	Halomonas sp. HL-93
pfam11903	ParD_like	2627567187	ParD-like antitoxin of type II toxin-antitoxin system	2626542145	Bacteria	unclassified	unclassified	unclassified	unclassified	unclassified	candidate division TM6 bacterium GW2011_GWA2_36_9
pfam11903	ParD_like	2627569297	ParD-like antitoxin of type II toxin-antitoxin system	2626542147	Bacteria	unclassified	unclassified	unclassified	unclassified	unclassified	candidate division TM6 bacterium GW2011_GWE2_36_25
pfam11903	ParD_like	2627570021	ParD-like antitoxin of type II toxin-antitoxin system	2626542148	Bacteria	unclassified	unclassified	unclassified	unclassified	unclassified	candidate division TM6 bacterium GW2011_GWE2_41_16
pfam11903	ParD_like	2627571371	ParD-like antitoxin of type II toxin-antitoxin system	2626542149	Bacteria	unclassified	unclassified	unclassified	unclassified	unclassified	candidate division TM6 bacterium GW2011_GWE2_42_60
pfam11903	ParD_like	2627600165	ParD-like antitoxin of type II toxin-antitoxin system	2626542184	Bacteria	unclassified	unclassified	unclassified	unclassified	unclassified	candidate division TM6 bacterium GW2011_GWF2_36_131
pfam11903	ParD_like	2627602361	ParD-like antitoxin of type II toxin-antitoxin system	2626542186	Bacteria	unclassified	unclassified	unclassified	unclassified	unclassified	candidate division TM6 bacterium GW2011_GWF2_37_49
pfam11903	ParD_like	2628238998	ParD-like antitoxin of type II toxin-antitoxin system	2627853615	Bacteria	Proteobacteria	Gammaproteobacteria	Enterobacterales	Yersiniaceae	Yersinia	Yersinia enterocolitica
pfam11903	ParD_like	2628700869	ParD-like antitoxin of type II toxin-antitoxin system	2627853725	Bacteria	Proteobacteria	Gammaproteobacteria	Enterobacterales	Pectobacteriaceae	Pectobacterium	Pectobacterium brasiliense
pfam11903	ParD_like	2628895224	ParD-like antitoxin of type II toxin-antitoxin system	2627853769	Bacteria	Proteobacteria	Gammaproteobacteria	Enterobacterales	Pectobacteriaceae	Pectobacterium	Pectobacterium brasiliense
pfam11903	ParD_like	2629046021	ParD-like antitoxin of type II toxin-antitoxin system	2627853805	Bacteria	Proteobacteria	Gammaproteobacteria	Enterobacterales	Yersiniaceae	Yersinia	Yersinia pseudotuberculosis
pfam11903	ParD_like	2629245859	ParD-like antitoxin of type II toxin-antitoxin system	2627853855	Bacteria	Proteobacteria	Gammaproteobacteria	Vibrionales	Vibrionaceae	Aliivibrio	Aliivibrio wodanis
pfam11903	ParD_like	2629245875	ParD-like antitoxin of type II toxin-antitoxin system	2627853855	Bacteria	Proteobacteria	Gammaproteobacteria	Vibrionales	Vibrionaceae	Aliivibrio	Aliivibrio wodanis
pfam11903	ParD_like	2629245843	ParD-like antitoxin of type II toxin-antitoxin system	2627853855	Bacteria	Proteobacteria	Gammaproteobacteria	Vibrionales	Vibrionaceae	Aliivibrio	Aliivibrio wodanis
pfam11903	ParD_like	2629245823	ParD-like antitoxin of type II toxin-antitoxin system	2627853855	Bacteria	Proteobacteria	Gammaproteobacteria	Vibrionales	Vibrionaceae	Aliivibrio	Aliivibrio wodanis
pfam11903	ParD_like	2629245852	ParD-like antitoxin of type II toxin-antitoxin system	2627853855	Bacteria	Proteobacteria	Gammaproteobacteria	Vibrionales	Vibrionaceae	Aliivibrio	Aliivibrio wodanis
pfam11903	ParD_like	2629419943	ParD-like antitoxin of type II toxin-antitoxin system	2627853897	Bacteria	Proteobacteria	Gammaproteobacteria	Enterobacterales	Hafniaceae	Edwardsiella	Edwardsiella anguillarum
pfam11903	ParD_like	2629480934	ParD-like antitoxin of type II toxin-antitoxin system	2627853912	Bacteria	Proteobacteria	Gammaproteobacteria	Enterobacterales	Erwiniaceae	Pantoea	Pantoea sp. SM3
pfam11903	ParD_like	2629612935	ParD-like antitoxin of type II toxin-antitoxin system	2627853948	Bacteria	Proteobacteria	Gammaproteobacteria	Thiotrichales	Piscirickettsiaceae	Thiomicrospira	unclassified
pfam11903	ParD_like	2629650533	ParD-like antitoxin of type II toxin-antitoxin system	2627853957	Bacteria	Proteobacteria	Gammaproteobacteria	Enterobacterales	Morganellaceae	Xenorhabdus	Xenorhabdus nematophila
pfam11903	ParD_like	2629772450	ParD-like antitoxin of type II toxin-antitoxin system	2627853985	Bacteria	Proteobacteria	Gammaproteobacteria	Enterobacterales	Morganellaceae	Xenorhabdus	Xenorhabdus poinarii
pfam11903	ParD_like	2629845312	ParD-like antitoxin of type II toxin-antitoxin system	2627854004	Bacteria	Proteobacteria	Gammaproteobacteria	Thiotrichales	Piscirickettsiaceae	Piscirickettsia	Piscirickettsia salmonis
pfam11903	ParD_like	2629983900	ParD-like antitoxin of type II toxin-antitoxin system	2627854041	Bacteria	Proteobacteria	Gammaproteobacteria	Enterobacterales	Pectobacteriaceae	Pectobacterium	Pectobacterium brasiliense
pfam11903	ParD_like	2630135757	ParD-like antitoxin of type II toxin-antitoxin system	2627854077	Bacteria	Proteobacteria	Gammaproteobacteria	Enterobacterales	Pectobacteriaceae	Pectobacterium	Pectobacterium brasiliense
pfam11903	ParD_like	2630172841	ParD-like antitoxin of type II toxin-antitoxin system	2627854088	Bacteria	Proteobacteria	Gammaproteobacteria	Enterobacterales	Pectobacteriaceae	Dickeya	Dickeya fangzhongdai
pfam11903	ParD_like	2630206072	ParD-like antitoxin of type II toxin-antitoxin system	2627854095	Bacteria	Proteobacteria	Gammaproteobacteria	Enterobacterales	Pectobacteriaceae	Pectobacterium	Pectobacterium carotovorum
pfam11903	ParD_like	2630477401	ParD-like antitoxin of type II toxin-antitoxin system	2627854165	Bacteria	Proteobacteria	Gammaproteobacteria	Oceanospirillales	Halomonadaceae	Halomonas	Halomonas sp. PR-M31
pfam11903	ParD_like	2630609915	ParD-like antitoxin of type II toxin-antitoxin system	2627854199	Bacteria	Proteobacteria	Gammaproteobacteria	Enterobacterales	Pectobacteriaceae	Pectobacterium	Pectobacterium actinidiae
pfam11903	ParD_like	2630772822	ParD-like antitoxin of type II toxin-antitoxin system	2627854241	Bacteria	Proteobacteria	Gammaproteobacteria	Thiotrichales	Piscirickettsiaceae	Piscirickettsia	Piscirickettsia salmonis
pfam11903	ParD_like	2631674593	ParD-like antitoxin of type II toxin-antitoxin system	2630968405	Bacteria	Proteobacteria	Gammaproteobacteria	Enterobacterales	Morganellaceae	Photorhabdus	Photorhabdus luminescens
pfam11903	ParD_like	2632350922	ParD-like antitoxin of type II toxin-antitoxin system	2630968576	Bacteria	Proteobacteria	Gammaproteobacteria	Enterobacterales	Morganellaceae	Xenorhabdus	Xenorhabdus doucetiae
pfam11903	ParD_like	2632951240	ParD-like antitoxin of type II toxin-antitoxin system	2630968714	Bacteria	Proteobacteria	Gammaproteobacteria	Aeromonadales	Aeromonadaceae	Aeromonas	Aeromonas hydrophila
pfam11903	ParD_like	2633425305	ParD-like antitoxin of type II toxin-antitoxin system	2630968833	Bacteria	Proteobacteria	Gammaproteobacteria	Cellvibrionales	Cellvibrionaceae	Gilvimarinus	Gilvimarinus agarilyticus
pfam11903	ParD_like	2634036640	ParD-like antitoxin of type II toxin-antitoxin system	2630968985	Bacteria	Proteobacteria	Gammaproteobacteria	Enterobacterales	Enterobacteriaceae	Citrobacter	Citrobacter rodentium
pfam11903	ParD_like	2634879245	ParD-like antitoxin of type II toxin-antitoxin system	2634166236	Bacteria	Proteobacteria	Gammaproteobacteria	Methylococcales	Methylococcaceae	unclassified	unclassified
pfam11903	ParD_like	2635302236	ParD-like antitoxin of type II toxin-antitoxin system	2634166346	Bacteria	Proteobacteria	Deltaproteobacteria	Syntrophobacterales	Syntrophaceae	Syntrophus	Syntrophus gentianae
pfam11903	ParD_like	2635527411	ParD-like antitoxin of type II toxin-antitoxin system	2634166400	Bacteria	Proteobacteria	Gammaproteobacteria	Enterobacterales	Pectobacteriaceae	Pectobacterium	Pectobacterium brasiliense
pfam11903	ParD_like	2635543666	ParD-like antitoxin of type II toxin-antitoxin system	2634166405	Bacteria	Proteobacteria	Gammaproteobacteria	Enterobacterales	Hafniaceae	Edwardsiella	Edwardsiella ictaluri
pfam11903	ParD_like	2635634889	ParD-like antitoxin of type II toxin-antitoxin system	2634166428	Bacteria	Proteobacteria	Gammaproteobacteria	Enterobacterales	Morganellaceae	Photorhabdus	Photorhabdus luminescens
pfam11903	ParD_like	2635822269	ParD-like antitoxin of type II toxin-antitoxin system	2634166472	Bacteria	Proteobacteria	Gammaproteobacteria	Aeromonadales	Aeromonadaceae	Aeromonas	Aeromonas enteropelogenes
pfam11903	ParD_like	2635910656	ParD-like antitoxin of type II toxin-antitoxin system	2634166491	Bacteria	Proteobacteria	Gammaproteobacteria	Enterobacterales	Morganellaceae	Xenorhabdus	Xenorhabdus sp. NBAII XenSa04
pfam11903	ParD_like	2636410174	ParD-like antitoxin of type II toxin-antitoxin system	2634166903	Bacteria	Proteobacteria	Gammaproteobacteria	Oceanospirillales	Oleiphilaceae	Oleiphilus	Oleiphilus messinensis
pfam11903	ParD_like	2637172727	ParD-like antitoxin of type II toxin-antitoxin system	2636415588	Bacteria	Proteobacteria	Gammaproteobacteria	Enterobacterales	Erwiniaceae	Pantoea	Pantoea sp. BL1
pfam11903	ParD_like	2637586683	ParD-like antitoxin of type II toxin-antitoxin system	2636415690	Bacteria	Proteobacteria	Gammaproteobacteria	Enterobacterales	Enterobacteriaceae	Leclercia	Leclercia adecarboxylata
pfam11903	ParD_like	2637609215	ParD-like antitoxin of type II toxin-antitoxin system	2636415693	Bacteria	Proteobacteria	Gammaproteobacteria	Enterobacterales	Pectobacteriaceae	Pectobacterium	Pectobacterium brasiliense
pfam11903	ParD_like	2637634243	ParD-like antitoxin of type II toxin-antitoxin system	2636415698	Bacteria	Proteobacteria	Betaproteobacteria	Burkholderiales	Comamonadaceae	Serpentinomonas	Serpentinomonas raichei
pfam11903	ParD_like	2638071582	ParD-like antitoxin of type II toxin-antitoxin system	2636415802	Bacteria	Proteobacteria	Gammaproteobacteria	Enterobacterales	Morganellaceae	Proteus	Proteus mirabilis
pfam11903	ParD_like	2638164549	ParD-like antitoxin of type II toxin-antitoxin system	2636415824	Bacteria	Proteobacteria	Gammaproteobacteria	Enterobacterales	Morganellaceae	Moellerella	Moellerella wisconsensis
pfam11903	ParD_like	2638944924	ParD-like antitoxin of type II toxin-antitoxin system	2636416012	Bacteria	Proteobacteria	Gammaproteobacteria	Thiotrichales	Piscirickettsiaceae	Cycloclasticus	Cycloclasticus sp. symbiont of Bathymodiolus heckerae
pfam11903	ParD_like	2638950078	ParD-like antitoxin of type II toxin-antitoxin system	2636416014	Bacteria	Proteobacteria	Gammaproteobacteria	Thiotrichales	Piscirickettsiaceae	Cycloclasticus	unclassified
pfam11903	ParD_like	2638953316	ParD-like antitoxin of type II toxin-antitoxin system	2636416016	Bacteria	Proteobacteria	Gammaproteobacteria	Thiotrichales	Piscirickettsiaceae	Cycloclasticus	Cycloclasticus sp. symbiont of Bathymodiolus heckerae
pfam11903	ParD_like	2639436025	ParD-like antitoxin of type II toxin-antitoxin system	2636416127	Bacteria	Proteobacteria	Deltaproteobacteria	Desulfobacterales	Desulfobacteraceae	Desulfobacula	Desulfobacula sp. TS
pfam11903	ParD_like	2639512817	ParD-like antitoxin of type II toxin-antitoxin system	2636416142	Bacteria	Proteobacteria	Gammaproteobacteria	Thiotrichales	Piscirickettsiaceae	Piscirickettsia	Piscirickettsia salmonis
pfam11903	ParD_like	2640490754	ParD-like antitoxin of type II toxin-antitoxin system	2639762726	Bacteria	Proteobacteria	Gammaproteobacteria	Vibrionales	Vibrionaceae	Vibrio	Vibrio crassostreae
pfam11903	ParD_like	2640579037	ParD-like antitoxin of type II toxin-antitoxin system	2639762749	Bacteria	Proteobacteria	Gammaproteobacteria	Enterobacterales	Morganellaceae	Xenorhabdus	Xenorhabdus khoisanae
pfam11903	ParD_like	2640598955	ParD-like antitoxin of type II toxin-antitoxin system	2639762755	Bacteria	Proteobacteria	Gammaproteobacteria	Vibrionales	Vibrionaceae	Vibrio	Vibrio sp. J2-31
pfam11903	ParD_like	2640645365	ParD-like antitoxin of type II toxin-antitoxin system	2639762767	Bacteria	Proteobacteria	Gammaproteobacteria	Enterobacterales	Morganellaceae	Photorhabdus	Photorhabdus luminescens
pfam11903	ParD_like	2640762015	ParD-like antitoxin of type II toxin-antitoxin system	2639762799	Bacteria	Proteobacteria	Gammaproteobacteria	Enterobacterales	Hafniaceae	Edwardsiella	Edwardsiella ictaluri
pfam11903	ParD_like	2641212685	ParD-like antitoxin of type II toxin-antitoxin system	2639762907	Bacteria	Proteobacteria	Deltaproteobacteria	Syntrophobacterales	Syntrophaceae	Smithella	Smithella sp. SC_K08D17
pfam11903	ParD_like	2641227125	ParD-like antitoxin of type II toxin-antitoxin system	2639762910	Bacteria	Proteobacteria	Gammaproteobacteria	Enterobacterales	Morganellaceae	Photorhabdus	Photorhabdus luminescens
pfam11903	ParD_like	2641286305	ParD-like antitoxin of type II toxin-antitoxin system	2639762924	Bacteria	Proteobacteria	Gammaproteobacteria	Alteromonadales	Alteromonadaceae	Alteromonas	Alteromonas australica
pfam11903	ParD_like	2641714513	ParD-like antitoxin of type II toxin-antitoxin system	2639763031	Bacteria	Proteobacteria	Gammaproteobacteria	Thiotrichales	Piscirickettsiaceae	Piscirickettsia	Piscirickettsia salmonis
pfam11903	ParD_like	2642233597	ParD-like antitoxin of type II toxin-antitoxin system	2639763156	Bacteria	Proteobacteria	Gammaproteobacteria	Aeromonadales	Aeromonadaceae	Aeromonas	Aeromonas sobria
pfam11903	ParD_like	2642765142	ParD-like antitoxin of type II toxin-antitoxin system	2642422595	Bacteria	Proteobacteria	Gammaproteobacteria	Thiotrichales	Thiotrichaceae	Achromatium	unclassified
pfam11903	ParD_like	2642762030	ParD-like antitoxin of type II toxin-antitoxin system	2642422595	Bacteria	Proteobacteria	Gammaproteobacteria	Thiotrichales	Thiotrichaceae	Achromatium	unclassified
pfam11903	ParD_like	2642783561	ParD-like antitoxin of type II toxin-antitoxin system	2642422597	Bacteria	Proteobacteria	Gammaproteobacteria	Thiotrichales	Thiotrichaceae	Achromatium	unclassified
pfam11903	ParD_like	2642788767	ParD-like antitoxin of type II toxin-antitoxin system	2642422597	Bacteria	Proteobacteria	Gammaproteobacteria	Thiotrichales	Thiotrichaceae	Achromatium	unclassified
pfam11903	ParD_like	2643406338	ParD-like antitoxin of type II toxin-antitoxin system	2643221445	Bacteria	Proteobacteria	Gammaproteobacteria	Alteromonadales	Idiomarinaceae	Idiomarina	Idiomarina zobellii
pfam11903	ParD_like	2644898250	ParD-like antitoxin of type II toxin-antitoxin system	2643221774	Bacteria	Proteobacteria	Gammaproteobacteria	Enterobacterales	Erwiniaceae	Erwinia	Erwinia sp. Leaf53
pfam11903	ParD_like	2644909739	ParD-like antitoxin of type II toxin-antitoxin system	2643221776	Bacteria	Proteobacteria	Betaproteobacteria	Burkholderiales	Oxalobacteraceae	Duganella	Duganella sp. Leaf61
pfam11903	ParD_like	2646079778	ParD-like antitoxin of type II toxin-antitoxin system	2645727579	Bacteria	Proteobacteria	Gammaproteobacteria	Vibrionales	Vibrionaceae	Vibrio	Vibrio sp. ECSMB14106
pfam11903	ParD_like	2646119188	ParD-like antitoxin of type II toxin-antitoxin system	2645727590	Bacteria	Proteobacteria	Gammaproteobacteria	Enterobacterales	Hafniaceae	Edwardsiella	Edwardsiella anguillarum
pfam11903	ParD_like	2646221513	ParD-like antitoxin of type II toxin-antitoxin system	2645727616	Bacteria	Proteobacteria	Betaproteobacteria	Nitrosomonadales	Gallionellaceae	Ferriphaselus	Ferriphaselus amnicola
pfam11903	ParD_like	2646871094	ParD-like antitoxin of type II toxin-antitoxin system	2645727765	Bacteria	Proteobacteria	Gammaproteobacteria	Enterobacterales	Yersiniaceae	Yersinia	Yersinia ruckeri
pfam11903	ParD_like	2647351850	ParD-like antitoxin of type II toxin-antitoxin system	2645727871	Bacteria	Proteobacteria	Gammaproteobacteria	Vibrionales	Vibrionaceae	Vibrio	Vibrio sp. J2-29
pfam11903	ParD_like	2647434149	ParD-like antitoxin of type II toxin-antitoxin system	2645727892	Bacteria	Proteobacteria	Betaproteobacteria	Burkholderiales	Comamonadaceae	Comamonas	Comamonas testosteroni
pfam11903	ParD_like	2647862323	ParD-like antitoxin of type II toxin-antitoxin system	2645727995	Bacteria	Proteobacteria	Gammaproteobacteria	Aeromonadales	Aeromonadaceae	Aeromonas	Aeromonas eucrenophila
pfam11903	ParD_like	2648478374	ParD-like antitoxin of type II toxin-antitoxin system	2645728173	Bacteria	Candidatus Aerophobetes	unclassified	unclassified	unclassified	unclassified	unclassified
pfam11903	ParD_like	2649642080	ParD-like antitoxin of type II toxin-antitoxin system	2648501369	Bacteria	Proteobacteria	Gammaproteobacteria	Enterobacterales	Pectobacteriaceae	Pectobacterium	Pectobacterium brasiliense
pfam11903	ParD_like	2649663972	ParD-like antitoxin of type II toxin-antitoxin system	2648501375	Bacteria	Proteobacteria	Gammaproteobacteria	Enterobacterales	Morganellaceae	Photorhabdus	Photorhabdus luminescens
pfam11903	ParD_like	2650332514	ParD-like antitoxin of type II toxin-antitoxin system	2648501562	Bacteria	Proteobacteria	Betaproteobacteria	Nitrosomonadales	Methylophilaceae	unclassified	unclassified
pfam11903	ParD_like	2650744014	ParD-like antitoxin of type II toxin-antitoxin system	2648501661	Bacteria	Proteobacteria	Gammaproteobacteria	Vibrionales	Vibrionaceae	Vibrio	Vibrio lentus
pfam11903	ParD_like	2651444889	ParD-like antitoxin of type II toxin-antitoxin system	2648501830	Bacteria	Proteobacteria	Betaproteobacteria	Rhodocyclales	Zoogloeaceae	Azoarcus	Azoarcus sp. CIB
pfam11903	ParD_like	2651493786	ParD-like antitoxin of type II toxin-antitoxin system	2648501840	Bacteria	Proteobacteria	Gammaproteobacteria	Vibrionales	Vibrionaceae	Vibrio	Vibrio crassostreae
pfam11903	ParD_like	2651808638	ParD-like antitoxin of type II toxin-antitoxin system	2648501915	Bacteria	Proteobacteria	Gammaproteobacteria	Enterobacterales	Pectobacteriaceae	Dickeya	Dickeya fangzhongdai
pfam11903	ParD_like	2651919675	ParD-like antitoxin of type II toxin-antitoxin system	2651869518	Bacteria	Proteobacteria	Betaproteobacteria	unclassified	unclassified	unclassified	unclassified
pfam11903	ParD_like	2652066747	ParD-like antitoxin of type II toxin-antitoxin system	2651869572	Bacteria	Proteobacteria	Gammaproteobacteria	Thiotrichales	Piscirickettsiaceae	Cycloclasticus	Cycloclasticus sp. symbiont of Bathymodiolus heckerae
pfam11903	ParD_like	2652069771	ParD-like antitoxin of type II toxin-antitoxin system	2651869574	Bacteria	Proteobacteria	Gammaproteobacteria	Thiotrichales	Piscirickettsiaceae	Cycloclasticus	Cycloclasticus sp. symbiont of Bathymodiolus heckerae
pfam11903	ParD_like	2652955891	ParD-like antitoxin of type II toxin-antitoxin system	2651869814	Bacteria	Proteobacteria	Gammaproteobacteria	Vibrionales	Vibrionaceae	Vibrio	Vibrio vulnificus
pfam11903	ParD_like	2653042434	ParD-like antitoxin of type II toxin-antitoxin system	2651869836	Bacteria	Proteobacteria	Gammaproteobacteria	Enterobacterales	Pectobacteriaceae	Pectobacterium	Pectobacterium brasiliense
pfam11903	ParD_like	2653763709	ParD-like antitoxin of type II toxin-antitoxin system	2651870102	Bacteria	Proteobacteria	Betaproteobacteria	Burkholderiales	Burkholderiaceae	Paraburkholderia	Paraburkholderia sartisoli
pfam11903	ParD_like	2653871131	ParD-like antitoxin of type II toxin-antitoxin system	2651870126	Bacteria	Proteobacteria	Betaproteobacteria	Rhodocyclales	Zoogloeaceae	Thauera	Thauera chlorobenzoica
pfam11903	ParD_like	2653951030	ParD-like antitoxin of type II toxin-antitoxin system	2651870152	Bacteria	Proteobacteria	Gammaproteobacteria	Alteromonadales	Alteromonadaceae	Alteromonas	Alteromonas macleodii
pfam11903	ParD_like	2653974112	ParD-like antitoxin of type II toxin-antitoxin system	2651870159	Bacteria	Proteobacteria	Gammaproteobacteria	Alteromonadales	Idiomarinaceae	Idiomarina	unclassified
pfam11903	ParD_like	2653976276	ParD-like antitoxin of type II toxin-antitoxin system	2651870160	Bacteria	Proteobacteria	Gammaproteobacteria	Alteromonadales	Idiomarinaceae	Idiomarina	unclassified
pfam11903	ParD_like	2654000279	ParD-like antitoxin of type II toxin-antitoxin system	2651870170	Bacteria	Proteobacteria	Betaproteobacteria	Burkholderiales	Burkholderiaceae	Paraburkholderia	Paraburkholderia phenazinium
pfam11903	ParD_like	2654544126	ParD-like antitoxin of type II toxin-antitoxin system	2651870354	Bacteria	Proteobacteria	Gammaproteobacteria	Chromatiales	unclassified	unclassified	unclassified
pfam11903	ParD_like	2654543854	ParD-like antitoxin of type II toxin-antitoxin system	2651870354	Bacteria	Proteobacteria	Gammaproteobacteria	Chromatiales	unclassified	unclassified	unclassified
pfam11903	ParD_like	2654548651	ParD-like antitoxin of type II toxin-antitoxin system	2651870355	Bacteria	Proteobacteria	Gammaproteobacteria	Chromatiales	unclassified	unclassified	unclassified
pfam11903	ParD_like	2654548233	ParD-like antitoxin of type II toxin-antitoxin system	2651870355	Bacteria	Proteobacteria	Gammaproteobacteria	Chromatiales	unclassified	unclassified	unclassified
pfam11903	ParD_like	2654553349	ParD-like antitoxin of type II toxin-antitoxin system	2651870356	Bacteria	Proteobacteria	Gammaproteobacteria	Chromatiales	unclassified	unclassified	unclassified
pfam11903	ParD_like	2654552834	ParD-like antitoxin of type II toxin-antitoxin system	2651870356	Bacteria	Proteobacteria	Gammaproteobacteria	Chromatiales	unclassified	unclassified	unclassified
pfam11903	ParD_like	2654583739	ParD-like antitoxin of type II toxin-antitoxin system	2651870365	Bacteria	Proteobacteria	Gammaproteobacteria	Chromatiales	unclassified	unclassified	unclassified
pfam11903	ParD_like	2654661266	ParD-like antitoxin of type II toxin-antitoxin system	2654587515	Bacteria	Proteobacteria	Gammaproteobacteria	Vibrionales	Vibrionaceae	Vibrio	Vibrio owensii
pfam11903	ParD_like	2654835905	ParD-like antitoxin of type II toxin-antitoxin system	2654587553	Bacteria	Proteobacteria	Gammaproteobacteria	Enterobacterales	Hafniaceae	Edwardsiella	Edwardsiella anguillarum
pfam11903	ParD_like	2654977765	ParD-like antitoxin of type II toxin-antitoxin system	2654587585	Bacteria	Proteobacteria	Gammaproteobacteria	Enterobacterales	Pectobacteriaceae	Dickeya	Dickeya fangzhongdai
pfam11903	ParD_like	2656238006	ParD-like antitoxin of type II toxin-antitoxin system	2654587910	Bacteria	Proteobacteria	Gammaproteobacteria	Chromatiales	unclassified	unclassified	unclassified
pfam11903	ParD_like	2656252311	ParD-like antitoxin of type II toxin-antitoxin system	2654587913	Bacteria	Proteobacteria	Gammaproteobacteria	Chromatiales	unclassified	unclassified	unclassified
pfam11903	ParD_like	2656255681	ParD-like antitoxin of type II toxin-antitoxin system	2654587914	Bacteria	Proteobacteria	Gammaproteobacteria	Chromatiales	unclassified	unclassified	unclassified
pfam11903	ParD_like	2656619371	ParD-like antitoxin of type II toxin-antitoxin system	2654588015	Bacteria	Proteobacteria	Gammaproteobacteria	Legionellales	Legionellaceae	Legionella	Legionella fallonii
pfam11903	ParD_like	2657778187	ParD-like antitoxin of type II toxin-antitoxin system	2657245022	Bacteria	Proteobacteria	Gammaproteobacteria	Legionellales	Legionellaceae	Legionella	Legionella drozanskii
pfam11903	ParD_like	2660447837	ParD-like antitoxin of type II toxin-antitoxin system	2660237952	Bacteria	Proteobacteria	Gammaproteobacteria	Legionellales	Legionellaceae	Legionella	Legionella shakespearei
pfam11903	ParD_like	2660980563	ParD-like antitoxin of type II toxin-antitoxin system	2660238087	Bacteria	Proteobacteria	Gammaproteobacteria	Enterobacterales	Yersiniaceae	Yersinia	Yersinia enterocolitica
pfam11903	ParD_like	2661033418	ParD-like antitoxin of type II toxin-antitoxin system	2660238100	Bacteria	Proteobacteria	Gammaproteobacteria	Enterobacterales	Yersiniaceae	Yersinia	Yersinia enterocolitica
pfam11903	ParD_like	2662124167	ParD-like antitoxin of type II toxin-antitoxin system	2660238368	Bacteria	Proteobacteria	Gammaproteobacteria	Legionellales	Legionellaceae	Legionella	Legionella pneumophila
pfam11903	ParD_like	2662814014	ParD-like antitoxin of type II toxin-antitoxin system	2660238543	Bacteria	Proteobacteria	Gammaproteobacteria	Legionellales	Legionellaceae	Legionella	Legionella pneumophila
pfam11903	ParD_like	2663500074	ParD-like antitoxin of type II toxin-antitoxin system	2660238715	Bacteria	Proteobacteria	Gammaproteobacteria	Legionellales	Legionellaceae	Fluoribacter	Fluoribacter bozemanae
pfam11903	ParD_like	2663501377	ParD-like antitoxin of type II toxin-antitoxin system	2660238715	Bacteria	Proteobacteria	Gammaproteobacteria	Legionellales	Legionellaceae	Fluoribacter	Fluoribacter bozemanae
pfam11903	ParD_like	2663501750	ParD-like antitoxin of type II toxin-antitoxin system	2660238715	Bacteria	Proteobacteria	Gammaproteobacteria	Legionellales	Legionellaceae	Fluoribacter	Fluoribacter bozemanae
pfam11903	ParD_like	2663534810	ParD-like antitoxin of type II toxin-antitoxin system	2660238725	Bacteria	Proteobacteria	Gammaproteobacteria	Pseudomonadales	Moraxellaceae	Acinetobacter	Acinetobacter ursingii
pfam11903	ParD_like	2664570427	ParD-like antitoxin of type II toxin-antitoxin system	2663762831	Bacteria	Proteobacteria	Gammaproteobacteria	Legionellales	Legionellaceae	Legionella	Legionella oakridgensis
pfam11903	ParD_like	2665397252	ParD-like antitoxin of type II toxin-antitoxin system	2663763036	Bacteria	Proteobacteria	Gammaproteobacteria	Enterobacterales	Yersiniaceae	Yersinia	Yersinia pekkanenii
pfam11903	ParD_like	2665948070	ParD-like antitoxin of type II toxin-antitoxin system	2663763173	Bacteria	Proteobacteria	Gammaproteobacteria	Legionellales	Legionellaceae	Legionella	Legionella santicrucis
pfam11903	ParD_like	2667368935	ParD-like antitoxin of type II toxin-antitoxin system	2663763523	Bacteria	Proteobacteria	Gammaproteobacteria	Legionellales	Legionellaceae	Legionella	Legionella anisa
pfam11903	ParD_like	2667413933	ParD-like antitoxin of type II toxin-antitoxin system	2663763536	Bacteria	Proteobacteria	Gammaproteobacteria	Enterobacterales	Yersiniaceae	Yersinia	Yersinia enterocolitica
pfam11903	ParD_like	2667611328	ParD-like antitoxin of type II toxin-antitoxin system	2667527220	Bacteria	Proteobacteria	Gammaproteobacteria	Pseudomonadales	Pseudomonadaceae	Pseudomonas	Pseudomonas litoralis
pfam11903	ParD_like	2669157916	ParD-like antitoxin of type II toxin-antitoxin system	2667527708	Bacteria	Proteobacteria	Gammaproteobacteria	Legionellales	Legionellaceae	Legionella	Legionella quinlivanii
pfam11903	ParD_like	2670485967	ParD-like antitoxin of type II toxin-antitoxin system	2667528026	Bacteria	Proteobacteria	Gammaproteobacteria	Enterobacterales	Yersiniaceae	Yersinia	Yersinia nurmii
pfam11903	ParD_like	2670531121	ParD-like antitoxin of type II toxin-antitoxin system	2667528036	Bacteria	Proteobacteria	Gammaproteobacteria	Enterobacterales	Yersiniaceae	Yersinia	Yersinia enterocolitica
pfam11903	ParD_like	2670922785	ParD-like antitoxin of type II toxin-antitoxin system	2667528130	Bacteria	Proteobacteria	Gammaproteobacteria	Legionellales	Legionellaceae	Legionella	Legionella steelei
pfam11903	ParD_like	2671053637	ParD-like antitoxin of type II toxin-antitoxin system	2667528161	Bacteria	Proteobacteria	Alphaproteobacteria	Rhodospirillales	Rhodospirillaceae	Caenispirillum	Caenispirillum bisanense
pfam11903	ParD_like	2671437418	ParD-like antitoxin of type II toxin-antitoxin system	2671180072	Bacteria	Proteobacteria	Betaproteobacteria	Nitrosomonadales	Nitrosomonadaceae	Nitrosomonas	Nitrosomonas eutropha
pfam11903	ParD_like	2671467599	ParD-like antitoxin of type II toxin-antitoxin system	2671180081	Bacteria	Proteobacteria	Betaproteobacteria	Nitrosomonadales	Nitrosomonadaceae	Nitrosomonas	Nitrosomonas eutropha
pfam11903	ParD_like	2671659964	ParD-like antitoxin of type II toxin-antitoxin system	2671180128	Bacteria	Proteobacteria	Betaproteobacteria	Nitrosomonadales	Nitrosomonadaceae	Nitrosomonas	Nitrosomonas eutropha
pfam11903	ParD_like	2671939154	ParD-like antitoxin of type II toxin-antitoxin system	2671180234	Bacteria	Proteobacteria	Gammaproteobacteria	Chromatiales	Ectothiorhodospiraceae	Ectothiorhodospira	Ectothiorhodospira mobilis
pfam11903	ParD_like	2672113929	ParD-like antitoxin of type II toxin-antitoxin system	2671180280	Bacteria	Proteobacteria	Gammaproteobacteria	Enterobacterales	Erwiniaceae	Erwinia	Erwinia gerundensis
pfam11903	ParD_like	2672181244	ParD-like antitoxin of type II toxin-antitoxin system	2671180295	Bacteria	Proteobacteria	Gammaproteobacteria	Enterobacterales	Yersiniaceae	Yersinia	Yersinia similis
pfam11903	ParD_like	2672409913	ParD-like antitoxin of type II toxin-antitoxin system	2671180348	Bacteria	Proteobacteria	Gammaproteobacteria	Vibrionales	Vibrionaceae	Vibrio	Vibrio tritonius
pfam11903	ParD_like	2673200115	ParD-like antitoxin of type II toxin-antitoxin system	2671180541	Bacteria	Proteobacteria	Gammaproteobacteria	Enterobacterales	Yersiniaceae	Yersinia	Yersinia aldovae
pfam11903	ParD_like	2673421496	ParD-like antitoxin of type II toxin-antitoxin system	2671180598	Bacteria	Proteobacteria	Gammaproteobacteria	Enterobacterales	Yersiniaceae	Yersinia	Yersinia enterocolitica
pfam11903	ParD_like	2673899636	ParD-like antitoxin of type II toxin-antitoxin system	2671180713	Bacteria	Proteobacteria	Gammaproteobacteria	Enterobacterales	Yersiniaceae	Yersinia	Yersinia aldovae
pfam11903	ParD_like	2674529273	ParD-like antitoxin of type II toxin-antitoxin system	2671180868	Bacteria	Proteobacteria	Gammaproteobacteria	Enterobacterales	Yersiniaceae	Yersinia	Yersinia enterocolitica
pfam11903	ParD_like	2675371776	ParD-like antitoxin of type II toxin-antitoxin system	2671181071	Bacteria	Proteobacteria	Gammaproteobacteria	Legionellales	Legionellaceae	Legionella	Legionella pneumophila
pfam11903	ParD_like	2676390172	ParD-like antitoxin of type II toxin-antitoxin system	2675903041	Bacteria	Proteobacteria	Betaproteobacteria	Nitrosomonadales	Nitrosomonadaceae	Nitrosomonas	Nitrosomonas halophila
pfam11903	ParD_like	2676730248	ParD-like antitoxin of type II toxin-antitoxin system	2675903126	Bacteria	Proteobacteria	Betaproteobacteria	Burkholderiales	Burkholderiaceae	Polynucleobacter	Polynucleobacter aenigmaticus
pfam11903	ParD_like	2677222251	ParD-like antitoxin of type II toxin-antitoxin system	2675903246	Bacteria	Proteobacteria	Gammaproteobacteria	Thiotrichales	Piscirickettsiaceae	Piscirickettsia	Piscirickettsia salmonis
pfam11903	ParD_like	2677371908	ParD-like antitoxin of type II toxin-antitoxin system	2675903287	Bacteria	Proteobacteria	Gammaproteobacteria	Enterobacterales	Yersiniaceae	Yersinia	Yersinia pseudotuberculosis
pfam11903	ParD_like	2677554371	ParD-like antitoxin of type II toxin-antitoxin system	2675903337	Bacteria	Proteobacteria	Gammaproteobacteria	Enterobacterales	Yersiniaceae	Yersinia	Yersinia mollaretii
pfam11903	ParD_like	2677906095	ParD-like antitoxin of type II toxin-antitoxin system	2675903421	Bacteria	Proteobacteria	Gammaproteobacteria	Oceanospirillales	Halomonadaceae	Halomonas	Halomonas sp. JCM 19032
pfam11903	ParD_like	2678175456	ParD-like antitoxin of type II toxin-antitoxin system	2675903492	Bacteria	Proteobacteria	Gammaproteobacteria	Oceanospirillales	Halomonadaceae	Halomonas	Halomonas hydrothermalis
pfam11903	ParD_like	2678243078	ParD-like antitoxin of type II toxin-antitoxin system	2675903510	Bacteria	Proteobacteria	Gammaproteobacteria	Enterobacterales	Yersiniaceae	Yersinia	Yersinia pseudotuberculosis
pfam11903	ParD_like	2678327302	ParD-like antitoxin of type II toxin-antitoxin system	2675903532	Bacteria	Proteobacteria	Gammaproteobacteria	Enterobacterales	Yersiniaceae	Yersinia	Yersinia frederiksenii
pfam11903	ParD_like	2678367984	ParD-like antitoxin of type II toxin-antitoxin system	2675903545	Bacteria	Proteobacteria	Gammaproteobacteria	Thiotrichales	Piscirickettsiaceae	Piscirickettsia	Piscirickettsia salmonis
pfam11903	ParD_like	2678399374	ParD-like antitoxin of type II toxin-antitoxin system	2675903554	Bacteria	Proteobacteria	Gammaproteobacteria	Enterobacterales	Erwiniaceae	Pantoea	Pantoea dispersa
pfam11903	ParD_like	2678410894	ParD-like antitoxin of type II toxin-antitoxin system	2675903558	Bacteria	Proteobacteria	Gammaproteobacteria	Enterobacterales	Morganellaceae	Proteus	Proteus mirabilis
pfam11903	ParD_like	2678878294	ParD-like antitoxin of type II toxin-antitoxin system	2675903675	Bacteria	Proteobacteria	Gammaproteobacteria	Enterobacterales	Morganellaceae	Moellerella	Moellerella wisconsensis
pfam11903	ParD_like	2678998035	ParD-like antitoxin of type II ParDE toxin-antitoxin system	2675903705	Bacteria	Proteobacteria	Deltaproteobacteria	unclassified	unclassified	unclassified	Olavius algarvensis Delta 4 endosymbiont
pfam11903	ParD_like	2681852767	ParD-like antitoxin of type II toxin-antitoxin system	2681812808	Bacteria	Proteobacteria	Betaproteobacteria	Rhodocyclales	Rhodocyclaceae	Aromatoleum	Aromatoleum tolulyticum
pfam11903	ParD_like	2682071260	ParD-like antitoxin of type II toxin-antitoxin system	2681812896	Bacteria	Proteobacteria	Gammaproteobacteria	Enterobacterales	Enterobacteriaceae	Enterobacter	Enterobacter kobei
pfam11903	ParD_like	2682229461	ParD-like antitoxin of type II toxin-antitoxin system	2681812944	Bacteria	Nitrospirae	Nitrospira	Nitrospirales	Nitrospiraceae	Nitrospira	unclassified
pfam11903	ParD_like	2683271038	ParD-like antitoxin of type II toxin-antitoxin system	2681813200	Bacteria	Proteobacteria	Gammaproteobacteria	Legionellales	Legionellaceae	Legionella	Legionella spiritensis
pfam11903	ParD_like	2684414378	ParD-like antitoxin of type II toxin-antitoxin system	2681813515	Bacteria	Proteobacteria	Gammaproteobacteria	Oceanospirillales	Oceanospirillaceae	Oleibacter	Oleibacter marinus
pfam11903	ParD_like	2684681645	ParD-like antitoxin of type II toxin-antitoxin system	2684622514	Bacteria	Proteobacteria	Gammaproteobacteria	Legionellales	Legionellaceae	Legionella	Legionella pneumophila
pfam11903	ParD_like	2684995848	ParD-like antitoxin of type II toxin-antitoxin system	2684622593	Bacteria	Proteobacteria	Gammaproteobacteria	Alteromonadales	Pseudoalteromonadaceae	Pseudoalteromonas	Pseudoalteromonas sp. 10-33
pfam11903	ParD_like	2684997747	ParD-like antitoxin of type II toxin-antitoxin system	2684622594	Bacteria	Proteobacteria	Gammaproteobacteria	Vibrionales	Vibrionaceae	Vibrio	Vibrio crassostreae
pfam11903	ParD_like	2685002711	ParD-like antitoxin of type II toxin-antitoxin system	2684622595	Bacteria	Proteobacteria	Gammaproteobacteria	Oceanospirillales	Halomonadaceae	Halomonas	Halomonas sp. KX33721
pfam11903	ParD_like	2685031837	ParD-like antitoxin of type II toxin-antitoxin system	2684622603	Bacteria	Proteobacteria	Gammaproteobacteria	Vibrionales	Vibrionaceae	Aliivibrio	Aliivibrio wodanis
pfam11903	ParD_like	2685319367	ParD-like antitoxin of type II toxin-antitoxin system	2684622674	Bacteria	Proteobacteria	Gammaproteobacteria	Enterobacterales	Yersiniaceae	Yersinia	Yersinia mollaretii
pfam11903	ParD_like	2685339264	ParD-like antitoxin of type II toxin-antitoxin system	2684622678	Bacteria	Proteobacteria	Gammaproteobacteria	Enterobacterales	Yersiniaceae	Yersinia	Yersinia pseudotuberculosis
pfam11903	ParD_like	2685702425	ParD-like antitoxin of type II toxin-antitoxin system	2684622796	Bacteria	Proteobacteria	Gammaproteobacteria	Oceanospirillales	Oleiphilaceae	Oleiphilus	Oleiphilus sp. HI0081
pfam11903	ParD_like	2685859090	ParD-like antitoxin of type II toxin-antitoxin system	2684622845	Bacteria	Proteobacteria	Gammaproteobacteria	Enterobacterales	Morganellaceae	Xenorhabdus	Xenorhabdus koppenhoeferi
pfam11903	ParD_like	2685859803	ParD-like antitoxin of type II toxin-antitoxin system	2684622846	Bacteria	Proteobacteria	Gammaproteobacteria	Enterobacterales	Morganellaceae	Xenorhabdus	Xenorhabdus japonica
pfam11903	ParD_like	2686566692	ParD-like antitoxin of type II toxin-antitoxin system	2684623042	Bacteria	Proteobacteria	Gammaproteobacteria	Alteromonadales	Alteromonadaceae	Alteromonas	Alteromonas stellipolaris
pfam11903	ParD_like	2687050719	ParD-like antitoxin of type II toxin-antitoxin system	2684623167	Bacteria	Proteobacteria	Gammaproteobacteria	Alteromonadales	Alteromonadaceae	Alteromonas	Alteromonas stellipolaris
pfam11903	ParD_like	2687186418	ParD-like antitoxin of type II toxin-antitoxin system	2684623206	Bacteria	Proteobacteria	Gammaproteobacteria	Alteromonadales	Alteromonadaceae	Alteromonas	Alteromonas macleodii
pfam11903	ParD_like	2687844592	ParD-like antitoxin of type II toxin-antitoxin system	2687453199	Bacteria	Proteobacteria	Gammaproteobacteria	Chromatiales	Ectothiorhodospiraceae	Ectothiorhodospira	Ectothiorhodospira sp. BSL-9
pfam11903	ParD_like	2687889518	ParD-like antitoxin of type II toxin-antitoxin system	2687453211	Bacteria	Proteobacteria	Gammaproteobacteria	Enterobacterales	Morganellaceae	Xenorhabdus	Xenorhabdus nematophila
pfam11903	ParD_like	2687934824	ParD-like antitoxin of type II toxin-antitoxin system	2687453224	Bacteria	Proteobacteria	Gammaproteobacteria	Thiotrichales	Piscirickettsiaceae	Piscirickettsia	Piscirickettsia salmonis
pfam11903	ParD_like	2688361486	ParD-like antitoxin of type II toxin-antitoxin system	2687453332	Bacteria	Proteobacteria	Gammaproteobacteria	Enterobacterales	Enterobacteriaceae	Lelliottia	Lelliottia amnigena
pfam11903	ParD_like	2688440341	ParD-like antitoxin of type II toxin-antitoxin system	2687453355	Bacteria	Proteobacteria	Gammaproteobacteria	Alteromonadales	Alteromonadaceae	Alteromonas	Alteromonas sp. Mac1
pfam11903	ParD_like	2688528578	ParD-like antitoxin of type II toxin-antitoxin system	2687453376	Bacteria	Proteobacteria	Gammaproteobacteria	Enterobacterales	Hafniaceae	Edwardsiella	Edwardsiella sp. LADL05-105
pfam11903	ParD_like	2688777949	ParD-like antitoxin of type II toxin-antitoxin system	2687453434	Bacteria	Proteobacteria	Gammaproteobacteria	Alteromonadales	Alteromonadaceae	Alteromonas	Alteromonas sp. Mac2
pfam11903	ParD_like	2688795294	ParD-like antitoxin of type II toxin-antitoxin system	2687453440	Bacteria	Proteobacteria	Gammaproteobacteria	Aeromonadales	Aeromonadaceae	Aeromonas	Aeromonas veronii
pfam11903	ParD_like	2688970806	ParD-like antitoxin of type II toxin-antitoxin system	2687453483	Bacteria	Proteobacteria	Gammaproteobacteria	Thiotrichales	Piscirickettsiaceae	Piscirickettsia	Piscirickettsia salmonis
pfam11903	ParD_like	2688989708	ParD-like antitoxin of type II toxin-antitoxin system	2687453488	Bacteria	Proteobacteria	Gammaproteobacteria	Alteromonadales	Alteromonadaceae	Alteromonas	Alteromonas macleodii
pfam11903	ParD_like	2689038791	ParD-like antitoxin of type II toxin-antitoxin system	2687453500	Bacteria	Proteobacteria	Gammaproteobacteria	Alteromonadales	Alteromonadaceae	Alteromonas	Alteromonas stellipolaris
pfam11903	ParD_like	2689132908	ParD-like antitoxin of type II toxin-antitoxin system	2687453526	Bacteria	Proteobacteria	Gammaproteobacteria	Alteromonadales	Alteromonadaceae	Alteromonas	Alteromonas mediterranea
pfam11903	ParD_like	2689429319	ParD-like antitoxin of type II toxin-antitoxin system	2687453598	Bacteria	Proteobacteria	Betaproteobacteria	Burkholderiales	Burkholderiaceae	Polynucleobacter	Polynucleobacter wuianus
pfam11903	ParD_like	2689428833	ParD-like antitoxin of type II toxin-antitoxin system	2687453598	Bacteria	Proteobacteria	Betaproteobacteria	Burkholderiales	Burkholderiaceae	Polynucleobacter	Polynucleobacter wuianus
pfam11903	ParD_like	2689567921	ParD-like antitoxin of type II toxin-antitoxin system	2687453642	Bacteria	Proteobacteria	Gammaproteobacteria	Alteromonadales	Alteromonadaceae	Alteromonas	Alteromonas mediterranea
pfam11903	ParD_like	2689572363	ParD-like antitoxin of type II toxin-antitoxin system	2687453643	Bacteria	Proteobacteria	Gammaproteobacteria	Alteromonadales	Alteromonadaceae	Alteromonas	Alteromonas addita
pfam11903	ParD_like	2690318618	ParD-like antitoxin of type II toxin-antitoxin system	2690315601	Bacteria	Proteobacteria	Gammaproteobacteria	Pseudomonadales	Moraxellaceae	Acinetobacter	Acinetobacter apis
pfam11903	ParD_like	2690815414	ParD-like antitoxin of type II toxin-antitoxin system	2690315711	Bacteria	Proteobacteria	Gammaproteobacteria	Enterobacterales	Morganellaceae	Proteus	Proteus mirabilis
pfam11903	ParD_like	2691059255	ParD-like antitoxin of type II toxin-antitoxin system	2690315780	Bacteria	Proteobacteria	Gammaproteobacteria	Enterobacterales	Morganellaceae	Proteus	Proteus vulgaris
pfam11903	ParD_like	2691252998	ParD-like antitoxin of type II toxin-antitoxin system	2690315833	Bacteria	Proteobacteria	Gammaproteobacteria	Thiotrichales	Piscirickettsiaceae	Hydrogenovibrio	unclassified
pfam11903	ParD_like	2692484169	ParD-like antitoxin of type II toxin-antitoxin system	2690316156	Bacteria	Proteobacteria	Gammaproteobacteria	Enterobacterales	Enterobacteriaceae	Escherichia	Escherichia coli
pfam11903	ParD_like	2693499613	ParD-like antitoxin of type II toxin-antitoxin system	2693429517	Bacteria	Proteobacteria	Gammaproteobacteria	Enterobacterales	Yersiniaceae	Yersinia	Yersinia aldovae
pfam11903	ParD_like	2694057863	ParD-like antitoxin of type II toxin-antitoxin system	2693429649	Bacteria	Proteobacteria	Gammaproteobacteria	Legionellales	Legionellaceae	Legionella	Legionella geestiana
pfam11903	ParD_like	2694527653	ParD-like antitoxin of type II toxin-antitoxin system	2693429757	Bacteria	Proteobacteria	Gammaproteobacteria	Legionellales	Legionellaceae	Legionella	Legionella cincinnatiensis
pfam11903	ParD_like	2694895862	ParD-like antitoxin of type II toxin-antitoxin system	2693429862	Bacteria	Proteobacteria	Gammaproteobacteria	Oceanospirillales	Oceanospirillaceae	Marinobacterium	Marinobacterium lutimaris
pfam11903	ParD_like	2696482937	ParD-like antitoxin of type II toxin-antitoxin system	2695420550	Bacteria	Proteobacteria	Gammaproteobacteria	Enterobacterales	Yersiniaceae	Yersinia	Yersinia enterocolitica
pfam11903	ParD_like	2697187050	ParD-like antitoxin of type II toxin-antitoxin system	2695420717	Bacteria	Proteobacteria	Gammaproteobacteria	Enterobacterales	Yersiniaceae	Yersinia	Yersinia enterocolitica
pfam11903	ParD_like	2697488269	ParD-like antitoxin of type II toxin-antitoxin system	2695420790	Bacteria	Proteobacteria	Gammaproteobacteria	Enterobacterales	Yersiniaceae	Yersinia	Yersinia enterocolitica
pfam11903	ParD_like	2699992517	ParD-like antitoxin of type II toxin-antitoxin system	2698536663	Bacteria	Proteobacteria	Gammaproteobacteria	Enterobacterales	Yersiniaceae	Yersinia	Yersinia pseudotuberculosis
pfam11903	ParD_like	2700420416	ParD-like antitoxin of type II toxin-antitoxin system	2698536813	Bacteria	Proteobacteria	Gammaproteobacteria	Oceanospirillales	Halomonadaceae	Halomonas	Halomonas meridiana
pfam11903	ParD_like	2700457855	ParD-like antitoxin of type II toxin-antitoxin system	2698536817	Bacteria	Proteobacteria	Gammaproteobacteria	Oceanospirillales	Halomonadaceae	Halomonas	Halomonas meridiana
pfam11903	ParD_like	2700808526	ParD-like antitoxin of type II toxin-antitoxin system	2698536942	Bacteria	Proteobacteria	Gammaproteobacteria	Oceanospirillales	Halomonadaceae	Halomonas	Halomonas subglaciescola
pfam11903	ParD_like	2700825711	ParD-like antitoxin of type II toxin-antitoxin system	2698536967	Bacteria	Proteobacteria	Betaproteobacteria	Burkholderiales	Comamonadaceae	Rhodoferax	Rhodoferax sp. JGI CrystG Apr3-1-L10
pfam11903	ParD_like	2700826330	ParD-like antitoxin of type II toxin-antitoxin system	2698536968	Bacteria	Proteobacteria	Betaproteobacteria	Burkholderiales	Comamonadaceae	Rhodoferax	Rhodoferax sp. JGI CrystG Apr3-1-L10
pfam11903	ParD_like	2700826817	ParD-like antitoxin of type II toxin-antitoxin system	2698536969	Bacteria	Spirochaetes	unclassified	unclassified	unclassified	unclassified	Spirochaetes bacterium
pfam11903	ParD_like	2700828246	ParD-like antitoxin of type II toxin-antitoxin system	2698536970	Bacteria	Spirochaetes	unclassified	unclassified	unclassified	unclassified	Spirochaetes bacterium
pfam11903	ParD_like	2700901562	ParD-like antitoxin of type II toxin-antitoxin system	2698537012	Bacteria	Proteobacteria	Gammaproteobacteria	Oceanospirillales	Halomonadaceae	Halomonas	Halomonas meridiana
pfam11903	ParD_like	2700935028	ParD-like antitoxin of type II toxin-antitoxin system	2698537051	Bacteria	Proteobacteria	Deltaproteobacteria	Desulfobacterales	Desulfobulbaceae	unclassified	Desulfobulbaceae bacterium
pfam11903	ParD_like	2700935749	ParD-like antitoxin of type II toxin-antitoxin system	2698537052	Bacteria	Proteobacteria	Deltaproteobacteria	Desulfobacterales	Desulfobulbaceae	unclassified	Desulfobulbaceae bacterium
pfam11903	ParD_like	2700981529	ParD-like antitoxin of type II toxin-antitoxin system	2698537118	Bacteria	Proteobacteria	Gammaproteobacteria	Thiotrichales	Piscirickettsiaceae	Thiomicrospira	Thiomicrospira sp. JGI CrystG Aug08-2-H14
pfam11903	ParD_like	2700982455	ParD-like antitoxin of type II toxin-antitoxin system	2698537119	Bacteria	Proteobacteria	Gammaproteobacteria	Thiotrichales	Piscirickettsiaceae	Thiomicrospira	Thiomicrospira sp. JGI CrystG Aug08-2-H14
pfam11903	ParD_like	2700985547	ParD-like antitoxin of type II toxin-antitoxin system	2698537122	Bacteria	Proteobacteria	Gammaproteobacteria	Legionellales	unclassified	unclassified	Legionellales bacterium JGI CrystG Aug08-2-D11
pfam11903	ParD_like	2701612682	ParD-like antitoxin of type II toxin-antitoxin system	2700989176	Bacteria	Proteobacteria	Gammaproteobacteria	Pseudomonadales	Moraxellaceae	Acinetobacter	Acinetobacter towneri
pfam11903	ParD_like	2702285384	ParD-like antitoxin of type II toxin-antitoxin system	2700989360	Bacteria	Proteobacteria	Gammaproteobacteria	Enterobacterales	Yersiniaceae	Yersinia	Yersinia enterocolitica
pfam11903	ParD_like	2703705688	ParD-like antitoxin of type II ParDE toxin-antitoxin system	2700989662	Bacteria	Proteobacteria	Gammaproteobacteria	Alteromonadales	Alteromonadaceae	Marinobacter	Marinobacter persicus
pfam11903	ParD_like	2703709136	ParD-like antitoxin of type II ParDE toxin-antitoxin system	2700989663	Bacteria	Proteobacteria	Gammaproteobacteria	Alteromonadales	Alteromonadaceae	Marinobacter	Marinobacter persicus
pfam11903	ParD_like	2703715103	ParD-like antitoxin of type II ParDE toxin-antitoxin system	2700989665	Bacteria	Proteobacteria	Gammaproteobacteria	Alteromonadales	Alteromonadaceae	Marinobacter	Marinobacter persicus
pfam11903	ParD_like	2706128684	ParD-like antitoxin of type II toxin-antitoxin system	2703719268	Bacteria	Chlorobi	unclassified	unclassified	unclassified	unclassified	unclassified
pfam11903	ParD_like	2706403014	ParD-like antitoxin of type II toxin-antitoxin system	2703719334	Bacteria	Proteobacteria	Deltaproteobacteria	unclassified	unclassified	unclassified	unclassified
pfam11903	ParD_like	2706857224	ParD-like antitoxin of type II toxin-antitoxin system	2706794427	Bacteria	Proteobacteria	Gammaproteobacteria	Legionellales	Legionellaceae	Legionella	Legionella pneumophila
pfam11903	ParD_like	2706877025	ParD-like antitoxin of type II toxin-antitoxin system	2706794433	Bacteria	Proteobacteria	Gammaproteobacteria	Legionellales	Legionellaceae	Legionella	Legionella pneumophila
pfam11903	ParD_like	2707572530	ParD-like antitoxin of type II toxin-antitoxin system	2706794594	Bacteria	Proteobacteria	Gammaproteobacteria	Enterobacterales	Yersiniaceae	Yersinia	Yersinia frederiksenii
pfam11903	ParD_like	2707576082	ParD-like antitoxin of type II toxin-antitoxin system	2706794595	Bacteria	Proteobacteria	Gammaproteobacteria	Enterobacterales	Yersiniaceae	Yersinia	Yersinia similis
pfam11903	ParD_like	2707585350	ParD-like antitoxin of type II toxin-antitoxin system	2706794597	Bacteria	Proteobacteria	Gammaproteobacteria	Enterobacterales	Yersiniaceae	Yersinia	Yersinia kristensenii
pfam11903	ParD_like	2707704417	ParD-like antitoxin of type II toxin-antitoxin system	2706794624	Bacteria	Proteobacteria	Gammaproteobacteria	Enterobacterales	Yersiniaceae	Yersinia	Yersinia bercovieri
pfam11903	ParD_like	2707724361	ParD-like antitoxin of type II toxin-antitoxin system	2706794630	Bacteria	Proteobacteria	Gammaproteobacteria	Enterobacterales	Yersiniaceae	Yersinia	Yersinia mollaretii
pfam11903	ParD_like	2707735663	ParD-like antitoxin of type II toxin-antitoxin system	2706794633	Bacteria	Proteobacteria	Gammaproteobacteria	Enterobacterales	Yersiniaceae	Yersinia	Yersinia frederiksenii
pfam11903	ParD_like	2707738597	ParD-like antitoxin of type II toxin-antitoxin system	2706794634	Bacteria	Proteobacteria	Gammaproteobacteria	Enterobacterales	Yersiniaceae	Yersinia	Yersinia mollaretii
pfam11903	ParD_like	2707753461	ParD-like antitoxin of type II toxin-antitoxin system	2706794637	Bacteria	Proteobacteria	Gammaproteobacteria	Enterobacterales	Yersiniaceae	Yersinia	Yersinia mollaretii
pfam11903	ParD_like	2707773753	ParD-like antitoxin of type II toxin-antitoxin system	2706794642	Bacteria	Proteobacteria	Gammaproteobacteria	Enterobacterales	Yersiniaceae	Yersinia	Yersinia mollaretii
pfam11903	ParD_like	2708604321	ParD-like antitoxin of type II toxin-antitoxin system	2706795025	Bacteria	Spirochaetes	Spirochaetia	Spirochaetales	Spirochaetaceae	Alkalispirochaeta	Alkalispirochaeta americana
pfam11903	ParD_like	2708939062	ParD-like antitoxin of type II toxin-antitoxin system	2708742468	Bacteria	Cyanobacteria	unclassified	Synechococcales	Synechococcaceae	Synechococcus	Synechococcus sp. 7002
pfam11903	ParD_like	2709098407	ParD-like antitoxin of type II toxin-antitoxin system	2708742537	Bacteria	Cyanobacteria	unclassified	Synechococcales	Synechococcaceae	Synechococcus	Synechococcus sp. OG1
pfam11903	ParD_like	2709165015	ParD-like antitoxin of type II toxin-antitoxin system	2708742568	Bacteria	Spirochaetes	Spirochaetia	Spirochaetales	Spirochaetaceae	Treponema	Treponema sp. GWA1_62_8
pfam11903	ParD_like	2709214939	ParD-like antitoxin of type II toxin-antitoxin system	2708742591	Bacteria	Candidatus Rokubacteria	unclassified	unclassified	unclassified	unclassified	Candidatus Rokubacteria bacterium GWA2_70_23
pfam11903	ParD_like	2709235475	ParD-like antitoxin of type II toxin-antitoxin system	2708742601	Bacteria	Proteobacteria	Betaproteobacteria	Nitrosomonadales	unclassified	unclassified	Gallionellales bacterium GWA2_60_142
pfam11903	ParD_like	2709259152	ParD-like antitoxin of type II toxin-antitoxin system	2708742612	Bacteria	Spirochaetes	Spirochaetia	Spirochaetales	Spirochaetaceae	Treponema	Treponema sp. GWB1_62_6
pfam11903	ParD_like	2709298739	ParD-like antitoxin of type II toxin-antitoxin system	2708742627	Bacteria	Proteobacteria	Deltaproteobacteria	Syntrophobacterales	unclassified	unclassified	Syntrophobacterales bacterium GWC2_56_13
pfam11903	ParD_like	2709336204	ParD-like antitoxin of type II toxin-antitoxin system	2708742644	Bacteria	Candidatus Margulisbacteria	unclassified	unclassified	unclassified	unclassified	Candidatus Margulisbacteria bacterium GWE2_39_32
pfam11903	ParD_like	2709342152	ParD-like antitoxin of type II toxin-antitoxin system	2708742647	Bacteria	Proteobacteria	Gammaproteobacteria	unclassified	unclassified	unclassified	Gammaproteobacteria bacterium GWE2_37_16
pfam11903	ParD_like	2709447974	ParD-like antitoxin of type II toxin-antitoxin system	2708742682	Bacteria	Candidatus Margulisbacteria	unclassified	unclassified	unclassified	unclassified	Candidatus Margulisbacteria bacterium GWF2_38_17
pfam11903	ParD_like	2709536009	ParD-like antitoxin of type II toxin-antitoxin system	2708742716	Bacteria	Proteobacteria	Gammaproteobacteria	unclassified	unclassified	unclassified	Gammaproteobacteria bacterium RBG_16_37_9
pfam11903	ParD_like	2709626026	ParD-like antitoxin of type II toxin-antitoxin system	2708742754	Bacteria	Proteobacteria	Deltaproteobacteria	unclassified	unclassified	unclassified	Deltaproteobacteria bacterium RBG_16_44_11
pfam11903	ParD_like	2709665113	ParD-like antitoxin of type II toxin-antitoxin system	2708742768	Bacteria	Proteobacteria	Betaproteobacteria	unclassified	unclassified	unclassified	Betaproteobacteria bacterium RBG_16_58_11
pfam11903	ParD_like	2709805890	ParD-like antitoxin of type II toxin-antitoxin system	2708742837	Bacteria	Proteobacteria	Betaproteobacteria	unclassified	unclassified	unclassified	Betaproteobacteria bacterium RBG_19FT_COMBO_58_11
pfam11903	ParD_like	2710283562	ParD-like antitoxin of type II toxin-antitoxin system	2710264505	Bacteria	Proteobacteria	Alphaproteobacteria	unclassified	unclassified	unclassified	Alphaproteobacteria bacterium RIFCSPHIGHO2_02_FULL_46_13
pfam11903	ParD_like	2710730345	ParD-like antitoxin of type II toxin-antitoxin system	2710723504	Bacteria	Proteobacteria	Gammaproteobacteria	unclassified	unclassified	unclassified	Gammaproteobacteria bacterium RIFCSPHIGHO2_12_38_15
pfam11903	ParD_like	2710886207	ParD-like antitoxin of type II toxin-antitoxin system	2710723599	Bacteria	Proteobacteria	Gammaproteobacteria	unclassified	unclassified	unclassified	Gammaproteobacteria bacterium RIFCSPHIGHO2_12_FULL_41_20
pfam11903	ParD_like	2710893254	ParD-like antitoxin of type II toxin-antitoxin system	2710723604	Bacteria	Proteobacteria	Gammaproteobacteria	Legionellales	unclassified	unclassified	Legionellales bacterium RIFCSPHIGHO2_12_FULL_35_11
pfam11903	ParD_like	2710917767	ParD-like antitoxin of type II toxin-antitoxin system	2710723627	Bacteria	Proteobacteria	Gammaproteobacteria	unclassified	unclassified	unclassified	Gammaproteobacteria bacterium RIFCSPHIGHO2_12_FULL_37_14
pfam11903	ParD_like	2710980995	ParD-like antitoxin of type II toxin-antitoxin system	2710723683	Bacteria	Verrucomicrobia	unclassified	unclassified	unclassified	unclassified	Verrucomicrobia bacterium RIFCSPHIGHO2_12_FULL_41_10
pfam11903	ParD_like	2710982915	ParD-like antitoxin of type II toxin-antitoxin system	2710723684	Bacteria	Proteobacteria	Alphaproteobacteria	unclassified	unclassified	unclassified	Alphaproteobacteria bacterium RIFCSPHIGHO2_12_FULL_45_9
pfam11903	ParD_like	2710985134	ParD-like antitoxin of type II toxin-antitoxin system	2710723685	Bacteria	Proteobacteria	Gammaproteobacteria	unclassified	unclassified	unclassified	Gammaproteobacteria bacterium RIFCSPHIGHO2_12_FULL_45_9
pfam11903	ParD_like	2711002521	ParD-like antitoxin of type II toxin-antitoxin system	2710723695	Bacteria	Nitrospinae	unclassified	unclassified	unclassified	unclassified	Nitrospinae bacterium RIFCSPLOWO2_01_FULL_39_10
pfam11903	ParD_like	2711346758	ParD-like antitoxin of type II toxin-antitoxin system	2710724008	Bacteria	Ignavibacteriae	Ignavibacteria	unclassified	unclassified	unclassified	Ignavibacteria bacterium RIFCSPLOWO2_02_FULL_55_14
pfam11903	ParD_like	2711455885	ParD-like antitoxin of type II toxin-antitoxin system	2710724075	Bacteria	Proteobacteria	Gammaproteobacteria	unclassified	unclassified	unclassified	Gammaproteobacteria bacterium RIFCSPLOWO2_02_FULL_38_11
pfam11903	ParD_like	2711562560	ParD-like antitoxin of type II toxin-antitoxin system	2710724120	Bacteria	Proteobacteria	Betaproteobacteria	Burkholderiales	Burkholderiaceae	Polynucleobacter	Polynucleobacter meluiroseus
pfam11903	ParD_like	2711562835	ParD-like antitoxin of type II toxin-antitoxin system	2710724120	Bacteria	Proteobacteria	Betaproteobacteria	Burkholderiales	Burkholderiaceae	Polynucleobacter	Polynucleobacter meluiroseus
pfam11903	ParD_like	2711592228	ParD-like antitoxin of type II toxin-antitoxin system	2710724141	Bacteria	Proteobacteria	Gammaproteobacteria	Vibrionales	Vibrionaceae	Vibrio	unclassified
pfam11903	ParD_like	2711755800	ParD-like antitoxin of type II toxin-antitoxin system	2710724216	Bacteria	Proteobacteria	Gammaproteobacteria	Thiotrichales	Thiotrichaceae	Achromatium	uncultured Achromatium sp.
pfam11903	ParD_like	2712788432	ParD-like antitoxin of type II toxin-antitoxin system	2711768289	Bacteria	Proteobacteria	Gammaproteobacteria	Pseudomonadales	unclassified	unclassified	Pseudomonadales bacterium RIFCSPLOWO2_02_FULL_63_210
pfam11903	ParD_like	2712856418	ParD-like antitoxin of type II toxin-antitoxin system	2711768318	Bacteria	Proteobacteria	Betaproteobacteria	Nitrosomonadales	unclassified	unclassified	Gallionellales bacterium RIFCSPLOWO2_12_FULL_59_22
pfam11903	ParD_like	2712878204	ParD-like antitoxin of type II toxin-antitoxin system	2711768323	Bacteria	Proteobacteria	Betaproteobacteria	Burkholderiales	unclassified	unclassified	Burkholderiales bacterium RIFCSPLOWO2_12_FULL_61_40
pfam11903	ParD_like	2713263981	ParD-like antitoxin of type II toxin-antitoxin system	2711768529	Bacteria	Proteobacteria	Gammaproteobacteria	unclassified	unclassified	unclassified	Gammaproteobacteria bacterium RIFOXYA12_FULL_61_12
pfam11903	ParD_like	2713272748	ParD-like antitoxin of type II toxin-antitoxin system	2711768532	Bacteria	Proteobacteria	Deltaproteobacteria	unclassified	unclassified	unclassified	Deltaproteobacteria bacterium RIFOXYA12_FULL_58_15
pfam11903	ParD_like	2713378429	ParD-like antitoxin of type II toxin-antitoxin system	2711768587	Bacteria	Proteobacteria	Gammaproteobacteria	Thiotrichales	Thiotrichaceae	Achromatium	uncultured Achromatium sp.
pfam11903	ParD_like	2713380100	ParD-like antitoxin of type II toxin-antitoxin system	2711768588	Bacteria	Proteobacteria	Gammaproteobacteria	Thiotrichales	Thiotrichaceae	Achromatium	uncultured Achromatium sp.
pfam11903	ParD_like	2713528328	ParD-like antitoxin of type II toxin-antitoxin system	2711768628	Bacteria	candidate division NC10	unclassified	unclassified	unclassified	Candidatus Methylomirabilis	Candidatus Methylomirabilis oxyfera
pfam11903	ParD_like	2713740544	ParD-like antitoxin of type II toxin-antitoxin system	2711768725	Bacteria	Spirochaetes	Spirochaetia	Spirochaetales	Spirochaetaceae	Treponema	Treponema sp. RIFOXYC1_FULL_61_9
pfam11903	ParD_like	2713774518	ParD-like antitoxin of type II toxin-antitoxin system	2711768749	Bacteria	Spirochaetes	unclassified	unclassified	unclassified	unclassified	Spirochaetes bacterium RIFOXYC1_FULL_54_7
pfam11903	ParD_like	2713785043	ParD-like antitoxin of type II toxin-antitoxin system	2711768755	Bacteria	Proteobacteria	Betaproteobacteria	Burkholderiales	unclassified	unclassified	Burkholderiales bacterium RIFOXYC12_FULL_65_23
pfam11903	ParD_like	2713841934	ParD-like antitoxin of type II toxin-antitoxin system	2711768781	Bacteria	Proteobacteria	Deltaproteobacteria	unclassified	unclassified	unclassified	Deltaproteobacteria bacterium RIFOXYD12_FULL_50_9
pfam11903	ParD_like	2713851317	ParD-like antitoxin of type II toxin-antitoxin system	2711768784	Bacteria	Proteobacteria	Gammaproteobacteria	unclassified	unclassified	unclassified	Gammaproteobacteria bacterium RIFOXYD12_FULL_61_37
pfam11903	ParD_like	2713872025	ParD-like antitoxin of type II toxin-antitoxin system	2711768791	Bacteria	Proteobacteria	Betaproteobacteria	Nitrosomonadales	unclassified	unclassified	Gallionellales bacterium RIFOXYD12_FULL_53_10
pfam11903	ParD_like	2714012832	ParD-like antitoxin of type II toxin-antitoxin system	2713896733	Bacteria	Proteobacteria	Gammaproteobacteria	Enterobacterales	Morganellaceae	Proteus	Proteus mirabilis
pfam11903	ParD_like	2714344233	ParD-like antitoxin of type II toxin-antitoxin system	2713896804	Bacteria	Proteobacteria	Gammaproteobacteria	Alteromonadales	Idiomarinaceae	Idiomarina	Idiomarina zobellii
pfam11903	ParD_like	2715605184	ParD-like antitoxin of type II toxin-antitoxin system	2713897121	Bacteria	Proteobacteria	Gammaproteobacteria	Enterobacterales	Morganellaceae	Proteus	Proteus mirabilis
pfam11903	ParD_like	2715710235	ParD-like antitoxin of type II toxin-antitoxin system	2713897140	Bacteria	Proteobacteria	Gammaproteobacteria	Enterobacterales	Enterobacteriaceae	Escherichia	Escherichia coli
pfam11903	ParD_like	2715966726	ParD-like antitoxin of type II toxin-antitoxin system	2713897191	Bacteria	Proteobacteria	Gammaproteobacteria	Legionellales	Legionellaceae	Legionella	Legionella pneumophila
pfam11903	ParD_like	2716594235	ParD-like antitoxin of type II toxin-antitoxin system	2713897355	Bacteria	Lentisphaerae	unclassified	unclassified	unclassified	unclassified	Lentisphaerae bacterium RIFOXYB12_FULL_60_10
pfam11903	ParD_like	2716594745	ParD-like antitoxin of type II toxin-antitoxin system	2713897356	Bacteria	Proteobacteria	Deltaproteobacteria	unclassified	unclassified	unclassified	Deltaproteobacteria bacterium RIFOXYB12_FULL_58_9
pfam11903	ParD_like	2716743067	ParD-like antitoxin of type II toxin-antitoxin system	2713897430	Bacteria	Proteobacteria	Gammaproteobacteria	Chromatiales	unclassified	unclassified	unclassified
pfam11903	ParD_like	2716746298	ParD-like antitoxin of type II toxin-antitoxin system	2713897431	Bacteria	Proteobacteria	Gammaproteobacteria	Chromatiales	unclassified	unclassified	unclassified
pfam11903	ParD_like	2716923866	ParD-like antitoxin of type II toxin-antitoxin system	2716884121	Bacteria	Proteobacteria	Deltaproteobacteria	unclassified	unclassified	unclassified	Deltaproteobacteria bacterium RIFOXYC2_FULL_48_10
pfam11903	ParD_like	2718389305	ParD-like antitoxin of type II ParDE toxin-antitoxin system	2718217660	Bacteria	Proteobacteria	Gammaproteobacteria	Alteromonadales	Idiomarinaceae	Aliidiomarina	Aliidiomarina maris
pfam11903	ParD_like	2718871278	ParD-like antitoxin of type II toxin-antitoxin system	2718217796	Bacteria	Proteobacteria	Gammaproteobacteria	Legionellales	Legionellaceae	Legionella	Legionella pneumophila
pfam11903	ParD_like	2719076660	ParD-like antitoxin of type II toxin-antitoxin system	2718217857	Bacteria	Proteobacteria	Gammaproteobacteria	Enterobacterales	Yersiniaceae	Serratia	Serratia liquefaciens
pfam11903	ParD_like	2719375985	ParD-like antitoxin of type II toxin-antitoxin system	2718217925	Bacteria	Proteobacteria	Gammaproteobacteria	Alteromonadales	Alteromonadaceae	Alteromonas	Alteromonas sp. Mex14
pfam11903	ParD_like	2719510436	ParD-like antitoxin of type II toxin-antitoxin system	2718217957	Bacteria	Proteobacteria	Betaproteobacteria	Rhodocyclales	Zoogloeaceae	Thauera	Thauera chlorobenzoica
pfam11903	ParD_like	2719629800	ParD-like antitoxin of type II toxin-antitoxin system	2718217988	Bacteria	Proteobacteria	Gammaproteobacteria	Thiotrichales	Francisellaceae	Allofrancisella	Allofrancisella guangzhouensis
pfam11903	ParD_like	2719661416	ParD-like antitoxin of type II toxin-antitoxin system	2718217996	Bacteria	Proteobacteria	Gammaproteobacteria	Thiotrichales	Piscirickettsiaceae	Piscirickettsia	Piscirickettsia salmonis
pfam11903	ParD_like	2719822284	ParD-like antitoxin of type II toxin-antitoxin system	2718218031	Bacteria	Proteobacteria	Gammaproteobacteria	Enterobacterales	Morganellaceae	Xenorhabdus	Xenorhabdus hominickii
pfam11903	ParD_like	2719821639	ParD-like antitoxin of type II toxin-antitoxin system	2718218031	Bacteria	Proteobacteria	Gammaproteobacteria	Enterobacterales	Morganellaceae	Xenorhabdus	Xenorhabdus hominickii
pfam11903	ParD_like	2719821989	ParD-like antitoxin of type II toxin-antitoxin system	2718218031	Bacteria	Proteobacteria	Gammaproteobacteria	Enterobacterales	Morganellaceae	Xenorhabdus	Xenorhabdus hominickii
pfam11903	ParD_like	2720111563	ParD-like antitoxin of type II toxin-antitoxin system	2718218105	Bacteria	Proteobacteria	Gammaproteobacteria	Alteromonadales	Alteromonadaceae	Alteromonas	Alteromonas mediterranea
pfam11903	ParD_like	2720637797	ParD-like antitoxin of type II toxin-antitoxin system	2718218236	Bacteria	Proteobacteria	Gammaproteobacteria	Thiotrichales	Piscirickettsiaceae	Piscirickettsia	Piscirickettsia salmonis
pfam11903	ParD_like	2720639795	ParD-like antitoxin of type II toxin-antitoxin system	2718218237	Bacteria	Proteobacteria	Gammaproteobacteria	Thiotrichales	Piscirickettsiaceae	Piscirickettsia	Piscirickettsia salmonis
pfam11903	ParD_like	2720728117	ParD-like antitoxin of type II toxin-antitoxin system	2718218257	Bacteria	Proteobacteria	Gammaproteobacteria	Thiotrichales	Piscirickettsiaceae	Piscirickettsia	Piscirickettsia salmonis
pfam11903	ParD_like	2721004563	ParD-like antitoxin of type II toxin-antitoxin system	2718218327	Bacteria	Proteobacteria	Gammaproteobacteria	Thiotrichales	Piscirickettsiaceae	Piscirickettsia	Piscirickettsia salmonis
pfam11903	ParD_like	2721014595	ParD-like antitoxin of type II toxin-antitoxin system	2718218330	Bacteria	Proteobacteria	Gammaproteobacteria	Thiotrichales	Piscirickettsiaceae	Piscirickettsia	Piscirickettsia salmonis
pfam11903	ParD_like	2721022052	ParD-like antitoxin of type II toxin-antitoxin system	2718218332	Bacteria	Proteobacteria	Gammaproteobacteria	Thiotrichales	Piscirickettsiaceae	Piscirickettsia	Piscirickettsia salmonis
pfam11903	ParD_like	2721248910	ParD-like antitoxin of type II toxin-antitoxin system	2718218383	Bacteria	Proteobacteria	Gammaproteobacteria	Thiotrichales	Piscirickettsiaceae	Piscirickettsia	Piscirickettsia salmonis
pfam11903	ParD_like	2721256375	ParD-like antitoxin of type II toxin-antitoxin system	2718218385	Bacteria	Proteobacteria	Gammaproteobacteria	Thiotrichales	Piscirickettsiaceae	Piscirickettsia	Piscirickettsia salmonis
pfam11903	ParD_like	2721796758	ParD-like antitoxin of type II toxin-antitoxin system	2721755119	Bacteria	Proteobacteria	Betaproteobacteria	Nitrosomonadales	unclassified	unclassified	Gallionellales bacterium GWA2_54_124
pfam11903	ParD_like	2721900803	ParD-like antitoxin of type II toxin-antitoxin system	2721755160	Bacteria	Nitrospirae	unclassified	unclassified	unclassified	unclassified	Nitrospirae bacterium GWB2_47_37
pfam11903	ParD_like	2721947708	ParD-like antitoxin of type II toxin-antitoxin system	2721755175	Bacteria	Spirochaetes	Spirochaetia	Spirochaetales	Spirochaetaceae	Treponema	Treponema sp. GWC1_61_84
pfam11903	ParD_like	2722011500	ParD-like antitoxin of type II toxin-antitoxin system	2721755198	Bacteria	Candidatus Rokubacteria	unclassified	unclassified	unclassified	unclassified	Candidatus Rokubacteria bacterium GWC2_70_16
pfam11903	ParD_like	2722029490	ParD-like antitoxin of type II toxin-antitoxin system	2721755204	Bacteria	Nitrospirae	unclassified	unclassified	unclassified	unclassified	Nitrospirae bacterium GWC2_46_6
pfam11903	ParD_like	2722077202	ParD-like antitoxin of type II toxin-antitoxin system	2721755225	Bacteria	Candidatus Margulisbacteria	Candidatus Riflemargulisbacteria	unclassified	unclassified	unclassified	Candidatus Margulisbacteria bacterium GWD2_39_127
pfam11903	ParD_like	2722169181	ParD-like antitoxin of type II toxin-antitoxin system	2721755254	Bacteria	Proteobacteria	Deltaproteobacteria	Syntrophobacterales	unclassified	unclassified	Syntrophobacterales bacterium GWF2_56_9
pfam11903	ParD_like	2722291536	ParD-like antitoxin of type II toxin-antitoxin system	2721755308	Bacteria	Nitrospirae	unclassified	unclassified	unclassified	unclassified	Nitrospirae bacterium RBG_13_41_22
pfam11903	ParD_like	2722357856	ParD-like antitoxin of type II toxin-antitoxin system	2721755336	Bacteria	Calditrichaeota	Calditrichae	Calditrichales	Calditrichaceae	Caldithrix	Caldithrix sp. RBG_13_44_9
pfam11903	ParD_like	2722364832	ParD-like antitoxin of type II toxin-antitoxin system	2721755339	Bacteria	Nitrospirae	unclassified	unclassified	unclassified	unclassified	Nitrospirae bacterium RBG_13_39_12
pfam11903	ParD_like	2722870586	ParD-like antitoxin of type II toxin-antitoxin system	2721755521	Bacteria	Proteobacteria	Gammaproteobacteria	Alteromonadales	Alteromonadaceae	Alteromonas	Alteromonas sp. RW2A1
pfam11903	ParD_like	2723009288	ParD-like antitoxin of type II toxin-antitoxin system	2721755552	Bacteria	Proteobacteria	Gammaproteobacteria	Thiotrichales	Piscirickettsiaceae	Piscirickettsia	Piscirickettsia salmonis
pfam11903	ParD_like	2723020965	ParD-like antitoxin of type II toxin-antitoxin system	2721755554	Bacteria	Proteobacteria	Gammaproteobacteria	Thiotrichales	Piscirickettsiaceae	Piscirickettsia	Piscirickettsia salmonis
pfam11903	ParD_like	2723117838	ParD-like antitoxin of type II toxin-antitoxin system	2721755579	Bacteria	Proteobacteria	Gammaproteobacteria	Thiotrichales	Piscirickettsiaceae	Piscirickettsia	Piscirickettsia salmonis
pfam11903	ParD_like	2723256201	ParD-like antitoxin of type II toxin-antitoxin system	2721755608	Bacteria	Proteobacteria	Gammaproteobacteria	Cellvibrionales	Halieaceae	Halioglobus	Halioglobus pacificus
pfam11903	ParD_like	2723383218	ParD-like antitoxin of type II toxin-antitoxin system	2721755643	Bacteria	Proteobacteria	Gammaproteobacteria	Enterobacterales	Enterobacteriaceae	Escherichia	Escherichia coli
pfam11903	ParD_like	2723780911	ParD-like antitoxin of type II toxin-antitoxin system	2721755734	Bacteria	Proteobacteria	Gammaproteobacteria	Legionellales	Legionellaceae	Legionella	Legionella pneumophila
pfam11903	ParD_like	2723995880	ParD-like antitoxin of type II toxin-antitoxin system	2721755798	Bacteria	Proteobacteria	Gammaproteobacteria	Alteromonadales	Alteromonadaceae	Alteromonas	Alteromonas mediterranea
pfam11903	ParD_like	2724000641	ParD-like antitoxin of type II toxin-antitoxin system	2721755799	Bacteria	Proteobacteria	Gammaproteobacteria	Alteromonadales	Alteromonadaceae	Alteromonas	Alteromonas mediterranea
pfam11903	ParD_like	2724115328	ParD-like antitoxin of type II toxin-antitoxin system	2721755824	Bacteria	Proteobacteria	Gammaproteobacteria	Thiotrichales	Piscirickettsiaceae	Piscirickettsia	Piscirickettsia salmonis
pfam11903	ParD_like	2724451569	ParD-like antitoxin of type II toxin-antitoxin system	2721755989	Bacteria	Proteobacteria	Gammaproteobacteria	Thiotrichales	Thiotrichaceae	Achromatium	uncultured Achromatium sp.
pfam11903	ParD_like	2724450885	ParD-like antitoxin of type II toxin-antitoxin system	2721755989	Bacteria	Proteobacteria	Gammaproteobacteria	Thiotrichales	Thiotrichaceae	Achromatium	uncultured Achromatium sp.
pfam11903	ParD_like	2724745415	ParD-like antitoxin of type II toxin-antitoxin system	2724678946	Bacteria	Proteobacteria	Betaproteobacteria	Nitrosomonadales	unclassified	unclassified	Gallionellales bacterium RIFOXYD2_FULL_52_7
pfam11903	ParD_like	2726470718	ParD-like antitoxin of type II toxin-antitoxin system	2724679346	Bacteria	Proteobacteria	Gammaproteobacteria	Enterobacterales	Yersiniaceae	Yersinia	Yersinia pseudotuberculosis
pfam11903	ParD_like	2726474308	ParD-like antitoxin of type II toxin-antitoxin system	2724679347	Bacteria	Proteobacteria	Gammaproteobacteria	Enterobacterales	Yersiniaceae	Yersinia	Yersinia frederiksenii
pfam11903	ParD_like	2726492287	ParD-like antitoxin of type II toxin-antitoxin system	2724679351	Bacteria	Proteobacteria	Gammaproteobacteria	Enterobacterales	Yersiniaceae	Yersinia	Yersinia kristensenii
pfam11903	ParD_like	2726497383	ParD-like antitoxin of type II toxin-antitoxin system	2724679352	Bacteria	Proteobacteria	Gammaproteobacteria	Enterobacterales	Yersiniaceae	Yersinia	Yersinia kristensenii
pfam11903	ParD_like	2726500391	ParD-like antitoxin of type II toxin-antitoxin system	2724679353	Bacteria	Proteobacteria	Gammaproteobacteria	Enterobacterales	Yersiniaceae	Yersinia	Yersinia mollaretii
pfam11903	ParD_like	2726506117	ParD-like antitoxin of type II toxin-antitoxin system	2724679354	Bacteria	Proteobacteria	Gammaproteobacteria	Enterobacterales	Yersiniaceae	Yersinia	Yersinia pseudotuberculosis
pfam11903	ParD_like	2726518660	ParD-like antitoxin of type II toxin-antitoxin system	2724679357	Bacteria	Proteobacteria	Gammaproteobacteria	Enterobacterales	Yersiniaceae	Yersinia	Yersinia kristensenii
pfam11903	ParD_like	2726526998	ParD-like antitoxin of type II toxin-antitoxin system	2724679359	Bacteria	Proteobacteria	Gammaproteobacteria	Enterobacterales	Yersiniaceae	Yersinia	Yersinia kristensenii
pfam11903	ParD_like	2726534314	ParD-like antitoxin of type II toxin-antitoxin system	2724679360	Bacteria	Proteobacteria	Gammaproteobacteria	Enterobacterales	Yersiniaceae	Yersinia	Yersinia pekkanenii
pfam11903	ParD_like	2726539938	ParD-like antitoxin of type II toxin-antitoxin system	2724679362	Bacteria	Proteobacteria	Gammaproteobacteria	Enterobacterales	Yersiniaceae	Yersinia	Yersinia frederiksenii
pfam11903	ParD_like	2726548836	ParD-like antitoxin of type II toxin-antitoxin system	2724679364	Bacteria	Proteobacteria	Gammaproteobacteria	Enterobacterales	Yersiniaceae	Yersinia	Yersinia massiliensis
pfam11903	ParD_like	2726553322	ParD-like antitoxin of type II toxin-antitoxin system	2724679365	Bacteria	Proteobacteria	Gammaproteobacteria	Enterobacterales	Yersiniaceae	Yersinia	Yersinia similis
[truncated: 60,458 more rows]
