# Supplementary material for: Conjugative plasmid-encoded toxin–antitoxin system PrpT/PrpA directly controls plasmid copy number
Source: Proc Natl Acad Sci U S A. 2021 Jan 22;118(4):e2011577118. doi: 10.1073/pnas.2011577118 (PMC7848731; doi:10.1073/pnas.2011577118)
Supplement: Supplementary File [file pnas.2011577118.sd02.xlsx]

## Sheet: S2
Pfam	Gene ID	Gene Product Name	Genome ID	Domain	Phylum	Class	Order	Family	Genus	Species
pfam03693	638147734	putative transcriptional regulators, CopG/Arc/MetJ family	637000047	Bacteria	Proteobacteria	Betaproteobacteria	Burkholderiales	Burkholderiaceae	Burkholderia	Burkholderia ambifaria
pfam03693	638153927	putative transcriptional regulators, CopG/Arc/MetJ family	637000047	Bacteria	Proteobacteria	Betaproteobacteria	Burkholderiales	Burkholderiaceae	Burkholderia	Burkholderia ambifaria
pfam03693	637767678	putative transcriptional regulators with the CopG/Arc/MetJ DNA-binding domain	637000051	Bacteria	Proteobacteria	Betaproteobacteria	Burkholderiales	Burkholderiaceae	Burkholderia	Burkholderia lata
pfam03693	637086909	antitoxin ParD1/3/4	637000061	Bacteria	Proteobacteria	Alphaproteobacteria	Caulobacterales	Caulobacteraceae	Caulobacter	Caulobacter vibrioides
pfam03693	637089037	antitoxin ParD1/3/4	637000061	Bacteria	Proteobacteria	Alphaproteobacteria	Caulobacterales	Caulobacteraceae	Caulobacter	Caulobacter vibrioides
pfam03693	637783810	putative transcriptional regulators with the CopG/Arc/MetJ DNA-binding domain	637000095	Bacteria	Proteobacteria	Deltaproteobacteria	Desulfovibrionales	Desulfovibrionaceae	Desulfovibrio	Desulfovibrio alaskensis
pfam03693	637377933	antitoxin ParD1/3/4	637000102	Bacteria	Proteobacteria	Gammaproteobacteria	Enterobacterales	Pectobacteriaceae	Pectobacterium	Pectobacterium atrosepticum
pfam03693	637062201	antitoxin ParD1/3/4	637000107	Bacteria	Proteobacteria	Gammaproteobacteria	Enterobacterales	Enterobacteriaceae	Escherichia	Escherichia coli
pfam03693	637459303	antitoxin ParD1/3/4	637000121	Bacteria	Cyanobacteria	Gloeobacteria	Gloeobacterales	Gloeobacteraceae	Gloeobacter	Gloeobacter violaceus
pfam03693	637461533	antitoxin ParD1/3/4	637000121	Bacteria	Cyanobacteria	Gloeobacteria	Gloeobacterales	Gloeobacteraceae	Gloeobacter	Gloeobacter violaceus
pfam03693	637457537	antitoxin ParD1/3/4	637000121	Bacteria	Cyanobacteria	Gloeobacteria	Gloeobacterales	Gloeobacteraceae	Gloeobacter	Gloeobacter violaceus
pfam03693	637461414	antitoxin ParD1/3/4	637000121	Bacteria	Cyanobacteria	Gloeobacteria	Gloeobacterales	Gloeobacteraceae	Gloeobacter	Gloeobacter violaceus
pfam03693	637457728	antitoxin ParD1/3/4	637000121	Bacteria	Cyanobacteria	Gloeobacteria	Gloeobacterales	Gloeobacteraceae	Gloeobacter	Gloeobacter violaceus
pfam03693	637460914	antitoxin ParD1/3/4	637000121	Bacteria	Cyanobacteria	Gloeobacteria	Gloeobacterales	Gloeobacteraceae	Gloeobacter	Gloeobacter violaceus
pfam03693	637834823	predicted transcriptional regulator containing the CopG/Arc/MetJ DNA-binding domain	637000128	Bacteria	Proteobacteria	Gammaproteobacteria	Oceanospirillales	Hahellaceae	Hahella	Hahella chejuensis
pfam03693	637902366	putative transcriptional regulators, CopG/Arc/MetJ DNA-binding domain	637000137	Bacteria	Proteobacteria	Alphaproteobacteria	Rhodobacterales	Rhodobacteraceae	Jannaschia	Jannaschia sp. CCS1
pfam03693	638141115	putative transcriptional regulators, CopG/Arc/MetJ family	637000157	Bacteria	Proteobacteria	Alphaproteobacteria	Rhodobacterales	Hyphomonadaceae	Maricaulis	Maricaulis maris
pfam03693	637074362	antitoxin ParD1/3/4	637000159	Bacteria	Proteobacteria	Alphaproteobacteria	Rhizobiales	Phyllobacteriaceae	Mesorhizobium	Mesorhizobium japonicum
pfam03693	637171786	antitoxin ParD1/3/4	637000166	Bacteria	Proteobacteria	Gammaproteobacteria	Methylococcales	Methylococcaceae	Methylococcus	Methylococcus capsulatus
pfam03693	637139334	antitoxin ParD1/3/4	637000169	Bacteria	Actinobacteria	Actinobacteria	Corynebacteriales	Mycobacteriaceae	Mycobacterium	Mycobacterium tuberculosis
pfam03693	637096346	antitoxin ParD1/3/4	637000172	Bacteria	Actinobacteria	Actinobacteria	Corynebacteriales	Mycobacteriaceae	Mycobacterium	Mycobacterium tuberculosis
pfam03693	637027181	antitoxin ParD1/3/4	637000173	Bacteria	Actinobacteria	Actinobacteria	Corynebacteriales	Mycobacteriaceae	Mycobacterium	Mycobacterium tuberculosis
pfam03693	637714658	helix-turn-helix protein, CopG	637000193	Bacteria	Proteobacteria	Alphaproteobacteria	Rhizobiales	Bradyrhizobiaceae	Nitrobacter	Nitrobacter winogradskyi
pfam03693	637426637	antitoxin ParD1/3/4	637000195	Bacteria	Proteobacteria	Betaproteobacteria	Nitrosomonadales	Nitrosomonadaceae	Nitrosomonas	Nitrosomonas europaea
pfam03693	637466004	antitoxin ParD1/3/4	637000207	Bacteria	Proteobacteria	Gammaproteobacteria	Enterobacterales	Morganellaceae	Photorhabdus	Photorhabdus laumondii
pfam03693	637464041	antitoxin ParD1/3/4	637000207	Bacteria	Proteobacteria	Gammaproteobacteria	Enterobacterales	Morganellaceae	Photorhabdus	Photorhabdus laumondii
pfam03693	637466521	antitoxin ParD1/3/4	637000207	Bacteria	Proteobacteria	Gammaproteobacteria	Enterobacterales	Morganellaceae	Photorhabdus	Photorhabdus laumondii
pfam03693	638002233	antitoxin ParD1/3/4	637000219	Bacteria	Proteobacteria	Gammaproteobacteria	Pseudomonadales	Pseudomonadaceae	Pseudomonas	Pseudomonas entomophila
pfam03693	637742934	Predicted transcriptional regulators containing the CopG/Arc/MetJ DNA-binding domain	637000221	Bacteria	Proteobacteria	Gammaproteobacteria	Pseudomonadales	Pseudomonadaceae	Pseudomonas	Pseudomonas fluorescens
pfam03693	637239643	antitoxin ParD1/3/4	637000231	Bacteria	Proteobacteria	Betaproteobacteria	Burkholderiales	Burkholderiaceae	Ralstonia	Ralstonia solanacearum
pfam03693	637438673	hypothetical protein	637000236	Bacteria	Planctomycetes	Planctomycetia	Pirellulales	Pirellulaceae	Rhodopirellula	Rhodopirellula baltica
pfam03693	637923273	putative transcriptional regulators, CopG/Arc/MetJ DNA-binding domain	637000237	Bacteria	Proteobacteria	Alphaproteobacteria	Rhizobiales	Bradyrhizobiaceae	Rhodopseudomonas	Rhodopseudomonas palustris
pfam03693	637824785	Predicted transcriptional regulators containing the CopG/Arc/MetJ DNA-binding domain	637000241	Bacteria	Proteobacteria	Alphaproteobacteria	Rhodospirillales	Rhodospirillaceae	Rhodospirillum	Rhodospirillum rubrum
pfam03693	637826485	Predicted transcriptional regulators containing the CopG/Arc/MetJ DNA-binding domain	637000241	Bacteria	Proteobacteria	Alphaproteobacteria	Rhodospirillales	Rhodospirillaceae	Rhodospirillum	Rhodospirillum rubrum
pfam03693	637931292	antitoxin ParD1/3/4	637000242	Bacteria	Proteobacteria	Alphaproteobacteria	Rickettsiales	Rickettsiaceae	Rickettsia	Rickettsia bellii
pfam03693	637213664	putative transcriptional regulator	637000255	Bacteria	Proteobacteria	Gammaproteobacteria	Enterobacterales	Enterobacteriaceae	Salmonella	Salmonella enterica
pfam03693	637183502	antitoxin ParD1/3/4	637000269	Bacteria	Proteobacteria	Alphaproteobacteria	Rhizobiales	Rhizobiaceae	Sinorhizobium	Sinorhizobium meliloti
pfam03693	637189589	antitoxin ParD1/3/4	637000269	Bacteria	Proteobacteria	Alphaproteobacteria	Rhizobiales	Rhizobiaceae	Sinorhizobium	Sinorhizobium meliloti
pfam03693	637362828	Predicted transcriptional regulator	637000336	Bacteria	Proteobacteria	Gammaproteobacteria	Vibrionales	Vibrionaceae	Vibrio	Vibrio vulnificus
pfam03693	637294390	antitoxin ParD1/3/4	637000342	Bacteria	Proteobacteria	Gammaproteobacteria	Xanthomonadales	Xanthomonadaceae	Xanthomonas	Xanthomonas citri
pfam03693	637658705	antitoxin ParD1/3/4	637000343	Bacteria	Proteobacteria	Gammaproteobacteria	Xanthomonadales	Xanthomonadaceae	Xanthomonas	Xanthomonas campestris
pfam03693	637273139	antitoxin ParD1/3/4	637000344	Bacteria	Proteobacteria	Gammaproteobacteria	Xanthomonadales	Xanthomonadaceae	Xanthomonas	Xanthomonas campestris
pfam03693	637044524	antitoxin ParD1/3/4	637000348	Bacteria	Proteobacteria	Gammaproteobacteria	Xanthomonadales	Xanthomonadaceae	Xylella	Xylella fastidiosa
pfam03693	638029090	antitoxin ParD1/3/4	637000350	Bacteria	Proteobacteria	Gammaproteobacteria	Enterobacterales	Yersiniaceae	Yersinia	Yersinia pestis
pfam03693	637198913	antitoxin ParD1/3/4	637000351	Bacteria	Proteobacteria	Gammaproteobacteria	Enterobacterales	Yersiniaceae	Yersinia	Yersinia pestis
pfam03693	637531465	antitoxin ParD1/3/4	637000355	Bacteria	Proteobacteria	Gammaproteobacteria	Enterobacterales	Yersiniaceae	Yersinia	Yersinia pseudotuberculosis
pfam03693	638975950	hypothetical protein	638341020	Bacteria	Planctomycetes	Planctomycetia	Pirellulales	Pirellulaceae	Blastopirellula	Blastopirellula marina
pfam03693	638926164	antitoxin ParD1/3/4	638341059	Bacteria	Bacteroidetes	Flavobacteriia	Flavobacteriales	Flavobacteriaceae	Dokdonia	Dokdonia sp. MED134
pfam03693	638429017	conserved hypothetical protein	638341074	Bacteria	Cyanobacteria	unclassified	Chroococcales	Aphanothecaceae	Crocosphaera	Crocosphaera watsonii
pfam03693	638934636	antitoxin ParD1/3/4	638341115	Bacteria	Bacteroidetes	Flavobacteriia	Flavobacteriales	Flavobacteriaceae	Leeuwenhoekiella	Leeuwenhoekiella blandensis
pfam03693	638935577	antitoxin ParD1/3/4	638341115	Bacteria	Bacteroidetes	Flavobacteriia	Flavobacteriales	Flavobacteriaceae	Leeuwenhoekiella	Leeuwenhoekiella blandensis
pfam03693	638937499	antitoxin ParD1/3/4	638341115	Bacteria	Bacteroidetes	Flavobacteriia	Flavobacteriales	Flavobacteriaceae	Leeuwenhoekiella	Leeuwenhoekiella blandensis
pfam03693	638727188	COG3609: Predicted transcriptional regulators containing the CopG/Arc/MetJ DNA-binding domain	638341130	Bacteria	Actinobacteria	Actinobacteria	Corynebacteriales	Mycobacteriaceae	Mycobacterium	Mycobacterium tuberculosis
pfam03693	639003477	antitoxin ParD1/3/4	638341135	Bacteria	Proteobacteria	Gammaproteobacteria	Chromatiales	Ectothiorhodospiraceae	Nitrococcus	Nitrococcus mobilis
pfam03693	638885190	antitoxin ParD1/3/4	638341139	Bacteria	Proteobacteria	Alphaproteobacteria	Rhodobacterales	Rhodobacteraceae	Pseudooceanicola	Pseudooceanicola batsensis
pfam03693	638752124	COG3609: Predicted transcriptional regulators containing the CopG/Arc/MetJ DNA-binding domain	638341158	Bacteria	Proteobacteria	Gammaproteobacteria	Pseudomonadales	Pseudomonadaceae	Pseudomonas	Pseudomonas aeruginosa
pfam03693	639188054	putative addiction module antidote protein, CC2985 family	638341161	Bacteria	Proteobacteria	Gammaproteobacteria	Pseudomonadales	Pseudomonadaceae	Pseudomonas	Pseudomonas aeruginosa
pfam03693	638913568	antitoxin ParD1/3/4	638341184	Bacteria	Proteobacteria	Alphaproteobacteria	Rhodobacterales	Rhodobacteraceae	Roseovarius	Roseovarius sp. 217
pfam03693	639162309	hypothetical protein	638341199	Bacteria	Proteobacteria	Alphaproteobacteria	Sphingomonadales	Sphingomonadaceae	Sphingomonas	Sphingomonas sp. SKA58
pfam03693	638843076	antitoxin ParD1/3/4	638341212	Bacteria	Proteobacteria	Alphaproteobacteria	Rhodobacterales	Rhodobacteraceae	Sulfitobacter	Sulfitobacter sp. NAS-14.1
pfam03693	638842860	antitoxin ParD1/3/4	638341212	Bacteria	Proteobacteria	Alphaproteobacteria	Rhodobacterales	Rhodobacteraceae	Sulfitobacter	Sulfitobacter sp. NAS-14.1
pfam03693	638354841	Protein of unknown function UPF0156, bacterial	638341237	Bacteria	Proteobacteria	Gammaproteobacteria	Xanthomonadales	Xanthomonadaceae	Xylella	Xylella fastidiosa
pfam03693	639154758	conserved hypothetical protein	638341245	Bacteria	Proteobacteria	Deltaproteobacteria	unclassified	unclassified	unclassified	delta proteobacterium MLMS-1
pfam03693	639296568	antitoxin ParD1/3/4	639279302	Bacteria	Proteobacteria	Alphaproteobacteria	Rhizobiales	Rhizobiaceae	Agrobacterium	Agrobacterium fabrum
pfam03693	639296299	antitoxin ParD1/3/4	639279302	Bacteria	Proteobacteria	Alphaproteobacteria	Rhizobiales	Rhizobiaceae	Agrobacterium	Agrobacterium fabrum
pfam03693	639296999	antitoxin ParD1/3/4	639279302	Bacteria	Proteobacteria	Alphaproteobacteria	Rhizobiales	Rhizobiaceae	Agrobacterium	Agrobacterium fabrum
pfam03693	639719217	conserved hypothetical protein, UPF0156	639633025	Bacteria	Bacteroidetes	Flavobacteriia	Flavobacteriales	Flavobacteriaceae	Gramella	Gramella forsetii
pfam03693	639722058	putative transcriptional regulators, CopG/Arc/MetJ family	639633036	Bacteria	Proteobacteria	Alphaproteobacteria	Magnetococcales	Magnetococcaceae	Magnetococcus	Magnetococcus marinus
pfam03693	639723573	putative transcriptional regulators, CopG/Arc/MetJ family	639633036	Bacteria	Proteobacteria	Alphaproteobacteria	Magnetococcales	Magnetococcaceae	Magnetococcus	Magnetococcus marinus
pfam03693	639722801	putative transcriptional regulators, CopG/Arc/MetJ family	639633036	Bacteria	Proteobacteria	Alphaproteobacteria	Magnetococcales	Magnetococcaceae	Magnetococcus	Magnetococcus marinus
pfam03693	639723501	putative transcriptional regulators, CopG/Arc/MetJ family	639633036	Bacteria	Proteobacteria	Alphaproteobacteria	Magnetococcales	Magnetococcaceae	Magnetococcus	Magnetococcus marinus
pfam03693	639830909	antitoxin ParD1/3/4	639633040	Bacteria	Actinobacteria	Actinobacteria	Corynebacteriales	Mycobacteriaceae	Mycobacterium	Mycobacterium tuberculosis
pfam03693	639771139	putative transcriptional regulators, CopG/Arc/MetJ family	639633048	Bacteria	Proteobacteria	Alphaproteobacteria	Rhodobacterales	Rhodobacteraceae	Paracoccus	Paracoccus denitrificans
pfam03693	639650913	antitoxin ParD1/3/4	639633055	Bacteria	Proteobacteria	Alphaproteobacteria	Rhizobiales	Rhizobiaceae	Rhizobium	Rhizobium leguminosarum
pfam03693	639645478	hypothetical protein	639633055	Bacteria	Proteobacteria	Alphaproteobacteria	Rhizobiales	Rhizobiaceae	Rhizobium	Rhizobium leguminosarum
pfam03693	639649076	antitoxin ParD1/3/4	639633055	Bacteria	Proteobacteria	Alphaproteobacteria	Rhizobiales	Rhizobiaceae	Rhizobium	Rhizobium leguminosarum
pfam03693	639645032	putative plasmid stabilisation protein	639633055	Bacteria	Proteobacteria	Alphaproteobacteria	Rhizobiales	Rhizobiaceae	Rhizobium	Rhizobium leguminosarum
pfam03693	639850058	putative transcriptional regulators, CopG/Arc/MetJ family	639633065	Bacteria	Proteobacteria	Betaproteobacteria	Burkholderiales	Comamonadaceae	Verminephrobacter	Verminephrobacter eiseniae
pfam03693	640019831	antitoxin ParD1/3/4	639857035	Bacteria	Cyanobacteria	unclassified	Oscillatoriales	Oscillatoriaceae	Lyngbya	Lyngbya sp. PCC 8106
pfam03693	640049044	KluA	640048305	Plasmid:Bacteria (R751)	Proteobacteria	Gammaproteobacteria	Enterobacteriales	Enterobacteriaceae	Enterobacter	aerogenes
pfam03693	640055374	hypothetical protein	640048498	Plasmid:Bacteria (pADP-1)	Proteobacteria	Gammaproteobacteria	Pseudomonadales	Pseudomonadaceae	Pseudomonas	sp.
pfam03693	640054075	antitoxin ParD1/3/4	640048591	Plasmid:Bacteria (pYVa127/90)	Proteobacteria	Gammaproteobacteria	Enterobacteriales	Enterobacteriaceae	Yersinia	enterocolitica
pfam03693	640073552	antitoxin ParD1/3/4	640069335	Bacteria	Proteobacteria	Gammaproteobacteria	Enterobacterales	Yersiniaceae	Yersinia	Yersinia enterocolitica
pfam03693	640559664	antitoxin ParD1/3/4	640427103	Bacteria	Proteobacteria	Alphaproteobacteria	Rhizobiales	Bradyrhizobiaceae	Bradyrhizobium	Bradyrhizobium sp. BTAi1
pfam03693	640480833	putative transcriptional regulator, CopG/Arc/MetJ family	640427113	Bacteria	Proteobacteria	Gammaproteobacteria	Enterobacterales	Enterobacteriaceae	Enterobacter	Enterobacter sp. 638
pfam03693	640606745	conserved hypothetical protein	640427123	Bacteria	Actinobacteria	Actinobacteria	Corynebacteriales	Mycobacteriaceae	Mycobacterium	Mycobacterium tuberculosis
pfam03693	640602687	antitoxin ParD1/3/4	640427124	Bacteria	Actinobacteria	Actinobacteria	Corynebacteriales	Mycobacteriaceae	Mycobacterium	Mycobacterium tuberculosis
pfam03693	640481292	putative transcriptional regulator, CopG/Arc/MetJ family	640427126	Bacteria	Proteobacteria	Alphaproteobacteria	Sphingomonadales	Sphingomonadaceae	Novosphingobium	Novosphingobium aromaticivorans
pfam03693	640444841	putative transcriptional regulators, CopG/Arc/MetJ DNA-binding domain	640427126	Bacteria	Proteobacteria	Alphaproteobacteria	Sphingomonadales	Sphingomonadaceae	Novosphingobium	Novosphingobium aromaticivorans
pfam03693	640503371	putative transcriptional regulator, CopG/Arc/MetJ family	640427131	Bacteria	Proteobacteria	Gammaproteobacteria	Pseudomonadales	Pseudomonadaceae	Pseudomonas	Pseudomonas mendocina
pfam03693	640427602	antitoxin ParD1/3/4	640427136	Bacteria	Proteobacteria	Betaproteobacteria	Burkholderiales	Burkholderiaceae	Cupriavidus	Cupriavidus necator
pfam03693	640485783	antitoxin ParD1/3/4	640427138	Bacteria	Proteobacteria	Alphaproteobacteria	Rhodobacterales	Rhodobacteraceae	Rhodobacter	Rhodobacter sphaeroides
pfam03693	640629636	antitoxin ParD1/3/4	640612201	Bacteria	Cyanobacteria	unclassified	Chroococcales	Aphanothecaceae	Crocosphaera	Crocosphaera chwakensis
pfam03693	640636499	hypothetical protein	640612205	Bacteria	Proteobacteria	Gammaproteobacteria	Alteromonadales	Alteromonadaceae	Marinobacter	Marinobacter sp. ELB17
pfam03693	640637423	antitoxin ParD1/3/4	640612205	Bacteria	Proteobacteria	Gammaproteobacteria	Alteromonadales	Alteromonadaceae	Marinobacter	Marinobacter sp. ELB17
pfam03693	640635523	Predicted transcriptional regulator	640612205	Bacteria	Proteobacteria	Gammaproteobacteria	Alteromonadales	Alteromonadaceae	Marinobacter	Marinobacter sp. ELB17
pfam03693	640632889	antitoxin ParD1/3/4	640612205	Bacteria	Proteobacteria	Gammaproteobacteria	Alteromonadales	Alteromonadaceae	Marinobacter	Marinobacter sp. ELB17
pfam03693	640926038	putative addiction module antidote protein, CC2985 family	640753024	Bacteria	Proteobacteria	Gammaproteobacteria	Enterobacterales	Enterobacteriaceae	Escherichia	Escherichia coli
pfam03693	640813572	putative addiction module antidote protein, family	640753042	Bacteria	Proteobacteria	Gammaproteobacteria	Pseudomonadales	Pseudomonadaceae	Pseudomonas	Pseudomonas aeruginosa
pfam03693	640954789	antitoxin ParD1/3/4	640753044	Bacteria	Proteobacteria	Alphaproteobacteria	Rickettsiales	Rickettsiaceae	Rickettsia	Rickettsia bellii
pfam03693	640939769	putative addiction module antidote protein, CopG/Arc/MetJ family	640753048	Bacteria	Proteobacteria	Gammaproteobacteria	Enterobacterales	Yersiniaceae	Serratia	Serratia proteamaculans
pfam03693	640778039	putative transcriptional regulators, CopG/Arc/MetJ family	640753051	Bacteria	Proteobacteria	Alphaproteobacteria	Rhizobiales	Rhizobiaceae	Sinorhizobium	Sinorhizobium medicae
pfam03693	641023340	putative addiction module antidote protein, family	640963003	Bacteria	Proteobacteria	Gammaproteobacteria	Vibrionales	Vibrionaceae	Vibrio	Vibrio cholerae
pfam03693	641020683	putative addiction module antidote protein, family	640963004	Bacteria	Proteobacteria	Gammaproteobacteria	Vibrionales	Vibrionaceae	Vibrio	Vibrio cholerae
pfam03693	640990150	putative addiction module antidote protein, family, putative	640963020	Bacteria	Proteobacteria	Gammaproteobacteria	Vibrionales	Vibrionaceae	Vibrio	Vibrio cholerae
pfam03693	640996744	putative addiction module antidote protein, family	640963021	Bacteria	Proteobacteria	Gammaproteobacteria	Vibrionales	Vibrionaceae	Vibrio	Vibrio cholerae
pfam03693	641170379	antitoxin ParD1/3/4	640963026	Bacteria	Proteobacteria	Betaproteobacteria	Burkholderiales	Burkholderiaceae	Limnobacter	Limnobacter sp. MED105
pfam03693	641158776	antitoxin ParD1/3/4	640963029	Bacteria	Proteobacteria	Alphaproteobacteria	Rhodobacterales	Rhodobacteraceae	Roseobacter	Roseobacter sp. AzwK-3b
pfam03693	641144756	antitoxin ParD1/3/4	640963037	Bacteria	Bacteroidetes	unclassified	unclassified	unclassified	unclassified	unidentified eubacterium SCB49
pfam03693	641128492	antitoxin ParD1/3/4	640963040	Bacteria	Lentisphaerae	Lentisphaeria	Lentisphaerales	Lentisphaeraceae	Lentisphaera	Lentisphaera araneosa
pfam03693	641215683	KluA regulatory protein	641210317	Plasmid:Bacteria (pB8)	Proteobacteria	unclassified	unclassified	unclassified	unclassified	multiresistance
pfam03693	641216071	hypothetical protein	641210481	Plasmid:Bacteria (pTP6)	Proteobacteria	unclassified	unclassified	unclassified	unclassified	bacterium
pfam03693	641219674	hypothetical protein YPCD1.09c	641210494	Plasmid:Bacteria (pCD1)	Proteobacteria	Gammaproteobacteria	Enterobacteriales	Enterobacteriaceae	Yersinia	pestis
pfam03693	641262211	antitoxin ParD1/3/4	641228476	Bacteria	Proteobacteria	Alphaproteobacteria	Rhizobiales	Xanthobacteraceae	Azorhizobium	Azorhizobium caulinodans
pfam03693	641318532	putative addiction module antidote protein, CopG/Arc/MetJ family	641228482	Bacteria	Proteobacteria	Betaproteobacteria	Burkholderiales	Burkholderiaceae	Burkholderia	Burkholderia multivorans
pfam03693	641300966	putative transcriptional regulator, CopG/Arc/MetJ family	641228489	Bacteria	Proteobacteria	Betaproteobacteria	Burkholderiales	Comamonadaceae	Delftia	Delftia acidovorans
pfam03693	641300282	putative addiction module antidote protein, CopG/Arc/MetJ family	641228489	Bacteria	Proteobacteria	Betaproteobacteria	Burkholderiales	Comamonadaceae	Delftia	Delftia acidovorans
pfam03693	641334988	antitoxin ParD1/3/4	641228493	Bacteria	Proteobacteria	Alphaproteobacteria	Rhodospirillales	Acetobacteraceae	Gluconacetobacter	Gluconacetobacter diazotrophicus
pfam03693	641370424	antitoxin ParD1/3/4	641228497	Bacteria	Proteobacteria	Alphaproteobacteria	Rhizobiales	Methylobacteriaceae	Methylorubrum	Methylorubrum extorquens
pfam03693	641367314	addiction module antidote protein, CC2985 family	641228497	Bacteria	Proteobacteria	Alphaproteobacteria	Rhizobiales	Methylobacteriaceae	Methylorubrum	Methylorubrum extorquens
pfam03693	641337821	putative addiction module antidote protein, CC2985 family	641228512	Bacteria	Proteobacteria	Gammaproteobacteria	Enterobacterales	Yersiniaceae	Yersinia	Yersinia pestis
pfam03693	641470384	putative transcriptional regulator, CopG/Arc/MetJ family protein	641380424	Bacteria	Proteobacteria	Alphaproteobacteria	Rhodobacterales	Rhodobacteraceae	Sulfitobacter	Sulfitobacter indolifex
pfam03693	641434477	antitoxin ParD1/3/4	641380442	Bacteria	Proteobacteria	Alphaproteobacteria	unclassified	unclassified	unclassified	alpha proteobacterium BAL199
pfam03693	641433371	antitoxin ParD1/3/4	641380442	Bacteria	Proteobacteria	Alphaproteobacteria	unclassified	unclassified	unclassified	alpha proteobacterium BAL199
pfam03693	641432112	antitoxin ParD1/3/4	641380442	Bacteria	Proteobacteria	Alphaproteobacteria	unclassified	unclassified	unclassified	alpha proteobacterium BAL199
pfam03693	641431074	antitoxin ParD1/3/4	641380442	Bacteria	Proteobacteria	Alphaproteobacteria	unclassified	unclassified	unclassified	alpha proteobacterium BAL199
pfam03693	641561998	putative addiction module antidote protein, CopG/Arc/MetJ family	641522612	Bacteria	Proteobacteria	Alphaproteobacteria	Caulobacterales	Caulobacteraceae	Caulobacter	Caulobacter sp. K31
pfam03693	641561468	putative addiction module antidote protein, CopG/Arc/MetJ family	641522612	Bacteria	Proteobacteria	Alphaproteobacteria	Caulobacterales	Caulobacteraceae	Caulobacter	Caulobacter sp. K31
pfam03693	641565426	putative addiction module antidote protein, CopG/Arc/MetJ family	641522612	Bacteria	Proteobacteria	Alphaproteobacteria	Caulobacterales	Caulobacteraceae	Caulobacter	Caulobacter sp. K31
pfam03693	641615866	putative addiction module antidote protein, CC2985 family	641522624	Bacteria	Proteobacteria	Gammaproteobacteria	Enterobacterales	Enterobacteriaceae	Escherichia	Escherichia coli
pfam03693	641725282	putative addiction module antidote protein, CC2985 family	641522650	Bacteria	Proteobacteria	Gammaproteobacteria	Enterobacterales	Enterobacteriaceae	Shigella	Shigella boydii
pfam03693	642123872	antitoxin ParD1/3/4	641736100	Bacteria	Proteobacteria	Gammaproteobacteria	Enterobacterales	Enterobacteriaceae	Salmonella	Salmonella enterica
pfam03693	642136022	antitoxin ParD1/3/4	641736105	Bacteria	Proteobacteria	Gammaproteobacteria	Enterobacterales	Enterobacteriaceae	Salmonella	Salmonella enterica
pfam03693	642293352	antitoxin ParD1/3/4	641736116	Bacteria	Proteobacteria	Gammaproteobacteria	Enterobacterales	Enterobacteriaceae	Escherichia	Escherichia coli
pfam03693	642417250	putative addiction module antidote protein, CopG/Arc/MetJ family	641736154	Bacteria	Proteobacteria	Betaproteobacteria	Burkholderiales	Burkholderiaceae	Burkholderia	Burkholderia ambifaria
pfam03693	641783526	antitoxin ParD1/3/4	641736194	Bacteria	Actinobacteria	Actinobacteria	Corynebacteriales	Mycobacteriaceae	Mycobacterium	Mycobacterium tuberculosis
pfam03693	642166715	antitoxin ParD1/3/4	641736209	Bacteria	Proteobacteria	Gammaproteobacteria	Enterobacterales	Enterobacteriaceae	Salmonella	Salmonella enterica
pfam03693	642274567	antitoxin ParD1/3/4	641736214	Bacteria	Proteobacteria	Gammaproteobacteria	Enterobacterales	Enterobacteriaceae	Escherichia	Escherichia coli
pfam03693	642288051	antitoxin ParD1/3/4	641736220	Bacteria	Proteobacteria	Gammaproteobacteria	Enterobacterales	Enterobacteriaceae	Escherichia	Escherichia coli
pfam03693	642298572	antitoxin ParD1/3/4	641736222	Bacteria	Proteobacteria	Gammaproteobacteria	Enterobacterales	Enterobacteriaceae	Escherichia	Escherichia coli
pfam03693	642310608	antitoxin ParD1/3/4	641736224	Bacteria	Proteobacteria	Gammaproteobacteria	Enterobacterales	Enterobacteriaceae	Escherichia	Escherichia coli
pfam03693	642304751	antitoxin ParD1/3/4	641736225	Bacteria	Proteobacteria	Gammaproteobacteria	Enterobacterales	Enterobacteriaceae	Escherichia	Escherichia coli
pfam03693	641881744	antitoxin ParD1/3/4	641736231	Bacteria	Proteobacteria	Gammaproteobacteria	Enterobacterales	Enterobacteriaceae	Salmonella	Salmonella enterica
pfam03693	641816201	antitoxin ParD1/3/4	641736240	Bacteria	Actinobacteria	Actinobacteria	Corynebacteriales	Mycobacteriaceae	Mycobacterium	Mycobacterium tuberculosis
pfam03693	641835608	putative addiction module antidote protein, CC2985 family	641736243	Bacteria	Proteobacteria	Gammaproteobacteria	Enterobacterales	Yersiniaceae	Yersinia	Yersinia pestis
pfam03693	641843787	putative addiction module antidote protein, CC2985 family	641736244	Bacteria	Proteobacteria	Gammaproteobacteria	Enterobacterales	Yersiniaceae	Yersinia	Yersinia pestis
pfam03693	642227488	antitoxin ParD1/3/4	641736268	Bacteria	Planctomycetes	Planctomycetia	Gemmatales	Gemmataceae	Gemmata	Gemmata obscuriglobus
pfam03693	642220856	antitoxin ParD1/3/4	641736268	Bacteria	Planctomycetes	Planctomycetia	Gemmatales	Gemmataceae	Gemmata	Gemmata obscuriglobus
pfam03693	642754995	predicted transcriptional regulators containing the CopG/Arc/MetJ DNA-binding domain	642555105	Bacteria	Proteobacteria	Gammaproteobacteria	Alteromonadales	Alteromonadaceae	Alteromonas	Alteromonas mediterranea
pfam03693	642674329	antitoxin ParD	642555111	Bacteria	Proteobacteria	Betaproteobacteria	Burkholderiales	Burkholderiaceae	Burkholderia	Burkholderia multivorans
pfam03693	642668915	putative addiction module antidote protein, CopG/Arc/MetJ family	642555121	Bacteria	Chlorobi	Chlorobia	Chlorobiales	Chlorobiaceae	Chlorobium	Chlorobium limicola
pfam03693	642669627	putative addiction module antidote protein, CopG/Arc/MetJ family	642555121	Bacteria	Chlorobi	Chlorobia	Chlorobiales	Chlorobiaceae	Chlorobium	Chlorobium limicola
pfam03693	642683660	putative addiction module antidote protein, CopG/Arc/MetJ family	642555122	Bacteria	Chlorobi	Chlorobia	Chlorobiales	Chlorobiaceae	Chlorobium	Chlorobium phaeobacteroides
pfam03693	642678001	putative addiction module antidote protein, CopG/Arc/MetJ family	642555130	Bacteria	Proteobacteria	Deltaproteobacteria	Desulfuromonadales	Geobacteraceae	Geobacter	Geobacter lovleyi
pfam03693	642653472	putative addiction module antidote protein, CopG/Arc/MetJ family	642555139	Bacteria	Proteobacteria	Alphaproteobacteria	Rhizobiales	Methylobacteriaceae	Methylorubrum	Methylorubrum populi
pfam03693	642653822	putative addiction module antidote protein, CopG/Arc/MetJ family	642555139	Bacteria	Proteobacteria	Alphaproteobacteria	Rhizobiales	Methylobacteriaceae	Methylorubrum	Methylorubrum populi
pfam03693	642649302	putative addiction module antidote protein, CopG/Arc/MetJ family	642555139	Bacteria	Proteobacteria	Alphaproteobacteria	Rhizobiales	Methylobacteriaceae	Methylorubrum	Methylorubrum populi
pfam03693	642653863	putative addiction module antidote protein, CopG/Arc/MetJ family	642555139	Bacteria	Proteobacteria	Alphaproteobacteria	Rhizobiales	Methylobacteriaceae	Methylorubrum	Methylorubrum populi
pfam03693	642605646	CopG/Arc/MetJ family transcriptional regulator	642555144	Bacteria	Cyanobacteria	unclassified	Nostocales	Nostocaceae	Nostoc	Nostoc punctiforme
pfam03693	642576941	antitoxin ParD1/3/4	642555150	Bacteria	Proteobacteria	Gammaproteobacteria	Enterobacterales	Morganellaceae	Proteus	Proteus mirabilis
pfam03693	642743305	putative addiction module antidote protein, family	642555156	Bacteria	Proteobacteria	Gammaproteobacteria	Enterobacterales	Enterobacteriaceae	Salmonella	Salmonella enterica
pfam03693	642748130	putative addiction module antidote protein, family	642555159	Bacteria	Proteobacteria	Gammaproteobacteria	Enterobacterales	Enterobacteriaceae	Salmonella	Salmonella enterica
pfam03693	642694615	antitoxin ParD1/3/4	642555161	Bacteria	Proteobacteria	Gammaproteobacteria	Xanthomonadales	Xanthomonadaceae	Stenotrophomonas	Stenotrophomonas maltophilia
pfam03693	642732222	putative addiction module antidote protein, CopG/Arc/MetJ family	642555162	Bacteria	Proteobacteria	Gammaproteobacteria	Xanthomonadales	Xanthomonadaceae	Stenotrophomonas	Stenotrophomonas maltophilia
pfam03693	642630773	antitoxin ParD1/3/4	642555169	Bacteria	Proteobacteria	Gammaproteobacteria	Xanthomonadales	Xanthomonadaceae	Xanthomonas	Xanthomonas campestris
pfam03693	642610423	CopG/Arc/MetJ family addiction module antidote protein	642555171	Bacteria	Proteobacteria	Gammaproteobacteria	Enterobacterales	Yersiniaceae	Yersinia	Yersinia pseudotuberculosis
pfam03693	642816844	antitoxin ParD1/3/4	642791630	Bacteria	Proteobacteria	Gammaproteobacteria	Enterobacterales	Enterobacteriaceae	Escherichia	Escherichia coli
pfam03693	642915864	hypothetical protein	642914209	Plasmid:Bacteria (pSmeSM11b)	Proteobacteria	Alphaproteobacteria	Rhizobiales	Rhizobiaceae	Ensifer	meliloti
pfam03693	643077938	putative plasmid stabilisation protein	642979301	Bacteria	Proteobacteria	Alphaproteobacteria	Rhizobiales	Rhizobiaceae	Rhizobium	Rhizobium etli
pfam03693	643070482	hypothetical protein	642979302	Bacteria	Proteobacteria	Alphaproteobacteria	Rhizobiales	Rhizobiaceae	Rhizobium	Rhizobium etli
pfam03693	643074198	antitoxin ParD1/3/4	642979302	Bacteria	Proteobacteria	Alphaproteobacteria	Rhizobiales	Rhizobiaceae	Rhizobium	Rhizobium etli
pfam03693	643069696	helix-turn-helix protein, CopG	642979302	Bacteria	Proteobacteria	Alphaproteobacteria	Rhizobiales	Rhizobiaceae	Rhizobium	Rhizobium etli
pfam03693	643023880	antitoxin ParD1/3/4	642979309	Bacteria	Actinobacteria	Actinobacteria	Corynebacteriales	Mycobacteriaceae	Mycobacterium	Mycobacterium tuberculosis
pfam03693	643019335	antitoxin ParD1/3/4	642979310	Bacteria	Actinobacteria	Actinobacteria	Corynebacteriales	Mycobacteriaceae	Mycobacterium	Mycobacterium tuberculosis
pfam03693	643028504	antitoxin ParD1/3/4	642979311	Bacteria	Actinobacteria	Actinobacteria	Corynebacteriales	Mycobacteriaceae	Mycobacterium	Mycobacterium tuberculosis
pfam03693	643147064	putative addiction module antidote protein, CC2985 family	642979317	Bacteria	Proteobacteria	Gammaproteobacteria	Enterobacterales	Morganellaceae	Providencia	Providencia alcalifaciens
pfam03693	643141757	putative addiction module antidote protein, CC2985 family	642979318	Bacteria	Proteobacteria	Gammaproteobacteria	Enterobacterales	Morganellaceae	Providencia	Providencia rustigianii
pfam03693	643142852	putative addiction module antidote protein, CC2985 family	642979318	Bacteria	Proteobacteria	Gammaproteobacteria	Enterobacterales	Morganellaceae	Providencia	Providencia rustigianii
pfam03693	643012248	addiction module antidote protein, CC2985 family	642979322	Bacteria	Proteobacteria	Gammaproteobacteria	Enterobacterales	Enterobacteriaceae	Escherichia	Escherichia coli
pfam03693	643249712	antitoxin ParD1/3/4	642979340	Bacteria	Proteobacteria	Gammaproteobacteria	Enterobacterales	Enterobacteriaceae	Salmonella	Salmonella enterica
pfam03693	643235840	antitoxin ParD1/3/4	642979342	Bacteria	Proteobacteria	Gammaproteobacteria	Enterobacterales	Enterobacteriaceae	Salmonella	Salmonella enterica
pfam03693	643279834	antitoxin ParD1/3/4	642979346	Bacteria	Proteobacteria	Gammaproteobacteria	Enterobacterales	Enterobacteriaceae	Salmonella	Salmonella enterica
pfam03693	643271419	antitoxin ParD1/3/4	642979347	Bacteria	Proteobacteria	Gammaproteobacteria	Enterobacterales	Enterobacteriaceae	Salmonella	Salmonella enterica
pfam03693	643265663	antitoxin ParD1/3/4	642979348	Bacteria	Proteobacteria	Gammaproteobacteria	Enterobacterales	Enterobacteriaceae	Salmonella	Salmonella enterica
pfam03693	643049906	antitoxin ParD1/3/4	642979349	Bacteria	Actinobacteria	Actinobacteria	Corynebacteriales	Mycobacteriaceae	Mycobacterium	Mycobacterium tuberculosis
pfam03693	643045382	antitoxin ParD1/3/4	642979350	Bacteria	Actinobacteria	Actinobacteria	Corynebacteriales	Mycobacteriaceae	Mycobacterium	Mycobacterium tuberculosis
pfam03693	643176680	putative addiction module antidote protein, CopG/Arc/MetJ family	642979355	Bacteria	Proteobacteria	Betaproteobacteria	Burkholderiales	Burkholderiaceae	Burkholderia	Burkholderia sp. H160
pfam03693	643176666	putative addiction module antidote protein, CopG/Arc/MetJ family	642979355	Bacteria	Proteobacteria	Betaproteobacteria	Burkholderiales	Burkholderiaceae	Burkholderia	Burkholderia sp. H160
pfam03693	643171345	conserved hypothetical protein	642979357	Bacteria	Cyanobacteria	unclassified	Oscillatoriales	Microcoleaceae	Limnospira	Limnospira maxima
pfam03693	643032092	antitoxin ParD1/3/4	642979363	Bacteria	Actinobacteria	Actinobacteria	Corynebacteriales	Mycobacteriaceae	Mycobacterium	Mycobacterium tuberculosis
pfam03693	643642356	antitoxin ParD1/3/4	643348504	Bacteria	Proteobacteria	Alphaproteobacteria	Rhizobiales	Rhizobiaceae	Agrobacterium	Agrobacterium tumefaciens
pfam03693	643641257	antitoxin ParD1/3/4	643348505	Bacteria	Proteobacteria	Alphaproteobacteria	Rhizobiales	Rhizobiaceae	Agrobacterium	Agrobacterium vitis
pfam03693	643619142	antitoxin protein parD-1	643348526	Bacteria	Proteobacteria	Alphaproteobacteria	Caulobacterales	Caulobacteraceae	Caulobacter	Caulobacter vibrioides
pfam03693	643621344	antitoxin protein parD-4	643348526	Bacteria	Proteobacteria	Alphaproteobacteria	Caulobacterales	Caulobacteraceae	Caulobacter	Caulobacter vibrioides
pfam03693	643480107	antitoxin ParD1/3/4	643348533	Bacteria	Cyanobacteria	unclassified	Chroococcales	Aphanothecaceae	Gloeothece	Gloeothece citriformis
pfam03693	643481450	putative addiction module antidote protein, CopG/Arc/MetJ family	643348533	Bacteria	Cyanobacteria	unclassified	Chroococcales	Aphanothecaceae	Gloeothece	Gloeothece citriformis
pfam03693	643476619	putative transcriptional regulators, CopG/Arc/MetJ family	643348535	Bacteria	Cyanobacteria	unclassified	Chroococcales	Aphanothecaceae	Rippkaea	Rippkaea orientalis
pfam03693	643506993	antitoxin ParD1/3/4	643348544	Bacteria	Proteobacteria	Gammaproteobacteria	Enterobacterales	Enterobacteriaceae	Escherichia	Escherichia coli
pfam03693	643490745	antitoxin ParD1/3/4	643348546	Bacteria	Proteobacteria	Gammaproteobacteria	Enterobacterales	Enterobacteriaceae	Escherichia	Escherichia coli
pfam03693	643510082	putative toxin antitoxin plasmid stabilisation system containing the CopG/Arc/MetJ DNA-binding domain and a metal-binding domain	643348547	Bacteria	Proteobacteria	Gammaproteobacteria	Enterobacterales	Enterobacteriaceae	Escherichia	Escherichia coli
pfam03693	643510755	antitoxin ParD1/3/4	643348547	Bacteria	Proteobacteria	Gammaproteobacteria	Enterobacterales	Enterobacteriaceae	Escherichia	Escherichia coli
pfam03693	643390547	putative addiction module antidote protein, CopG/Arc/MetJ family	643348555	Bacteria	Proteobacteria	Alphaproteobacteria	Rhodospirillales	Acetobacteraceae	Gluconacetobacter	Gluconacetobacter diazotrophicus
pfam03693	643391259	putative addiction module antidote protein, CopG/Arc/MetJ family	643348555	Bacteria	Proteobacteria	Alphaproteobacteria	Rhodospirillales	Acetobacteraceae	Gluconacetobacter	Gluconacetobacter diazotrophicus
pfam03693	643524559	putative addiction module antidote protein, CopG/Arc/MetJ family	643348563	Bacteria	Proteobacteria	Alphaproteobacteria	Rhizobiales	Methylobacteriaceae	Methylorubrum	Methylorubrum extorquens
pfam03693	643526202	putative addiction module antidote protein, CopG/Arc/MetJ family	643348563	Bacteria	Proteobacteria	Alphaproteobacteria	Rhizobiales	Methylobacteriaceae	Methylorubrum	Methylorubrum extorquens
pfam03693	643399369	putative addiction module antidote protein, CopG/Arc/MetJ family	643348569	Bacteria	Proteobacteria	Alphaproteobacteria	Rhizobiales	Rhizobiaceae	Rhizobium	Rhizobium leguminosarum
pfam03693	643399563	putative addiction module antidote protein, CopG/Arc/MetJ family	643348569	Bacteria	Proteobacteria	Alphaproteobacteria	Rhizobiales	Rhizobiaceae	Rhizobium	Rhizobium leguminosarum
pfam03693	643410990	antitoxin ParD1/3/4	643348571	Bacteria	Proteobacteria	Alphaproteobacteria	Rhodospirillales	Rhodospirillaceae	Rhodospirillum	Rhodospirillum centenum
pfam03693	643521163	putative addiction module antidote	643348587	Bacteria	Proteobacteria	Gammaproteobacteria	Vibrionales	Vibrionaceae	Vibrio	Vibrio tasmaniensis
pfam03693	643662292	antitoxin ParD1/3/4	643660945	Plasmid:Bacteria (pBD146)	Proteobacteria	Gammaproteobacteria	Vibrionales	Vibrionaceae	Vibrio	fluvialis
pfam03693	643661004	antitoxin ParD1/3/4	643660946	Plasmid:Bacteria (pYVe8081)	Proteobacteria	Gammaproteobacteria	Enterobacteriales	Enterobacteriaceae	Yersinia	enterocolitica
pfam03693	643769388	hypothetical protein	643692001	Bacteria	Acidobacteria	Acidobacteriia	Acidobacteriales	Acidobacteriaceae	Acidobacterium	Acidobacterium capsulatum
pfam03693	643879158	Putative transcriptional regulator, CopG/Arc/MetJ family protein	643692013	Bacteria	Proteobacteria	Betaproteobacteria	Burkholderiales	Burkholderiaceae	Burkholderia	Burkholderia glumae
pfam03693	643719710	antitoxin ParD1/3/4	643692021	Bacteria	Proteobacteria	Deltaproteobacteria	Desulfobacterales	Desulfobacteraceae	Desulfobacterium	Desulfobacterium autotrophicum
pfam03693	643703240	antitoxin ParD1/3/4	643692022	Bacteria	Proteobacteria	Gammaproteobacteria	Enterobacterales	Enterobacteriaceae	Escherichia	Escherichia fergusonii
pfam03693	643734807	antitoxin ParD1/3/4	643692028	Bacteria	Actinobacteria	Actinobacteria	Corynebacteriales	Mycobacteriaceae	Mycobacterium	Mycobacterium tuberculosis
pfam03693	643822095	antitoxin ParD1/3/4	643692032	Bacteria	Proteobacteria	Alphaproteobacteria	Rhizobiales	Rhizobiaceae	Sinorhizobium	Sinorhizobium fredii
pfam03693	644232278	putative addiction module antidote protein, family	643886020	Bacteria	Proteobacteria	Betaproteobacteria	Burkholderiales	Burkholderiaceae	Burkholderia	Burkholderia multivorans
pfam03693	644232898	putative addiction module antidote protein, family	643886020	Bacteria	Proteobacteria	Betaproteobacteria	Burkholderiales	Burkholderiaceae	Burkholderia	Burkholderia multivorans
pfam03693	644443173	CopG/Arc/MetJ family addiction module antidote protein	643886024	Bacteria	Proteobacteria	Gammaproteobacteria	Enterobacterales	Morganellaceae	Proteus	Proteus mirabilis
pfam03693	644115521	antitoxin ParD1/3/4	643886054	Bacteria	Proteobacteria	Gammaproteobacteria	Enterobacterales	Pectobacteriaceae	Pectobacterium	Pectobacterium carotovorum
pfam03693	644115417	antitoxin ParD1/3/4	643886054	Bacteria	Proteobacteria	Gammaproteobacteria	Enterobacterales	Pectobacteriaceae	Pectobacterium	Pectobacterium carotovorum
pfam03693	644303315	CC2985 family addiction module antidote protein	643886067	Bacteria	Proteobacteria	Gammaproteobacteria	Enterobacterales	Enterobacteriaceae	Escherichia	Escherichia coli
pfam03693	644109379	antitoxin ParD1/3/4	643886152	Bacteria	Proteobacteria	Gammaproteobacteria	Enterobacterales	Pectobacteriaceae	Pectobacterium	Pectobacterium brasiliense
pfam03693	644746398	antitoxin of a toxin/antitoxin system	644736347	Bacteria	Proteobacteria	Betaproteobacteria	Burkholderiales	Burkholderiaceae	Cupriavidus	Cupriavidus taiwanensis
pfam03693	644980470	putative transcriptional regulator, CopG/Arc/MetJ family	644736348	Bacteria	Cyanobacteria	unclassified	Chroococcales	Aphanothecaceae	Rippkaea	Rippkaea orientalis
pfam03693	645002171	putative addiction module antidote protein, CopG/Arc/MetJ family	644736350	Bacteria	Proteobacteria	Deltaproteobacteria	Desulfovibrionales	Desulfomicrobiaceae	Desulfomicrobium	Desulfomicrobium baculatum
pfam03693	644836067	putative addiction module antidote protein, CopG/Arc/MetJ family	644736354	Bacteria	Proteobacteria	Gammaproteobacteria	Enterobacterales	Pectobacteriaceae	Dickeya	Dickeya paradisiaca
pfam03693	644836074	putative addiction module antidote protein, CopG/Arc/MetJ family	644736354	Bacteria	Proteobacteria	Gammaproteobacteria	Enterobacterales	Pectobacteriaceae	Dickeya	Dickeya paradisiaca
pfam03693	644834372	putative addiction module antidote protein, CopG/Arc/MetJ family	644736354	Bacteria	Proteobacteria	Gammaproteobacteria	Enterobacterales	Pectobacteriaceae	Dickeya	Dickeya paradisiaca
pfam03693	644852319	putative addiction module antidote protein, CopG/Arc/MetJ family	644736355	Bacteria	Proteobacteria	Gammaproteobacteria	Enterobacterales	Pectobacteriaceae	Dickeya	Dickeya chrysanthemi
pfam03693	644919972	antitoxin ParD1/3/4	644736363	Bacteria	Proteobacteria	Gammaproteobacteria	Enterobacterales	Enterobacteriaceae	Escherichia	Escherichia coli
pfam03693	644743943	CopG/Arc/MetJ family transcriptional regulator	644736369	Bacteria	Bacteroidetes	Flavobacteriia	Flavobacteriales	Flavobacteriaceae	Flavobacterium	Flavobacterium johnsoniae
pfam03693	644813125	Predicted transcriptional regulator containing the CopG/Arc/MetJ DNA- binding domain	644736386	Bacteria	Proteobacteria	Alphaproteobacteria	Rhizobiales	Methylobacteriaceae	Methylorubrum	Methylorubrum extorquens
pfam03693	644911507	antitoxin ParD1/3/4	644736387	Bacteria	Proteobacteria	Alphaproteobacteria	Rhizobiales	Methylobacteriaceae	Methylorubrum	Methylorubrum extorquens
pfam03693	644863394	putative addiction module antidote protein, CopG/Arc/MetJ family	644736397	Bacteria	Proteobacteria	Gammaproteobacteria	Enterobacterales	Pectobacteriaceae	Pectobacterium	Pectobacterium carotovorum
pfam03693	644890161	antitoxin ParD1/3/4	644736399	Bacteria	Proteobacteria	Gammaproteobacteria	Enterobacterales	Morganellaceae	Photorhabdus	Photorhabdus asymbiotica
pfam03693	644822204	putative addiction module antidote protein, CopG/Arc/MetJ family	644736401	Bacteria	Proteobacteria	Alphaproteobacteria	Rhizobiales	Rhizobiaceae	Rhizobium	Rhizobium leguminosarum
pfam03693	644828273	putative addiction module antidote protein, CopG/Arc/MetJ family	644736401	Bacteria	Proteobacteria	Alphaproteobacteria	Rhizobiales	Rhizobiaceae	Rhizobium	Rhizobium leguminosarum
pfam03693	644917361	addiction module antidote protein	644736410	Bacteria	Proteobacteria	Gammaproteobacteria	Cellvibrionales	Cellvibrionaceae	Teredinibacter	Teredinibacter turnerae
pfam03693	644796096	putative transcriptional regulator, CopG/Arc/MetJ family	644736413	Bacteria	Proteobacteria	Betaproteobacteria	Burkholderiales	Comamonadaceae	Variovorax	Variovorax paradoxus
pfam03693	645192040	antitoxin	645058721	Bacteria	Actinobacteria	Actinobacteria	Corynebacteriales	Mycobacteriaceae	Mycobacterium	Mycobacterium tuberculosis
pfam03693	645639969	predicted transcriptional regulator	645058746	Bacteria	Proteobacteria	Gammaproteobacteria	Vibrionales	Vibrionaceae	Vibrio	Vibrio cholerae
pfam03693	645540625	addiction module antidote protein, CC2985 family	645058765	Bacteria	Proteobacteria	Alphaproteobacteria	Rhizobiales	Brucellaceae	Ochrobactrum	Ochrobactrum intermedium
pfam03693	645505889	antitoxin ParD1/3/4	645058767	Bacteria	Proteobacteria	Gammaproteobacteria	Enterobacterales	Yersiniaceae	Yersinia	Yersinia pestis
pfam03693	645496231	antitoxin ParD1/3/4	645058768	Bacteria	Proteobacteria	Gammaproteobacteria	Enterobacterales	Yersiniaceae	Yersinia	Yersinia pestis
pfam03693	645429368	antitoxin ParD1/3/4	645058798	Bacteria	Proteobacteria	Gammaproteobacteria	Vibrionales	Vibrionaceae	Vibrio	Vibrio cholerae
pfam03693	645447983	antitoxin ParD1/3/4	645058804	Bacteria	Proteobacteria	Gammaproteobacteria	Vibrionales	Vibrionaceae	Vibrio	Vibrio cholerae
pfam03693	645452109	antitoxin ParD1/3/4	645058805	Bacteria	Proteobacteria	Gammaproteobacteria	Vibrionales	Vibrionaceae	Vibrio	Vibrio cholerae
pfam03693	645459028	antitoxin ParD1/3/4	645058807	Bacteria	Proteobacteria	Gammaproteobacteria	Vibrionales	Vibrionaceae	Vibrio	Vibrio cholerae
pfam03693	645344634	antitoxin ParD1/3/4	645058835	Bacteria	Proteobacteria	Gammaproteobacteria	Enterobacterales	Enterobacteriaceae	Escherichia	Escherichia coli
pfam03693	645120678	antitoxin ParD1/3/4	645058861	Bacteria	Actinobacteria	Actinobacteria	Corynebacteriales	Mycobacteriaceae	Mycobacterium	Mycobacterium tuberculosis
pfam03693	646014738	antitoxin	645951826	Bacteria	Actinobacteria	Actinobacteria	Corynebacteriales	Mycobacteriaceae	Mycobacterium	Mycobacterium tuberculosis
pfam03693	646156701	antitoxin ParD1/3/4	645951847	Bacteria	Proteobacteria	Gammaproteobacteria	Enterobacterales	Enterobacteriaceae	Escherichia	Escherichia coli
pfam03693	646018993	antitoxin	645951854	Bacteria	Actinobacteria	Actinobacteria	Corynebacteriales	Mycobacteriaceae	Mycobacterium	Mycobacterium tuberculosis
pfam03693	646152629	antitoxin ParD1/3/4	645951861	Bacteria	Proteobacteria	Gammaproteobacteria	Enterobacterales	Enterobacteriaceae	Escherichia	Escherichia coli
pfam03693	646010557	antitoxin	645951864	Bacteria	Actinobacteria	Actinobacteria	Corynebacteriales	Mycobacteriaceae	Mycobacterium	Mycobacterium tuberculosis
pfam03693	646553036	antitoxin ParD1/3/4	646311907	Bacteria	Proteobacteria	Alphaproteobacteria	Rhodospirillales	Rhodospirillaceae	Azospirillum	Azospirillum lipoferum
pfam03693	646341995	putative transcriptional regulator	646311923	Bacteria	Proteobacteria	Gammaproteobacteria	Enterobacterales	Enterobacteriaceae	Escherichia	Escherichia coli
pfam03693	646341774	putative transcriptional regulator	646311923	Bacteria	Proteobacteria	Gammaproteobacteria	Enterobacterales	Enterobacteriaceae	Escherichia	Escherichia coli
pfam03693	646353927	hypothetical protein	646311924	Bacteria	Proteobacteria	Gammaproteobacteria	Enterobacterales	Enterobacteriaceae	Escherichia	Escherichia coli
pfam03693	646355092	putative transcriptional regulator	646311924	Bacteria	Proteobacteria	Gammaproteobacteria	Enterobacterales	Enterobacteriaceae	Escherichia	Escherichia coli
pfam03693	646382665	putative addiction module antidote protein, CopG/Arc/MetJ family	646311935	Bacteria	Proteobacteria	Gammaproteobacteria	Chromatiales	Halothiobacillaceae	Halothiobacillus	Halothiobacillus neapolitanus
pfam03693	646377956	putative addiction module antidote protein, CopG/Arc/MetJ family	646311947	Bacteria	Proteobacteria	Gammaproteobacteria	Enterobacterales	Pectobacteriaceae	Pectobacterium	Pectobacterium parmentieri
pfam03693	646557503	CopG-like protein	646556927	Plasmid:Bacteria (pAMI3)	Proteobacteria	Alphaproteobacteria	Rhodobacterales	Rhodobacteraceae	Paracoccus	aminophilus
pfam03693	646770195	putative addiction module antidote protein, CopG/Arc/MetJ family	646564515	Bacteria	Proteobacteria	Betaproteobacteria	Burkholderiales	Burkholderiaceae	Paraburkholderia	Paraburkholderia sp. CCGE1002
pfam03693	646847036	putative addiction module antidote protein, CopG/Arc/MetJ family	646564528	Bacteria	Proteobacteria	Deltaproteobacteria	Desulfobacterales	Desulfobulbaceae	Desulfurivibrio	Desulfurivibrio alkaliphilus
pfam03693	646763622	CopG/Arc/MetJ family transcriptional regulator	646564529	Bacteria	Proteobacteria	Gammaproteobacteria	Enterobacterales	Enterobacteriaceae	Enterobacter	Enterobacter cloacae
pfam03693	646580828	Putative addiction module antidote protein	646564532	Bacteria	Proteobacteria	Gammaproteobacteria	Enterobacterales	Erwiniaceae	Erwinia	Erwinia pyrifoliae
pfam03693	646663645	antitoxin ParD1/3/4	646564533	Bacteria	Proteobacteria	Gammaproteobacteria	Enterobacterales	Enterobacteriaceae	Escherichia	Escherichia coli
pfam03693	646665712	putative addiction module antidote protein, CC2985 family	646564533	Bacteria	Proteobacteria	Gammaproteobacteria	Enterobacterales	Enterobacteriaceae	Escherichia	Escherichia coli
pfam03693	646691281	addiction module antidote protein, CC2985 family	646564556	Bacteria	Proteobacteria	Gammaproteobacteria	Chromatiales	Chromatiaceae	Nitrosococcus	Nitrosococcus halophilus
pfam03693	646986873	UPF0156 protein XF_2071	646862321	Bacteria	Proteobacteria	Gammaproteobacteria	Enterobacterales	Erwiniaceae	Erwinia	Erwinia pyrifoliae
pfam03693	646995431	conserved hypothetical protein	646862322	Bacteria	Proteobacteria	Gammaproteobacteria	Enterobacterales	Enterobacteriaceae	Escherichia	Escherichia coli
pfam03693	646990339	putative transcriptional regulators containing the CopG/Arc/MetJ DNA-binding domain and a metal-binding domain	646862339	Bacteria	Proteobacteria	Gammaproteobacteria	Enterobacterales	Enterobacteriaceae	Salmonella	Salmonella enterica
pfam03693	646909773	putative transcriptional regulator	646862340	Bacteria	Proteobacteria	Gammaproteobacteria	Enterobacterales	Enterobacteriaceae	Salmonella	Salmonella enterica
pfam03693	647214922	CopG/Arc/MetJ family transcriptional regulator	647000225	Bacteria	Proteobacteria	Alphaproteobacteria	Sphingomonadales	Sphingomonadaceae	Citromicrobium	Citromicrobium bathyomarinum
pfam03693	647234313	predicted transcriptional regulator	647000258	Bacteria	Proteobacteria	Gammaproteobacteria	Vibrionales	Vibrionaceae	Grimontia	Grimontia hollisae
pfam03693	647236914	predicted transcriptional regulator	647000258	Bacteria	Proteobacteria	Gammaproteobacteria	Vibrionales	Vibrionaceae	Grimontia	Grimontia hollisae
pfam03693	647201887	antitoxin ParD1/3/4	647000269	Bacteria	Proteobacteria	Gammaproteobacteria	Pasteurellales	Pasteurellaceae	Mannheimia	Mannheimia haemolytica
pfam03693	647198662	antitoxin ParD1/3/4	647000270	Bacteria	Proteobacteria	Gammaproteobacteria	Pasteurellales	Pasteurellaceae	Mannheimia	Mannheimia haemolytica
pfam03693	647497618	CopG/Arc/MetJ family transcriptional regulator	647000278	Bacteria	Actinobacteria	Actinobacteria	Corynebacteriales	Mycobacteriaceae	Mycobacterium	Mycobacterium parascrofulaceum
pfam03693	647209865	antitoxin	647000279	Bacteria	Actinobacteria	Actinobacteria	Corynebacteriales	Mycobacteriaceae	Mycobacterium	Mycobacterium tuberculosis
pfam03693	647086615	antitoxin	647000280	Bacteria	Actinobacteria	Actinobacteria	Corynebacteriales	Mycobacteriaceae	Mycobacterium	Mycobacterium tuberculosis
pfam03693	647090824	antitoxin	647000281	Bacteria	Actinobacteria	Actinobacteria	Corynebacteriales	Mycobacteriaceae	Mycobacterium	Mycobacterium tuberculosis
pfam03693	647025407	antitoxin ParD1/3/4	647000299	Bacteria	Proteobacteria	Gammaproteobacteria	Pseudomonadales	Pseudomonadaceae	Pseudomonas	Pseudomonas aeruginosa
pfam03693	647226865	predicted transcriptional regulator	647000334	Bacteria	Proteobacteria	Gammaproteobacteria	Vibrionales	Vibrionaceae	Vibrio	Vibrio cholerae
pfam03693	647221005	predicted transcriptional regulator	647000335	Bacteria	Proteobacteria	Gammaproteobacteria	Vibrionales	Vibrionaceae	Vibrio	Vibrio cholerae
pfam03693	647582560	putative addiction module antidote protein, CC2985 family	647533109	Bacteria	Proteobacteria	Gammaproteobacteria	Oceanospirillales	Alcanivoracaceae	Alcanivorax	Alcanivorax sp. DG881
pfam03693	647573006	antitoxin ParD1/3/4	647533115	Bacteria	Proteobacteria	Alphaproteobacteria	Caulobacterales	Caulobacteraceae	Brevundimonas	Brevundimonas sp. BAL3
pfam03693	647575517	putative addiction module antidote protein, CC2985 family	647533115	Bacteria	Proteobacteria	Alphaproteobacteria	Caulobacterales	Caulobacteraceae	Brevundimonas	Brevundimonas sp. BAL3
pfam03693	647846176	putative addiction module antidote protein, family	647533124	Bacteria	Proteobacteria	Alphaproteobacteria	Rhodobacterales	Rhodobacteraceae	Citreicella	Citreicella sp. SE45
pfam03693	647958800	CC2985 family addiction module antidote protein	647533159	Bacteria	Proteobacteria	Gammaproteobacteria	Enterobacterales	Enterobacteriaceae	Escherichia	Escherichia coli
pfam03693	647558635	antitoxin ParD1/3/4	647533181	Bacteria	Proteobacteria	Gammaproteobacteria	Pasteurellales	Pasteurellaceae	Mannheimia	Mannheimia haemolytica
pfam03693	647568476	putative addiction module antidote protein, CC2985 family	647533184	Bacteria	Cyanobacteria	unclassified	Oscillatoriales	Coleofasciculaceae	Coleofasciculus	Coleofasciculus chthonoplastes
pfam03693	647807971	putative addiction module antidote protein, family	647533209	Bacteria	Proteobacteria	Alphaproteobacteria	Rhodobacterales	Rhodobacteraceae	Ruegeria	Silicibacter sp. TrichCH4B
pfam03693	647603746	putative addiction module antidote protein, CC2985 family	647533243	Bacteria	Verrucomicrobia	Verrucomicrobiae	unclassified	unclassified	unclassified	Verrucomicrobiae bacterium DG1235
pfam03693	647561214	putative addiction module antidote protein, family	647533244	Bacteria	Proteobacteria	Gammaproteobacteria	Vibrionales	Vibrionaceae	Vibrio	Vibrio cholerae
pfam03693	647649509	putative addiction module antidote protein, CC2985 family	647533251	Bacteria	Proteobacteria	Gammaproteobacteria	Cellvibrionales	Halieaceae	unclassified	marine gamma proteobacterium HTCC2148
pfam03693	648119913	addiction module antidote protein, CC2985 family	648028010	Bacteria	Proteobacteria	Alphaproteobacteria	Caulobacterales	Caulobacteraceae	Brevundimonas	Brevundimonas subvibrioides
pfam03693	648029177	putative transcriptional regulators, CopG/Arc/MetJ family	648028025	Bacteria	Proteobacteria	Gammaproteobacteria	Enterobacterales	Enterobacteriaceae	Escherichia	Escherichia coli
pfam03693	648073072	putative addiction module antidote protein	648028046	Bacteria	Proteobacteria	Gammaproteobacteria	Chromatiales	Chromatiaceae	Nitrosococcus	Nitrosococcus watsonii
pfam03693	648040201	putative addiction module antidote protein, CopG/Arc/MetJ family	648028054	Bacteria	Proteobacteria	Alphaproteobacteria	Rhizobiales	Xanthobacteraceae	Starkeya	Starkeya novella
pfam03693	648388831	antitoxin ParD1/3/4	648276619	Bacteria	Cyanobacteria	unclassified	Oscillatoriales	Microcoleaceae	Limnospira	Limnospira indica
pfam03693	648325257	CopG/Arc/MetJ family addiction module antidote protein	648276633	Bacteria	Actinobacteria	Actinobacteria	Corynebacteriales	Corynebacteriaceae	Corynebacterium	Corynebacterium genitalium
pfam03693	648382875	antitoxin ParD1/3/4	648276643	Bacteria	Proteobacteria	Gammaproteobacteria	Enterobacterales	Enterobacteriaceae	Escherichia	Escherichia coli
pfam03693	648377157	antitoxin ParD1/3/4	648276644	Bacteria	Proteobacteria	Gammaproteobacteria	Enterobacterales	Enterobacteriaceae	Escherichia	Escherichia coli
pfam03693	648352530	antitoxin ParD1/3/4	648276648	Bacteria	Proteobacteria	Gammaproteobacteria	Enterobacterales	Enterobacteriaceae	Escherichia	Escherichia coli
pfam03693	648659939	addiction module antidote protein, CC2985 family	648276649	Bacteria	Proteobacteria	Gammaproteobacteria	Enterobacterales	Enterobacteriaceae	Escherichia	Escherichia coli
pfam03693	648532319	addiction module antidote protein, CC2985 family	648276650	Bacteria	Proteobacteria	Gammaproteobacteria	Enterobacterales	Enterobacteriaceae	Escherichia	Escherichia coli
pfam03693	648652094	addiction module antidote protein, CC2985 family	648276652	Bacteria	Proteobacteria	Gammaproteobacteria	Enterobacterales	Enterobacteriaceae	Escherichia	Escherichia coli
pfam03693	648647419	addiction module antidote protein, CC2985 family	648276653	Bacteria	Proteobacteria	Gammaproteobacteria	Enterobacterales	Enterobacteriaceae	Escherichia	Escherichia coli
pfam03693	648649014	addiction module antidote protein, CC2985 family	648276653	Bacteria	Proteobacteria	Gammaproteobacteria	Enterobacterales	Enterobacteriaceae	Escherichia	Escherichia coli
pfam03693	648542153	addiction module antidote protein, CC2985 family	648276654	Bacteria	Proteobacteria	Gammaproteobacteria	Enterobacterales	Enterobacteriaceae	Escherichia	Escherichia coli
pfam03693	648536523	addiction module antidote protein, CC2985 family	648276656	Bacteria	Proteobacteria	Gammaproteobacteria	Enterobacterales	Enterobacteriaceae	Escherichia	Escherichia coli
pfam03693	648564167	addiction module antidote protein, CC2985 family	648276662	Bacteria	Proteobacteria	Gammaproteobacteria	Enterobacterales	Enterobacteriaceae	Escherichia	Escherichia coli
pfam03693	648563973	addiction module antidote protein, CC2985 family	648276662	Bacteria	Proteobacteria	Gammaproteobacteria	Enterobacterales	Enterobacteriaceae	Escherichia	Escherichia coli
pfam03693	648563183	addiction module antidote protein, CC2985 family	648276662	Bacteria	Proteobacteria	Gammaproteobacteria	Enterobacterales	Enterobacteriaceae	Escherichia	Escherichia coli
pfam03693	648572728	addiction module antidote protein, CC2985 family	648276665	Bacteria	Proteobacteria	Gammaproteobacteria	Enterobacterales	Enterobacteriaceae	Escherichia	Escherichia coli
pfam03693	648526016	addiction module antidote protein, CC2985 family	648276666	Bacteria	Proteobacteria	Gammaproteobacteria	Enterobacterales	Enterobacteriaceae	Escherichia	Escherichia coli
pfam03693	648528104	addiction module antidote protein, CC2985 family	648276666	Bacteria	Proteobacteria	Gammaproteobacteria	Enterobacterales	Enterobacteriaceae	Escherichia	Escherichia coli
pfam03693	648367326	antitoxin ParD1/3/4	648276670	Bacteria	Proteobacteria	Gammaproteobacteria	Enterobacterales	Enterobacteriaceae	Escherichia	Escherichia coli
pfam03693	648374951	putative addiction module antidote protein, CC2985 family	648276671	Bacteria	Proteobacteria	Gammaproteobacteria	Enterobacterales	Enterobacteriaceae	Escherichia	Escherichia coli
pfam03693	648281087	antitoxin ParD1/3/4	648276686	Bacteria	Proteobacteria	Alphaproteobacteria	Rhodobacterales	Rhodobacteraceae	Maritimibacter	Maritimibacter alkaliphilus
pfam03693	648279970	antitoxin ParD1/3/4	648276686	Bacteria	Proteobacteria	Alphaproteobacteria	Rhodobacterales	Rhodobacteraceae	Maritimibacter	Maritimibacter alkaliphilus
pfam03693	648832953	protein family addiction module antidote protein	648276690	Bacteria	Actinobacteria	Actinobacteria	Actinomycetales	Actinomycetaceae	Mobiluncus	Mobiluncus mulieris
pfam03693	648841193	toxin-antitoxin system, antitoxin component, ribbon-helix-helix domain protein	648276691	Bacteria	Actinobacteria	Actinobacteria	Actinomycetales	Actinomycetaceae	Mobiluncus	Mobiluncus mulieris
pfam03693	648336294	antitoxin	648276692	Bacteria	Actinobacteria	Actinobacteria	Corynebacteriales	Mycobacteriaceae	Mycobacterium	Mycobacterium tuberculosis
pfam03693	648443569	antitoxin	648276693	Bacteria	Actinobacteria	Actinobacteria	Corynebacteriales	Mycobacteriaceae	Mycobacterium	Mycobacterium tuberculosis
pfam03693	648447226	antitoxin	648276694	Bacteria	Actinobacteria	Actinobacteria	Corynebacteriales	Mycobacteriaceae	Mycobacterium	Mycobacterium tuberculosis
pfam03693	648452016	antitoxin	648276695	Bacteria	Actinobacteria	Actinobacteria	Corynebacteriales	Mycobacteriaceae	Mycobacterium	Mycobacterium tuberculosis
pfam03693	648456420	antitoxin	648276696	Bacteria	Actinobacteria	Actinobacteria	Corynebacteriales	Mycobacteriaceae	Mycobacterium	Mycobacterium tuberculosis
pfam03693	648460782	antitoxin	648276697	Bacteria	Actinobacteria	Actinobacteria	Corynebacteriales	Mycobacteriaceae	Mycobacterium	Mycobacterium tuberculosis
pfam03693	648465219	antitoxin	648276698	Bacteria	Actinobacteria	Actinobacteria	Corynebacteriales	Mycobacteriaceae	Mycobacterium	Mycobacterium tuberculosis
pfam03693	648469881	antitoxin	648276699	Bacteria	Actinobacteria	Actinobacteria	Corynebacteriales	Mycobacteriaceae	Mycobacterium	Mycobacterium tuberculosis
pfam03693	648473743	antitoxin	648276700	Bacteria	Actinobacteria	Actinobacteria	Corynebacteriales	Mycobacteriaceae	Mycobacterium	Mycobacterium tuberculosis
pfam03693	648477253	antitoxin	648276701	Bacteria	Actinobacteria	Actinobacteria	Corynebacteriales	Mycobacteriaceae	Mycobacterium	Mycobacterium tuberculosis
pfam03693	648481525	antitoxin	648276702	Bacteria	Actinobacteria	Actinobacteria	Corynebacteriales	Mycobacteriaceae	Mycobacterium	Mycobacterium tuberculosis
pfam03693	648485792	antitoxin	648276703	Bacteria	Actinobacteria	Actinobacteria	Corynebacteriales	Mycobacteriaceae	Mycobacterium	Mycobacterium tuberculosis
pfam03693	648490357	antitoxin	648276704	Bacteria	Actinobacteria	Actinobacteria	Corynebacteriales	Mycobacteriaceae	Mycobacterium	Mycobacterium tuberculosis
pfam03693	648736011	putative addiction module antidote protein, CopG/Arc/MetJ family	648276728	Bacteria	Proteobacteria	Alphaproteobacteria	Rhizobiales	Rhizobiaceae	Sinorhizobium	Sinorhizobium meliloti
pfam03693	649949757	addiction module antidote protein, CC2985 family	649633002	Bacteria	Acidobacteria	Acidobacteriia	Acidobacteriales	Acidobacteriaceae	Granulicella	Granulicella tundricola
pfam03693	649818920	addiction module antidote protein, cc2985 family	649633007	Bacteria	Proteobacteria	Alphaproteobacteria	Caulobacterales	Caulobacteraceae	Asticcacaulis	Asticcacaulis excentricus
pfam03693	649818140	addiction module antidote protein, cc2985 family	649633007	Bacteria	Proteobacteria	Alphaproteobacteria	Caulobacterales	Caulobacteraceae	Asticcacaulis	Asticcacaulis excentricus
pfam03693	649786091	addiction module antidote protein, cc2985 family	649633065	Bacteria	Bacteroidetes	Cytophagia	Cytophagales	Flammeovirgaceae	Marivirga	Marivirga tractuosa
pfam03693	649788111	antitoxin ParD1/3/4	649633065	Bacteria	Bacteroidetes	Cytophagia	Cytophagales	Flammeovirgaceae	Marivirga	Marivirga tractuosa
pfam03693	649871859	addiction module antidote protein, CC2985 family	649633066	Bacteria	Proteobacteria	Alphaproteobacteria	Rhizobiales	Phyllobacteriaceae	Mesorhizobium	Mesorhizobium ciceri
pfam03693	649844986	putative addiction module antidote protein	649633081	Bacteria	Proteobacteria	Gammaproteobacteria	Enterobacterales	Erwiniaceae	Pantoea	Pantoea sp. At-9b
pfam03693	649841151	addiction module antidote protein	649633091	Bacteria	Proteobacteria	Alphaproteobacteria	Rhizobiales	Bradyrhizobiaceae	Rhodopseudomonas	Rhodopseudomonas palustris
pfam03693	649920095	putative transcriptional regulator	649633107	Bacteria	Proteobacteria	Gammaproteobacteria	Vibrionales	Vibrionaceae	Vibrio	Vibrio vulnificus
pfam03693	649642652	hypothetical protein	649633108	Bacteria	Proteobacteria	Gammaproteobacteria	Enterobacterales	Morganellaceae	Xenorhabdus	Xenorhabdus nematophila
pfam03693	650341118	CopG/Arc/MetJ family transcriptional regulator	649989900	Bacteria	Proteobacteria	Gammaproteobacteria	Pasteurellales	Pasteurellaceae	Actinobacillus	Actinobacillus ureae
pfam03693	650199567	antitoxin ParD1/3/4	649989990	Bacteria	Proteobacteria	Gammaproteobacteria	Pseudomonadales	Pseudomonadaceae	Pseudomonas	Pseudomonas aeruginosa
pfam03693	650110503	ribbon-helix-helix , copG family protein	649989998	Bacteria	Proteobacteria	Gammaproteobacteria	Enterobacterales	Enterobacteriaceae	Shigella	Shigella dysenteriae
pfam03693	650543512	putative addiction module antidote protein, CC2985 family	650377928	Bacteria	Proteobacteria	Gammaproteobacteria	Enterobacterales	Enterobacteriaceae	Enterobacter	Enterobacter cloacae
pfam03693	650415503	Putative addiction module antidote protein	650377931	Bacteria	Proteobacteria	Gammaproteobacteria	Enterobacterales	Erwiniaceae	Erwinia	Erwinia sp. Ejp617
pfam03693	650414417	putative addiction module antidote protein	650377931	Bacteria	Proteobacteria	Gammaproteobacteria	Enterobacterales	Erwiniaceae	Erwinia	Erwinia sp. Ejp617
pfam03693	650428387	antitoxin ParD1/3/4	650377934	Bacteria	Proteobacteria	Gammaproteobacteria	Enterobacterales	Enterobacteriaceae	Escherichia	Escherichia coli
pfam03693	650491416	putative transcriptional regulator	650377971	Bacteria	Proteobacteria	Gammaproteobacteria	Enterobacterales	Enterobacteriaceae	Salmonella	Salmonella enterica
pfam03693	650734921	antitoxin ParD1/3/4	650716004	Bacteria	Proteobacteria	Betaproteobacteria	Burkholderiales	Comamonadaceae	Acidovorax	Acidovorax avenae
pfam03693	650741556	transcriptional regulator, CopG/Arc/MetJ family	650716007	Bacteria	Proteobacteria	Alphaproteobacteria	Rhizobiales	Rhizobiaceae	Agrobacterium	Agrobacterium sp. H13-3
pfam03693	650787714	Putative transcriptional regulator, CopG/Arc/MetJ family protein	650716013	Bacteria	Proteobacteria	Betaproteobacteria	Burkholderiales	Burkholderiaceae	Burkholderia	Burkholderia gladioli
pfam03693	650724248	antitoxin ParD1/3/4	650716014	Bacteria	Proteobacteria	Betaproteobacteria	Burkholderiales	Burkholderiaceae	Mycetohabitans	Paraburkholderia rhizoxinica
pfam03693	650858980	addiction module antidote protein	650716032	Bacteria	Proteobacteria	Betaproteobacteria	Burkholderiales	Comamonadaceae	Delftia	Delftia sp. Cs1-4
pfam03693	650859940	addiction module antidote protein	650716032	Bacteria	Proteobacteria	Betaproteobacteria	Burkholderiales	Comamonadaceae	Delftia	Delftia sp. Cs1-4
pfam03693	650838857	addiction module antidote protein, CC2985 family	650716040	Bacteria	Proteobacteria	Gammaproteobacteria	Alteromonadales	Alteromonadaceae	Glaciecola	Glaciecola sp. 4H-3-7+YE-5
pfam03693	650922311	addiction module antidote protein	650716044	Bacteria	Bacteroidetes	Flavobacteriia	Flavobacteriales	Flavobacteriaceae	Lacinutrix	Lacinutrix sp. 5H-3-7-4
pfam03693	651025460	antitoxin ParD1/3/4	650716059	Bacteria	Actinobacteria	Actinobacteria	Corynebacteriales	Mycobacteriaceae	Mycobacterium	Mycobacterium tuberculosis
pfam03693	651039303	antitoxin ParD1/3/4	650716060	Bacteria	Actinobacteria	Actinobacteria	Corynebacteriales	Mycobacteriaceae	Mycobacterium	Mycobacterium canettii
pfam03693	650752693	addiction module antidote protein	650716066	Bacteria	Proteobacteria	Betaproteobacteria	Nitrosomonadales	Nitrosomonadaceae	Nitrosomonas	Nitrosomonas sp. AL212
pfam03693	651001730	addiction module antidote protein	650716067	Bacteria	Proteobacteria	Betaproteobacteria	Nitrosomonadales	Nitrosomonadaceae	Nitrosomonas	Nitrosomonas sp. Is79A3
pfam03693	650889040	antitoxin ParD1/3/4	650716068	Bacteria	Proteobacteria	Alphaproteobacteria	Sphingomonadales	Sphingomonadaceae	Novosphingobium	Novosphingobium sp. PP1Y
pfam03693	650884500	CopG/Arc/MetJ family transcriptional regulator	650716068	Bacteria	Proteobacteria	Alphaproteobacteria	Sphingomonadales	Sphingomonadaceae	Novosphingobium	Novosphingobium sp. PP1Y
pfam03693	650824987	antitoxin ParD1/3/4	650716078	Bacteria	Proteobacteria	Betaproteobacteria	Burkholderiales	Alcaligenaceae	Pusillimonas	Pusillimonas sp. T7-7
pfam03693	650895644	addiction module antidote protein	650716086	Bacteria	Proteobacteria	Alphaproteobacteria	Rhizobiales	Rhizobiaceae	Sinorhizobium	Sinorhizobium meliloti
pfam03693	650897721	addiction module antidote protein	650716086	Bacteria	Proteobacteria	Alphaproteobacteria	Rhizobiales	Rhizobiaceae	Sinorhizobium	Sinorhizobium meliloti
pfam03693	650898222	putative addiction module antidote protein CopG/Arc/MetJ family	650716086	Bacteria	Proteobacteria	Alphaproteobacteria	Rhizobiales	Rhizobiaceae	Sinorhizobium	Sinorhizobium meliloti
pfam03693	651240304	ribbon-helix-helix protein, copG family protein	651053023	Bacteria	Proteobacteria	Gammaproteobacteria	Enterobacterales	Enterobacteriaceae	Escherichia	Escherichia coli
pfam03693	651227217	hypothethical protein	651053062	Bacteria	Proteobacteria	Betaproteobacteria	Burkholderiales	Burkholderiaceae	Ralstonia	Ralstonia solanacearum
pfam03693	651064865	antitoxin ParD1/3/4	651053064	Bacteria	Proteobacteria	Gammaproteobacteria	Enterobacterales	Enterobacteriaceae	Salmonella	Salmonella enterica
pfam03693	651093034	antitoxin ParD1/3/4	651053067	Bacteria	Proteobacteria	Alphaproteobacteria	Rhizobiales	Rhizobiaceae	Sinorhizobium	Sinorhizobium meliloti
pfam03693	651097336	conserved hypothetical protein	651053067	Bacteria	Proteobacteria	Alphaproteobacteria	Rhizobiales	Rhizobiaceae	Sinorhizobium	Sinorhizobium meliloti
pfam03693	651094451	putative transcriptional regulator, CopG/Arc/MetJ family	651053067	Bacteria	Proteobacteria	Alphaproteobacteria	Rhizobiales	Rhizobiaceae	Sinorhizobium	Sinorhizobium meliloti
pfam03693	651141497	Predicted transcriptional regulator	651053078	Bacteria	Proteobacteria	Gammaproteobacteria	Vibrionales	Vibrionaceae	Vibrio	Vibrio cholerae
pfam03693	651266759	Orf73 (o91); similar to gi|1806202	651053079	Bacteria	Proteobacteria	Gammaproteobacteria	Enterobacterales	Yersiniaceae	Yersinia	Yersinia enterocolitica
pfam03693	651317550	hypothetical UPF0156 family protein	651285000	Bacteria	Proteobacteria	Alphaproteobacteria	Caulobacterales	Caulobacteraceae	Asticcacaulis	Asticcacaulis biprosthecium
pfam03693	651319610	hypothetical UPF0156 family protein	651285000	Bacteria	Proteobacteria	Alphaproteobacteria	Caulobacterales	Caulobacteraceae	Asticcacaulis	Asticcacaulis biprosthecium
pfam03693	651322641	conserved hypothetical UPF0156 family protein	651285001	Bacteria	Proteobacteria	Alphaproteobacteria	Caulobacterales	Caulobacteraceae	Brevundimonas	Brevundimonas diminuta
pfam03693	651415330	antitoxin ParD1/3/4	651324008	Bacteria	Proteobacteria	Alphaproteobacteria	Rhizobiales	Rhizobiaceae	Agrobacterium	Agrobacterium fabrum
pfam03693	651412479	antitoxin ParD1/3/4	651324008	Bacteria	Proteobacteria	Alphaproteobacteria	Rhizobiales	Rhizobiaceae	Agrobacterium	Agrobacterium fabrum
pfam03693	651410192	putative transcriptional regulator, CopG/Arc/MetJ family	651324008	Bacteria	Proteobacteria	Alphaproteobacteria	Rhizobiales	Rhizobiaceae	Agrobacterium	Agrobacterium fabrum
pfam03693	651563229	antitoxin ParD1/3/4	651324036	Bacteria	Proteobacteria	Alphaproteobacteria	Rhodospirillales	Acetobacteraceae	Gluconacetobacter	Gluconacetobacter sp. SXCC-1
pfam03693	651683536	addiction module antidote protein, CC2985 family	651324040	Bacteria	Proteobacteria	Gammaproteobacteria	Oceanospirillales	Halomonadaceae	Halomonas	Halomonas sp. TD01
pfam03693	651683530	addiction module antidote protein, CC2985 family	651324040	Bacteria	Proteobacteria	Gammaproteobacteria	Oceanospirillales	Halomonadaceae	Halomonas	Halomonas sp. TD01
pfam03693	651586761	Putative addiction module antidote protein	651324073	Bacteria	Proteobacteria	Betaproteobacteria	Nitrosomonadales	Sterolibacteriaceae	Methyloversatilis	Methyloversatilis universalis
pfam03693	651452773	CopG/Arc/MetJ family transcriptional regulator	651324082	Bacteria	Proteobacteria	Alphaproteobacteria	Rhodobacterales	Rhodobacteraceae	Paracoccus	Paracoccus sp. TRP
pfam03693	651485305	putative transcriptional regulator, CopG/Arc/MetJ family protein	651324096	Bacteria	Proteobacteria	Betaproteobacteria	Burkholderiales	unclassified	Rubrivivax	Rubrivivax benzoatilyticus
pfam03693	651584257	hypothetical protein	651324099	Bacteria	Proteobacteria	Alphaproteobacteria	Sphingomonadales	Sphingomonadaceae	Sphingomonas	Sphingomonas sp. S17
pfam03693	651584911	antitoxin ParD1/3/4	651324099	Bacteria	Proteobacteria	Alphaproteobacteria	Sphingomonadales	Sphingomonadaceae	Sphingomonas	Sphingomonas sp. S17
pfam03693	2230700712	antitoxin ParD1/3/4	2228664006	Bacteria	Proteobacteria	Alphaproteobacteria	Rhizobiales	Rhizobiaceae	Rhizobium	Rhizobium sp. 57MFTsu3.2
pfam03693	2264877535	antitoxin ParD1/3/4	2264867009	Bacteria	Proteobacteria	Zetaproteobacteria	unclassified	unclassified	unclassified	zeta proteobacterium SCGC AB-137-C09
pfam03693	2264878534	antitoxin ParD1/3/4	2264867010	Bacteria	Proteobacteria	Zetaproteobacteria	unclassified	unclassified	unclassified	zeta proteobacterium SCGC AB-137-J06
pfam03693	2264886101	putative addiction module antidote protein, CC2985 family	2264867016	Bacteria	Proteobacteria	Betaproteobacteria	Nitrosomonadales	Gallionellaceae	Gallionella	Gallionella sp. SCGC AAA018-N21
pfam03693	2265081964	putative addiction module antidote protein, CC2985 family	2264867215	Archaea	Euryarchaeota	unclassified	unclassified	unclassified	unclassified	Euryarchaeota archaeon SCGC AAA252-I15
pfam03693	2265126025	antitoxin ParD1/3/4	2265123003	Bacteria	Proteobacteria	Zetaproteobacteria	unclassified	unclassified	unclassified	zeta proteobacterium SCGC AB-137-I08
pfam03693	2501409434	antitoxin ParD1/3/4	2501025504	Bacteria	Proteobacteria	Betaproteobacteria	Burkholderiales	Burkholderiaceae	Paraburkholderia	Paraburkholderia silvatlantica
pfam03693	2501540536	antitoxin ParD1/3/4	2501533201	Bacteria	Cyanobacteria	unclassified	Nostocales	Tolypothrichaceae	Tolypothrix	Tolypothrix sp. PCC 7601
pfam03693	2501715718	antitoxin ParD1/3/4	2501651205	Bacteria	Proteobacteria	Gammaproteobacteria	Alteromonadales	Colwelliaceae	Colwellia	Colwellia sp. MT41
pfam03693	2501712874	antitoxin ParD1/3/4	2501651205	Bacteria	Proteobacteria	Gammaproteobacteria	Alteromonadales	Colwelliaceae	Colwellia	Colwellia sp. MT41
pfam03693	2501715726	antitoxin ParD1/3/4	2501651205	Bacteria	Proteobacteria	Gammaproteobacteria	Alteromonadales	Colwelliaceae	Colwellia	Colwellia sp. MT41
pfam03693	2501810248	antitoxin ParD1/3/4	2501799902	Bacteria	Proteobacteria	Gammaproteobacteria	Pseudomonadales	Pseudomonadaceae	Pseudomonas	Pseudomonas aeruginosa
pfam03693	2502252316	antitoxin ParD1/3/4	2502171160	Bacteria	Proteobacteria	Gammaproteobacteria	Vibrionales	Vibrionaceae	Vibrio	Vibrio cholerae
pfam03693	2502434222	putative addiction module antidote protein, CC2985 family	2502422304	Bacteria	Proteobacteria	Deltaproteobacteria	Desulfobacterales	Desulfobacteraceae	Desulfosarcina	Desulfosarcina variabilis
pfam03693	2502437855	putative addiction module antidote protein, CC2985 family	2502422304	Bacteria	Proteobacteria	Deltaproteobacteria	Desulfobacterales	Desulfobacteraceae	Desulfosarcina	Desulfosarcina variabilis
pfam03693	2502834742	antitoxin ParD1/3/4	2502790010	Bacteria	Proteobacteria	Gammaproteobacteria	Pseudomonadales	Pseudomonadaceae	Pseudomonas	Pseudomonas aeruginosa
pfam03693	2502887393	antitoxin ParD1/3/4	2502873006	Bacteria	Proteobacteria	Gammaproteobacteria	Vibrionales	Vibrionaceae	Vibrio	Vibrio vulnificus
pfam03693	2502883975	antitoxin ParD1/3/4	2502873006	Bacteria	Proteobacteria	Gammaproteobacteria	Vibrionales	Vibrionaceae	Vibrio	Vibrio vulnificus
pfam03693	2503188884	antitoxin ParD1/3/4	2503128013	Bacteria	Cyanobacteria	unclassified	unclassified	unclassified	unclassified	uncultured cyanobacterium
pfam03693	2503200511	antitoxin ParD1/3/4	2503198000	Bacteria	Proteobacteria	Alphaproteobacteria	Rhizobiales	Phyllobacteriaceae	Mesorhizobium	Mesorhizobium opportunistum
pfam03693	2503203659	antitoxin ParD1/3/4	2503198000	Bacteria	Proteobacteria	Alphaproteobacteria	Rhizobiales	Phyllobacteriaceae	Mesorhizobium	Mesorhizobium opportunistum
pfam03693	2503202041	antitoxin ParD1/3/4	2503198000	Bacteria	Proteobacteria	Alphaproteobacteria	Rhizobiales	Phyllobacteriaceae	Mesorhizobium	Mesorhizobium opportunistum
pfam03693	2503199689	antitoxin ParD1/3/4	2503198000	Bacteria	Proteobacteria	Alphaproteobacteria	Rhizobiales	Phyllobacteriaceae	Mesorhizobium	Mesorhizobium opportunistum
pfam03693	2503203227	antitoxin ParD1/3/4	2503198000	Bacteria	Proteobacteria	Alphaproteobacteria	Rhizobiales	Phyllobacteriaceae	Mesorhizobium	Mesorhizobium opportunistum
pfam03693	2503306565	antitoxin ParD1/3/4	2503283005	Bacteria	Cyanobacteria	unclassified	Chroococcales	Aphanothecaceae	Crocosphaera	Crocosphaera watsonii
pfam03693	2503332953	antitoxin ParD1/3/4	2503283009	Bacteria	Cyanobacteria	unclassified	Chroococcales	Aphanothecaceae	Crocosphaera	Crocosphaera watsonii
pfam03693	2503357223	antitoxin ParD1/3/4	2503283020	Bacteria	Proteobacteria	Betaproteobacteria	Burkholderiales	Comamonadaceae	unclassified	unclassified
pfam03693	2503568618	antitoxin ParD1/3/4	2503538007	Bacteria	Proteobacteria	Gammaproteobacteria	Enterobacterales	Enterobacteriaceae	Escherichia	Escherichia coli
pfam03693	2503612973	antitoxin ParD1/3/4	2503538021	Bacteria	Cyanobacteria	unclassified	Chroococcidiopsidales	Chroococcidiopsidaceae	Chroococcidiopsis	Chroococcidiopsis thermalis
pfam03693	2503641029	antitoxin ParD1/3/4	2503538029	Bacteria	Proteobacteria	Gammaproteobacteria	Thiotrichales	Piscirickettsiaceae	Thiomicrospira	unclassified
pfam03693	2503737112	antitoxin ParD1/3/4	2503707007	Bacteria	Bacteroidetes	Flavobacteriia	Flavobacteriales	Crocinitomicaceae	Fluviicola	Fluviicola taffensis
pfam03693	2503961103	antitoxin ParD1/3/4	2503904014	Bacteria	Proteobacteria	Alphaproteobacteria	Sphingomonadales	Sphingomonadaceae	Sphingobium	Sphingobium chlorophenolicum
pfam03693	2503962207	antitoxin ParD1/3/4	2503904014	Bacteria	Proteobacteria	Alphaproteobacteria	Sphingomonadales	Sphingomonadaceae	Sphingobium	Sphingobium chlorophenolicum
pfam03693	2504000254	antitoxin ParD1/3/4	2503982003	Bacteria	Proteobacteria	Gammaproteobacteria	Cellvibrionales	Cellvibrionaceae	Teredinibacter	Teredinibacter sp. Bs02
pfam03693	2503998941	antitoxin ParD1/3/4	2503982003	Bacteria	Proteobacteria	Gammaproteobacteria	Cellvibrionales	Cellvibrionaceae	Teredinibacter	Teredinibacter sp. Bs02
pfam03693	2504000404	antitoxin ParD1/3/4	2503982003	Bacteria	Proteobacteria	Gammaproteobacteria	Cellvibrionales	Cellvibrionaceae	Teredinibacter	Teredinibacter sp. Bs02
pfam03693	2504088567	antitoxin ParD1/3/4	2503982035	Bacteria	Cyanobacteria	unclassified	Oscillatoriales	Oscillatoriaceae	Oscillatoria	Oscillatoria nigro-viridis
pfam03693	2504094325	antitoxin ParD1/3/4	2503982036	Bacteria	Cyanobacteria	unclassified	Nostocales	Calotrichaceae	Calothrix	Calothrix parietina
pfam03693	2504097132	antitoxin ParD1/3/4	2503982036	Bacteria	Cyanobacteria	unclassified	Nostocales	Calotrichaceae	Calothrix	Calothrix parietina
pfam03693	2504130975	antitoxin ParD1/3/4	2503982047	Bacteria	Cyanobacteria	unclassified	Nostocales	Nostocaceae	Anabaena	Anabaena cylindrica
pfam03693	2504131642	antitoxin ParD1/3/4	2503982047	Bacteria	Cyanobacteria	unclassified	Nostocales	Nostocaceae	Anabaena	Anabaena cylindrica
pfam03693	2504129704	antitoxin ParD1/3/4	2503982047	Bacteria	Cyanobacteria	unclassified	Nostocales	Nostocaceae	Anabaena	Anabaena cylindrica
pfam03693	2504129474	antitoxin ParD1/3/4	2503982047	Bacteria	Cyanobacteria	unclassified	Nostocales	Nostocaceae	Anabaena	Anabaena cylindrica
pfam03693	2504130300	antitoxin ParD1/3/4	2503982047	Bacteria	Cyanobacteria	unclassified	Nostocales	Nostocaceae	Anabaena	Anabaena cylindrica
pfam03693	2504553028	antitoxin ParD1/3/4	2504136012	Bacteria	Proteobacteria	Gammaproteobacteria	Alteromonadales	Alteromonadaceae	Alteromonas	Alteromonas naphthalenivorans
pfam03693	2504617601	antitoxin ParD1/3/4	2504557015	Bacteria	Bacteroidetes	Flavobacteriia	Flavobacteriales	Flavobacteriaceae	Flavobacterium	Flavobacterium sp. GOBB3-C103-3
pfam03693	2504625874	antitoxin ParD1/3/4	2504557017	Bacteria	Proteobacteria	Gammaproteobacteria	Oceanospirillales	Oceanospirillaceae	Marinomonas	Marinomonas sp. GOBB3-320
pfam03693	2504624149	antitoxin ParD1/3/4	2504557017	Bacteria	Proteobacteria	Gammaproteobacteria	Oceanospirillales	Oceanospirillaceae	Marinomonas	Marinomonas sp. GOBB3-320
pfam03693	2504649109	antitoxin ParD1/3/4	2504643001	Bacteria	Cyanobacteria	unclassified	Synechococcales	Synechococcaceae	Synechococcus	Synechococcus sp. PCC 7117
pfam03693	2504664062	antitoxin ParD1/3/4	2504643008	Bacteria	Proteobacteria	Gammaproteobacteria	Xanthomonadales	Xanthomonadaceae	Xylella	Xylella fastidiosa
pfam03693	2504678200	antitoxin ParD1/3/4	2504643012	Bacteria	Cyanobacteria	unclassified	Synechococcales	Pseudanabaenaceae	Pseudanabaena	Pseudanabaena sp. PCC 7367
pfam03693	2504678208	antitoxin ParD1/3/4	2504643012	Bacteria	Cyanobacteria	unclassified	Synechococcales	Pseudanabaenaceae	Pseudanabaena	Pseudanabaena sp. PCC 7367
pfam03693	2504808784	antitoxin ParD1/3/4	2504756012	Bacteria	Proteobacteria	Alphaproteobacteria	Rhodobacterales	Rhodobacteraceae	Epibacterium	Epibacterium mobile
pfam03693	2504960838	antitoxin ParD1/3/4	2504756059	Bacteria	Proteobacteria	Gammaproteobacteria	Methylococcales	Methylococcaceae	Methylomonas	Methylomonas methanica
pfam03693	2504959767	antitoxin ParD1/3/4	2504756059	Bacteria	Proteobacteria	Gammaproteobacteria	Methylococcales	Methylococcaceae	Methylomonas	Methylomonas methanica
pfam03693	2504969311	antitoxin ParD1/3/4	2504756061	Bacteria	Proteobacteria	Alphaproteobacteria	Rhizobiales	Brucellaceae	Ochrobactrum	Ochrobactrum intermedium
pfam03693	2504979957	antitoxin ParD1/3/4	2504756064	Bacteria	Proteobacteria	Alphaproteobacteria	Rhodobacterales	Rhodobacteraceae	Paracoccus	Paracoccus sp. J4
pfam03693	2505091039	antitoxin ParD1/3/4	2504756085	Bacteria	Proteobacteria	Gammaproteobacteria	Enterobacterales	Enterobacteriaceae	Salmonella	Salmonella enterica
pfam03693	2505109788	antitoxin ParD1/3/4	2504756089	Bacteria	Proteobacteria	Gammaproteobacteria	Enterobacterales	Enterobacteriaceae	Salmonella	Salmonella enterica
pfam03693	2505169824	antitoxin ParD1/3/4	2505119011	Bacteria	Cyanobacteria	unclassified	Oscillatoriales	Microcoleaceae	Microcoleus	Microcoleus vaginatus
pfam03693	2505290273	antitoxin ParD1/3/4	2505119044	Bacteria	Proteobacteria	Alphaproteobacteria	Rhizobiales	Rhizobiaceae	Agrobacterium	Agrobacterium rhizogenes
pfam03693	2505294040	antitoxin ParD1/3/4	2505119044	Bacteria	Proteobacteria	Alphaproteobacteria	Rhizobiales	Rhizobiaceae	Agrobacterium	Agrobacterium rhizogenes
pfam03693	2505326305	antitoxin ParD1/3/4	2505313002	Bacteria	Proteobacteria	Gammaproteobacteria	Pseudomonadales	Pseudomonadaceae	Pseudomonas	Pseudomonas aeruginosa
pfam03693	2505350355	antitoxin ParD1/3/4	2505313005	Bacteria	Proteobacteria	Gammaproteobacteria	Pseudomonadales	Pseudomonadaceae	Pseudomonas	Pseudomonas aeruginosa
pfam03693	2505401849	antitoxin ParD1/3/4	2505313027	Bacteria	Proteobacteria	Gammaproteobacteria	Pseudomonadales	Pseudomonadaceae	Pseudomonas	Pseudomonas syringae
pfam03693	2505518021	antitoxin ParD1/3/4	2505313046	Bacteria	Proteobacteria	Gammaproteobacteria	Pseudomonadales	Pseudomonadaceae	Pseudomonas	Pseudomonas syringae
pfam03693	2505526117	antitoxin ParD1/3/4	2505313047	Bacteria	Proteobacteria	Gammaproteobacteria	Pseudomonadales	Pseudomonadaceae	Pseudomonas	Pseudomonas syringae
pfam03693	2505531614	antitoxin ParD1/3/4	2505313048	Bacteria	Proteobacteria	Gammaproteobacteria	Pseudomonadales	Pseudomonadaceae	Pseudomonas	Pseudomonas syringae
pfam03693	2505601660	antitoxin ParD1/3/4	2505313060	Bacteria	Proteobacteria	Gammaproteobacteria	Pseudomonadales	Pseudomonadaceae	Pseudomonas	Pseudomonas avellanae
pfam03693	2505603951	antitoxin ParD1/3/4	2505313061	Bacteria	Proteobacteria	Gammaproteobacteria	Pseudomonadales	Pseudomonadaceae	Pseudomonas	Pseudomonas syringae
pfam03693	2505695193	antitoxin ParD1/3/4	2505679007	Bacteria	Bacteroidetes	Flavobacteriia	Flavobacteriales	Flavobacteriaceae	Muricauda	Muricauda ruestringensis
pfam03693	2505700913	antitoxin ParD1/3/4	2505679009	Bacteria	Proteobacteria	Gammaproteobacteria	Thiotrichales	Piscirickettsiaceae	Thiomicrospira	Thiomicrospira cyclica
pfam03693	2505803580	antitoxin ParD1/3/4	2505679032	Bacteria	Cyanobacteria	unclassified	Nostocales	Calotrichaceae	Calothrix	Calothrix sp. PCC 7507
pfam03693	2505798318	antitoxin ParD1/3/4	2505679032	Bacteria	Cyanobacteria	unclassified	Nostocales	Calotrichaceae	Calothrix	Calothrix sp. PCC 7507
pfam03693	2505910556	antitoxin ParD1/3/4	2505679059	Bacteria	Proteobacteria	Alphaproteobacteria	Rhizobiales	Brucellaceae	Ochrobactrum	Ochrobactrum sp. J50
pfam03693	2506005882	antitoxin ParD1/3/4	2505679082	Bacteria	Proteobacteria	Gammaproteobacteria	Pseudomonadales	Pseudomonadaceae	Pseudomonas	Pseudomonas fulva
pfam03693	2506072175	antitoxin ParD1/3/4	2505679099	Bacteria	Cyanobacteria	unclassified	Oscillatoriales	Microcoleaceae	Planktothrix	Planktothrix mougeotii
pfam03693	2506229685	antitoxin ParD1/3/4	2506210002	Bacteria	Proteobacteria	Gammaproteobacteria	Oceanospirillales	Oceanospirillaceae	Marinomonas	Marinomonas mediterranea
pfam03693	2506337732	antitoxin ParD1/3/4	2506210025	Bacteria	Proteobacteria	Gammaproteobacteria	Vibrionales	Vibrionaceae	Vibrio	Vibrio cholerae
pfam03693	2506345295	antitoxin ParD1/3/4	2506210028	Bacteria	Cyanobacteria	unclassified	Oscillatoriales	Microcoleaceae	Microcoleus	Microcoleus vaginatus
pfam03693	2506353568	antitoxin ParD1/3/4	2506210029	Bacteria	Proteobacteria	Gammaproteobacteria	Pseudomonadales	Pseudomonadaceae	Pseudomonas	Pseudomonas fluorescens
pfam03693	2506393454	antitoxin ParD1/3/4	2506381002	Bacteria	Cyanobacteria	unclassified	Oscillatoriales	Microcoleaceae	Planktothrix	unclassified
pfam03693	2506412768	antitoxin ParD1/3/4	2506381012	Bacteria	Cyanobacteria	unclassified	Oscillatoriales	Microcoleaceae	Planktothrix	Planktothrix agardhii
pfam03693	2506465708	antitoxin ParD1/3/4	2506381023	Bacteria	Bacteroidetes	Cytophagia	Cytophagales	Cyclobacteriaceae	Cyclobacterium	Cyclobacterium marinum
pfam03693	2506465716	antitoxin ParD1/3/4	2506381023	Bacteria	Bacteroidetes	Cytophagia	Cytophagales	Cyclobacteriaceae	Cyclobacterium	Cyclobacterium marinum
pfam03693	2506491079	antitoxin ParD1/3/4	2506485002	Bacteria	Cyanobacteria	unclassified	Nostocales	Nostocaceae	Anabaena	Anabaena sp. PCC 7108
pfam03693	2506490429	antitoxin ParD1/3/4	2506485002	Bacteria	Cyanobacteria	unclassified	Nostocales	Nostocaceae	Anabaena	Anabaena sp. PCC 7108
pfam03693	2506492193	antitoxin ParD1/3/4	2506485002	Bacteria	Cyanobacteria	unclassified	Nostocales	Nostocaceae	Anabaena	Anabaena sp. PCC 7108
pfam03693	2506490429	antitoxin ParD1/3/4	2506485002	Bacteria	Cyanobacteria	unclassified	Nostocales	Nostocaceae	Anabaena	Anabaena sp. PCC 7108
pfam03693	2506494782	antitoxin ParD1/3/4	2506485002	Bacteria	Cyanobacteria	unclassified	Nostocales	Nostocaceae	Anabaena	Anabaena sp. PCC 7108
pfam03693	2506523817	antitoxin ParD1/3/4	2506520000	Bacteria	Proteobacteria	Gammaproteobacteria	Xanthomonadales	Xanthomonadaceae	Stenotrophomonas	Stenotrophomonas maltophilia
pfam03693	2506577461	antitoxin ParD1/3/4	2506520007	Bacteria	Proteobacteria	Gammaproteobacteria	Enterobacterales	Yersiniaceae	Serratia	Serratia plymuthica
pfam03693	2506582599	antitoxin ParD1/3/4	2506520008	Bacteria	Proteobacteria	Gammaproteobacteria	Enterobacterales	Yersiniaceae	Serratia	Serratia sp. AS12
pfam03693	2506587740	antitoxin ParD1/3/4	2506520009	Bacteria	Proteobacteria	Gammaproteobacteria	Enterobacterales	Yersiniaceae	Serratia	Serratia sp. AS13
pfam03693	2506609335	antitoxin ParD1/3/4	2506520014	Bacteria	Cyanobacteria	unclassified	Spirulinales	Spirulinaceae	Spirulina	Spirulina major
pfam03693	2506610706	antitoxin ParD1/3/4	2506520014	Bacteria	Cyanobacteria	unclassified	Spirulinales	Spirulinaceae	Spirulina	Spirulina major
pfam03693	2506608720	antitoxin ParD1/3/4	2506520014	Bacteria	Cyanobacteria	unclassified	Spirulinales	Spirulinaceae	Spirulina	Spirulina major
pfam03693	2506697535	antitoxin ParD1/3/4	2506520035	Bacteria	Proteobacteria	Gammaproteobacteria	Enterobacterales	Enterobacteriaceae	Enterobacter	Enterobacter ludwigii
pfam03693	2506703093	antitoxin ParD1/3/4	2506520037	Bacteria	Proteobacteria	Gammaproteobacteria	Enterobacterales	Enterobacteriaceae	Escherichia	Escherichia coli
pfam03693	2506736067	antitoxin ParD1/3/4	2506520046	Bacteria	Bacteroidetes	Cytophagia	Cytophagales	Cyclobacteriaceae	Aquiflexum	Aquiflexum balticum
pfam03693	2506746813	antitoxin ParD1/3/4	2506520048	Bacteria	Cyanobacteria	unclassified	Synechococcales	Synechococcaceae	Synechococcus	Synechococcus sp. PCC 7336
pfam03693	2506746669	antitoxin ParD1/3/4	2506520048	Bacteria	Cyanobacteria	unclassified	Synechococcales	Synechococcaceae	Synechococcus	Synechococcus sp. PCC 7336
pfam03693	2506754589	antitoxin ParD1/3/4	2506520049	Bacteria	Proteobacteria	Gammaproteobacteria	Thiotrichales	Thiotrichaceae	Thiothrix	Thiothrix nivea
pfam03693	2506874479	antitoxin ParD1/3/4	2506783014	Bacteria	Actinobacteria	Actinobacteria	Corynebacteriales	Mycobacteriaceae	Mycolicibacterium	Mycolicibacterium chubuense
pfam03693	2506886349	antitoxin ParD1/3/4	2506783016	Bacteria	Proteobacteria	Gammaproteobacteria	Pseudomonadales	Pseudomonadaceae	Pseudomonas	Pseudomonas syringae
pfam03693	2506916069	antitoxin ParD1/3/4	2506783022	Bacteria	Proteobacteria	Gammaproteobacteria	Pseudomonadales	Pseudomonadaceae	Pseudomonas	Pseudomonas syringae
pfam03693	2507088133	antitoxin ParD1/3/4	2506783054	Bacteria	Cyanobacteria	unclassified	Synechococcales	Pseudanabaenaceae	Pseudanabaena	Pseudanabaena sp. PCC 6802
pfam03693	2507270919	antitoxin ParD1/3/4	2507262001	Bacteria	Proteobacteria	Gammaproteobacteria	Pseudomonadales	Pseudomonadaceae	Pseudomonas	Pseudomonas syringae
pfam03693	2507288521	antitoxin ParD1/3/4	2507262005	Bacteria	Proteobacteria	Gammaproteobacteria	Enterobacterales	Enterobacteriaceae	Candidatus Regiella	Candidatus Regiella insecticola
pfam03693	2507325561	antitoxin ParD1/3/4	2507262015	Bacteria	Proteobacteria	Alphaproteobacteria	Rhizobiales	Methylobacteriaceae	Methylorubrum	Methylorubrum extorquens
pfam03693	2507333609	antitoxin ParD1/3/4	2507262016	Bacteria	Cyanobacteria	unclassified	Nostocales	Tolypothrichaceae	Tolypothrix	[Scytonema hofmanni] UTEX B 1581
pfam03693	2507334068	putative addiction module antidote protein, CC2985 family	2507262016	Bacteria	Cyanobacteria	unclassified	Nostocales	Tolypothrichaceae	Tolypothrix	[Scytonema hofmanni] UTEX B 1581
pfam03693	2507331729	putative addiction module antidote protein, CC2985 family	2507262016	Bacteria	Cyanobacteria	unclassified	Nostocales	Tolypothrichaceae	Tolypothrix	[Scytonema hofmanni] UTEX B 1581
pfam03693	2507335584	antitoxin ParD1/3/4	2507262016	Bacteria	Cyanobacteria	unclassified	Nostocales	Tolypothrichaceae	Tolypothrix	[Scytonema hofmanni] UTEX B 1581
pfam03693	2507357079	antitoxin ParD1/3/4	2507262019	Bacteria	Proteobacteria	Gammaproteobacteria	Pseudomonadales	Pseudomonadaceae	Pseudomonas	Pseudomonas aeruginosa
pfam03693	2507354611	antitoxin ParD1/3/4	2507262019	Bacteria	Proteobacteria	Gammaproteobacteria	Pseudomonadales	Pseudomonadaceae	Pseudomonas	Pseudomonas aeruginosa
pfam03693	2507377444	antitoxin ParD1/3/4	2507262022	Bacteria	Proteobacteria	Gammaproteobacteria	Pseudomonadales	Pseudomonadaceae	Pseudomonas	Pseudomonas aeruginosa
pfam03693	2507406343	antitoxin ParD1/3/4	2507262027	Bacteria	Proteobacteria	Alphaproteobacteria	Rhizobiales	Methylocystaceae	Methylosinus	Methylosinus trichosporium
pfam03693	2507413835	antitoxin ParD1/3/4	2507262029	Bacteria	Cyanobacteria	unclassified	Oscillatoriales	Microcoleaceae	Planktothrix	unclassified
pfam03693	2507447436	antitoxin ParD1/3/4	2507262036	Bacteria	Cyanobacteria	unclassified	Oscillatoriales	Microcoleaceae	Arthrospira	Arthrospira platensis
pfam03693	2507476637	antitoxin ParD1/3/4	2507262048	Bacteria	Cyanobacteria	unclassified	Nostocales	Calotrichaceae	Calothrix	Calothrix sp. PCC 7103
pfam03693	2507479740	antitoxin ParD1/3/4	2507262048	Bacteria	Cyanobacteria	unclassified	Nostocales	Calotrichaceae	Calothrix	Calothrix sp. PCC 7103
pfam03693	2508004054	antitoxin ParD1/3/4	2507525018	Bacteria	Proteobacteria	Alphaproteobacteria	Rhizobiales	Rhizobiaceae	Rhizobium	Rhizobium leguminosarum
pfam03693	2508003867	antitoxin ParD1/3/4	2507525018	Bacteria	Proteobacteria	Alphaproteobacteria	Rhizobiales	Rhizobiaceae	Rhizobium	Rhizobium leguminosarum
pfam03693	2508007537	antitoxin ParD1/3/4	2507525018	Bacteria	Proteobacteria	Alphaproteobacteria	Rhizobiales	Rhizobiaceae	Rhizobium	Rhizobium leguminosarum
pfam03693	2508008944	antitoxin ParD1/3/4	2507525018	Bacteria	Proteobacteria	Alphaproteobacteria	Rhizobiales	Rhizobiaceae	Rhizobium	Rhizobium leguminosarum
pfam03693	2508547482	antitoxin ParD1/3/4	2508501010	Bacteria	Proteobacteria	Gammaproteobacteria	Methylococcales	Methylococcaceae	Methylomicrobium	Methylomicrobium album
pfam03693	2508548690	antitoxin ParD1/3/4	2508501010	Bacteria	Proteobacteria	Gammaproteobacteria	Methylococcales	Methylococcaceae	Methylomicrobium	Methylomicrobium album
pfam03693	2508594473	antitoxin ParD1/3/4	2508501021	Bacteria	Proteobacteria	Betaproteobacteria	Burkholderiales	unclassified	unclassified	Burkholderiales bacterium JOSHI_001
pfam03693	2508595720	antitoxin ParD1/3/4	2508501021	Bacteria	Proteobacteria	Betaproteobacteria	Burkholderiales	unclassified	unclassified	Burkholderiales bacterium JOSHI_001
pfam03693	2508633625	antitoxin ParD1/3/4	2508501030	Bacteria	Proteobacteria	Alphaproteobacteria	Rhodobacterales	Rhodobacteraceae	Paracoccus	Paracoccus pantotrophus
pfam03693	2508638181	antitoxin ParD1/3/4	2508501031	Bacteria	Proteobacteria	Alphaproteobacteria	Rhodobacterales	Rhodobacteraceae	Paracoccus	Paracoccus sp. J39
pfam03693	2508686499	putative addiction module antidote protein, CC2985 family	2508501040	Bacteria	Proteobacteria	Betaproteobacteria	Burkholderiales	Burkholderiaceae	Burkholderia	Burkholderia sp. Ch1-1
pfam03693	2508695454	antitoxin ParD1/3/4	2508501042	Bacteria	Proteobacteria	Alphaproteobacteria	Rhizobiales	Bradyrhizobiaceae	Bradyrhizobium	Bradyrhizobium sp. WSM1253
pfam03693	2508701870	antitoxin ParD1/3/4	2508501043	Bacteria	Proteobacteria	Deltaproteobacteria	Desulfovibrionales	Desulfovibrionaceae	Desulfovibrio	Desulfovibrio termitidis
pfam03693	2508718126	antitoxin ParD1/3/4	2508501048	Bacteria	Proteobacteria	Gammaproteobacteria	Chromatiales	Chromatiaceae	Thiorhodovibrio	Thiorhodovibrio sp. 970
pfam03693	2508720011	antitoxin ParD1/3/4	2508501048	Bacteria	Proteobacteria	Gammaproteobacteria	Chromatiales	Chromatiaceae	Thiorhodovibrio	Thiorhodovibrio sp. 970
pfam03693	2508719362	antitoxin ParD1/3/4	2508501048	Bacteria	Proteobacteria	Gammaproteobacteria	Chromatiales	Chromatiaceae	Thiorhodovibrio	Thiorhodovibrio sp. 970
pfam03693	2508720166	antitoxin ParD1/3/4	2508501048	Bacteria	Proteobacteria	Gammaproteobacteria	Chromatiales	Chromatiaceae	Thiorhodovibrio	Thiorhodovibrio sp. 970
pfam03693	2508746252	antitoxin ParD1/3/4	2508501052	Bacteria	Actinobacteria	Actinobacteria	Corynebacteriales	Mycobacteriaceae	Mycolicibacterium	Mycolicibacterium tusciae
pfam03693	2508793035	antitoxin ParD1/3/4	2508501060	Bacteria	Proteobacteria	Gammaproteobacteria	Pseudomonadales	Pseudomonadaceae	Pseudomonas	Pseudomonas amygdali
pfam03693	2508793711	antitoxin ParD1/3/4	2508501060	Bacteria	Proteobacteria	Gammaproteobacteria	Pseudomonadales	Pseudomonadaceae	Pseudomonas	Pseudomonas amygdali
pfam03693	2508836988	antitoxin ParD1/3/4	2508501067	Bacteria	Verrucomicrobia	Opitutae	Opitutales	Opitutaceae	unclassified	Opitutaceae bacterium TAV1
pfam03693	2508849903	antitoxin ParD1/3/4	2508501071	Bacteria	Proteobacteria	Gammaproteobacteria	Enterobacterales	Yersiniaceae	Serratia	Serratia sp. S4
pfam03693	2508872250	antitoxin ParD1/3/4	2508501075	Bacteria	Cyanobacteria	unclassified	Oscillatoriales	Microcoleaceae	Kamptonema	Kamptonema formosum
pfam03693	2509018086	putative addiction module antidote protein, CC2985 family	2508501100	Bacteria	Proteobacteria	Alphaproteobacteria	Rhizobiales	Rhizobiaceae	Rhizobium	Rhizobium leguminosarum
pfam03693	2509023499	antitoxin ParD1/3/4	2508501100	Bacteria	Proteobacteria	Alphaproteobacteria	Rhizobiales	Rhizobiaceae	Rhizobium	Rhizobium leguminosarum
pfam03693	2509023197	antitoxin ParD1/3/4	2508501100	Bacteria	Proteobacteria	Alphaproteobacteria	Rhizobiales	Rhizobiaceae	Rhizobium	Rhizobium leguminosarum
pfam03693	2509019056	antitoxin ParD1/3/4	2508501100	Bacteria	Proteobacteria	Alphaproteobacteria	Rhizobiales	Rhizobiaceae	Rhizobium	Rhizobium leguminosarum
pfam03693	2509022176	antitoxin ParD1/3/4	2508501100	Bacteria	Proteobacteria	Alphaproteobacteria	Rhizobiales	Rhizobiaceae	Rhizobium	Rhizobium leguminosarum
pfam03693	2509072054	antitoxin ParD1/3/4	2508501113	Bacteria	Proteobacteria	Alphaproteobacteria	Rhodobacterales	Rhodobacteraceae	Paracoccus	Paracoccus pantotrophus
pfam03693	2509118543	antitoxin ParD1/3/4	2508501123	Bacteria	Proteobacteria	Alphaproteobacteria	Rhizobiales	Phyllobacteriaceae	Mesorhizobium	Mesorhizobium sp. WSM3626
pfam03693	2509113838	antitoxin ParD1/3/4	2508501123	Bacteria	Proteobacteria	Alphaproteobacteria	Rhizobiales	Phyllobacteriaceae	Mesorhizobium	Mesorhizobium sp. WSM3626
pfam03693	2509117991	antitoxin ParD1/3/4	2508501123	Bacteria	Proteobacteria	Alphaproteobacteria	Rhizobiales	Phyllobacteriaceae	Mesorhizobium	Mesorhizobium sp. WSM3626
pfam03693	2509113162	antitoxin ParD1/3/4	2508501123	Bacteria	Proteobacteria	Alphaproteobacteria	Rhizobiales	Phyllobacteriaceae	Mesorhizobium	Mesorhizobium sp. WSM3626
pfam03693	2509113633	antitoxin ParD1/3/4	2508501123	Bacteria	Proteobacteria	Alphaproteobacteria	Rhizobiales	Phyllobacteriaceae	Mesorhizobium	Mesorhizobium sp. WSM3626
pfam03693	2509125306	antitoxin ParD1/3/4	2508501124	Bacteria	Proteobacteria	Betaproteobacteria	Burkholderiales	Burkholderiaceae	Paraburkholderia	Paraburkholderia dilworthii
pfam03693	2509143279	antitoxin ParD1/3/4	2508501127	Bacteria	Proteobacteria	Alphaproteobacteria	Rhizobiales	Phyllobacteriaceae	Mesorhizobium	Mesorhizobium sp. WSM2561
pfam03693	2509139553	antitoxin ParD1/3/4	2508501127	Bacteria	Proteobacteria	Alphaproteobacteria	Rhizobiales	Phyllobacteriaceae	Mesorhizobium	Mesorhizobium sp. WSM2561
pfam03693	2509151611	antitoxin ParD1/3/4	2508501128	Bacteria	Proteobacteria	Alphaproteobacteria	Rhizobiales	Bradyrhizobiaceae	Bradyrhizobium	Bradyrhizobium sp. ARR65
pfam03693	2509291620	predicted transcriptional regulator	2509276002	Bacteria	Planctomycetes	unclassified	unclassified	unclassified	unclassified	unclassified
pfam03693	2509358988	antitoxin ParD1/3/4	2509276015	Bacteria	Proteobacteria	Alphaproteobacteria	Rhodobacterales	Rhodobacteraceae	Paracoccus	Paracoccus sp. J55
pfam03693	2509368308	antitoxin ParD1/3/4	2509276018	Bacteria	Proteobacteria	Alphaproteobacteria	Rhizobiales	Phyllobacteriaceae	Mesorhizobium	Mesorhizobium ciceri
pfam03693	2509369474	antitoxin ParD1/3/4	2509276018	Bacteria	Proteobacteria	Alphaproteobacteria	Rhizobiales	Phyllobacteriaceae	Mesorhizobium	Mesorhizobium ciceri
pfam03693	2509389649	antitoxin ParD1/3/4	2509276021	Bacteria	Proteobacteria	Alphaproteobacteria	Rhizobiales	Rhizobiaceae	Rhizobium	Rhizobium leguminosarum
pfam03693	2509392174	antitoxin ParD1/3/4	2509276021	Bacteria	Proteobacteria	Alphaproteobacteria	Rhizobiales	Rhizobiaceae	Rhizobium	Rhizobium leguminosarum
pfam03693	2509391748	antitoxin ParD1/3/4	2509276021	Bacteria	Proteobacteria	Alphaproteobacteria	Rhizobiales	Rhizobiaceae	Rhizobium	Rhizobium leguminosarum
pfam03693	2509386216	antitoxin ParD1/3/4	2509276021	Bacteria	Proteobacteria	Alphaproteobacteria	Rhizobiales	Rhizobiaceae	Rhizobium	Rhizobium leguminosarum
pfam03693	2509390615	antitoxin ParD1/3/4	2509276021	Bacteria	Proteobacteria	Alphaproteobacteria	Rhizobiales	Rhizobiaceae	Rhizobium	Rhizobium leguminosarum
pfam03693	2509386185	antitoxin ParD1/3/4	2509276021	Bacteria	Proteobacteria	Alphaproteobacteria	Rhizobiales	Rhizobiaceae	Rhizobium	Rhizobium leguminosarum
pfam03693	2509398026	antitoxin ParD1/3/4	2509276022	Bacteria	Proteobacteria	Alphaproteobacteria	Rhizobiales	Phyllobacteriaceae	Mesorhizobium	Mesorhizobium australicum
pfam03693	2509396703	antitoxin ParD1/3/4	2509276022	Bacteria	Proteobacteria	Alphaproteobacteria	Rhizobiales	Phyllobacteriaceae	Mesorhizobium	Mesorhizobium australicum
pfam03693	2509398174	antitoxin ParD1/3/4	2509276022	Bacteria	Proteobacteria	Alphaproteobacteria	Rhizobiales	Phyllobacteriaceae	Mesorhizobium	Mesorhizobium australicum
pfam03693	2509411693	antitoxin ParD1/3/4	2509276026	Bacteria	Bacteroidetes	Flavobacteriia	Flavobacteriales	Flavobacteriaceae	Joostella	Joostella marina
pfam03693	2509420126	antitoxin ParD1/3/4	2509276028	Bacteria	Cyanobacteria	unclassified	Oscillatoriales	Oscillatoriaceae	Oscillatoria	Oscillatoria acuminata
pfam03693	2509438572	antitoxin ParD1/3/4	2509276031	Bacteria	Cyanobacteria	unclassified	Oscillatoriales	Microcoleaceae	Microcoleus	Microcoleus sp. PCC 7113
pfam03693	2509442190	antitoxin ParD1/3/4	2509276033	Bacteria	Proteobacteria	Alphaproteobacteria	Rhizobiales	Rhizobiaceae	Rhizobium	Rhizobium leguminosarum
pfam03693	2509445241	antitoxin ParD1/3/4	2509276033	Bacteria	Proteobacteria	Alphaproteobacteria	Rhizobiales	Rhizobiaceae	Rhizobium	Rhizobium leguminosarum
pfam03693	2509446445	antitoxin ParD1/3/4	2509276033	Bacteria	Proteobacteria	Alphaproteobacteria	Rhizobiales	Rhizobiaceae	Rhizobium	Rhizobium leguminosarum
pfam03693	2509497095	antitoxin ParD1/3/4	2509276044	Bacteria	Proteobacteria	Alphaproteobacteria	Rhizobiales	Rhizobiaceae	Rhizobium	Rhizobium leguminosarum
pfam03693	2509493941	antitoxin ParD1/3/4	2509276044	Bacteria	Proteobacteria	Alphaproteobacteria	Rhizobiales	Rhizobiaceae	Rhizobium	Rhizobium leguminosarum
pfam03693	2509507607	antitoxin ParD1/3/4	2509276047	Bacteria	Cyanobacteria	unclassified	Oscillatoriales	Oscillatoriaceae	Oscillatoria	Oscillatoria sp. PCC 10802
pfam03693	2509517828	antitoxin ParD1/3/4	2509276048	Bacteria	Proteobacteria	Betaproteobacteria	Burkholderiales	Burkholderiaceae	Burkholderia	Burkholderia cepacia
pfam03693	2509538384	antitoxin ParD1/3/4	2509276052	Bacteria	Proteobacteria	Alphaproteobacteria	Rhizobiales	Rhizobiaceae	Rhizobium	Rhizobium leguminosarum
pfam03693	2509538143	putative addiction module antidote protein, CC2985 family	2509276052	Bacteria	Proteobacteria	Alphaproteobacteria	Rhizobiales	Rhizobiaceae	Rhizobium	Rhizobium leguminosarum
pfam03693	2509537226	antitoxin ParD1/3/4	2509276052	Bacteria	Proteobacteria	Alphaproteobacteria	Rhizobiales	Rhizobiaceae	Rhizobium	Rhizobium leguminosarum
pfam03693	2509536985	putative addiction module antidote protein, CC2985 family	2509276052	Bacteria	Proteobacteria	Alphaproteobacteria	Rhizobiales	Rhizobiaceae	Rhizobium	Rhizobium leguminosarum
pfam03693	2509533917	antitoxin ParD1/3/4	2509276052	Bacteria	Proteobacteria	Alphaproteobacteria	Rhizobiales	Rhizobiaceae	Rhizobium	Rhizobium leguminosarum
pfam03693	2509537641	antitoxin ParD1/3/4	2509276052	Bacteria	Proteobacteria	Alphaproteobacteria	Rhizobiales	Rhizobiaceae	Rhizobium	Rhizobium leguminosarum
pfam03693	2509535980	antitoxin ParD1/3/4	2509276052	Bacteria	Proteobacteria	Alphaproteobacteria	Rhizobiales	Rhizobiaceae	Rhizobium	Rhizobium leguminosarum
pfam03693	2509537554	antitoxin ParD1/3/4	2509276052	Bacteria	Proteobacteria	Alphaproteobacteria	Rhizobiales	Rhizobiaceae	Rhizobium	Rhizobium leguminosarum
pfam03693	2509559747	antitoxin ParD1/3/4	2509276058	Bacteria	Bacteroidetes	Cytophagia	Cytophagales	Cyclobacteriaceae	Belliella	Belliella baltica
pfam03693	2509559735	antitoxin ParD1/3/4	2509276058	Bacteria	Bacteroidetes	Cytophagia	Cytophagales	Cyclobacteriaceae	Belliella	Belliella baltica
pfam03693	2509581120	antitoxin ParD1/3/4	2509276063	Bacteria	Bacteroidetes	Flavobacteriia	Flavobacteriales	Flavobacteriaceae	Aequorivita	Aequorivita sublithincola
pfam03693	2509620282	antitoxin ParD1/3/4	2509601004	Bacteria	Planctomycetes	Planctomycetia	Isosphaerales	Isosphaeraceae	Singulisphaera	Singulisphaera acidiphila
pfam03693	2509618002	antitoxin ParD1/3/4	2509601004	Bacteria	Planctomycetes	Planctomycetia	Isosphaerales	Isosphaeraceae	Singulisphaera	Singulisphaera acidiphila
pfam03693	2509770503	antitoxin ParD1/3/4	2509601025	Bacteria	Cyanobacteria	unclassified	Nostocales	Nostocaceae	Cylindrospermum	Cylindrospermum stagnale
pfam03693	2509771181	antitoxin ParD1/3/4	2509601025	Bacteria	Cyanobacteria	unclassified	Nostocales	Nostocaceae	Cylindrospermum	Cylindrospermum stagnale
pfam03693	2509773610	antitoxin ParD1/3/4	2509601026	Bacteria	Cyanobacteria	unclassified	Synechococcales	Prochlorotrichaceae	Nodosilinea	Nodosilinea nodulosa
pfam03693	2509781450	antitoxin ParD1/3/4	2509601027	Bacteria	Cyanobacteria	unclassified	Nostocales	Fortieaceae	Fortiea	Fortiea contorta
pfam03693	2509779758	antitoxin ParD1/3/4	2509601027	Bacteria	Cyanobacteria	unclassified	Nostocales	Fortieaceae	Fortiea	Fortiea contorta
pfam03693	2509780582	antitoxin ParD1/3/4	2509601027	Bacteria	Cyanobacteria	unclassified	Nostocales	Fortieaceae	Fortiea	Fortiea contorta
pfam03693	2509801238	antitoxin ParD1/3/4	2509601031	Bacteria	Cyanobacteria	unclassified	Synechococcales	Leptolyngbyaceae	Leptolyngbya	Leptolyngbya boryana
pfam03693	2509811382	antitoxin ParD1/3/4	2509601032	Bacteria	Cyanobacteria	unclassified	Nostocales	Nostocaceae	Nostoc	Nostoc sp. PCC 7524
pfam03693	2509828247	antitoxin ParD1/3/4	2509601037	Bacteria	Cyanobacteria	unclassified	Nostocales	Chlorogloeopsidaceae	Chlorogloeopsis	Chlorogloeopsis fritschii
pfam03693	2509835325	antitoxin ParD1/3/4	2509601038	Bacteria	Bacteroidetes	Bacteroidia	Marinilabiliales	Marinilabiliaceae	Saccharicrinis	Saccharicrinis fermentans
pfam03693	2510031955	antitoxin ParD1/3/4	2509887024	Bacteria	Cyanobacteria	unclassified	Nostocales	Calotrichaceae	Calothrix	Calothrix desertica
pfam03693	2510030003	antitoxin ParD1/3/4	2509887024	Bacteria	Cyanobacteria	unclassified	Nostocales	Calotrichaceae	Calothrix	Calothrix desertica
pfam03693	2510059451	antitoxin ParD1/3/4	2509887033	Bacteria	Bacteroidetes	Chitinophagia	Chitinophagales	Chitinophagaceae	Asinibacterium	Asinibacterium sp. OR43
pfam03693	2510091462	antitoxin ParD1/3/4	2510065008	Bacteria	Cyanobacteria	unclassified	Nostocales	Rivulariaceae	Rivularia	Rivularia sp. PCC 7116
pfam03693	2510103014	antitoxin ParD1/3/4	2510065011	Bacteria	Cyanobacteria	unclassified	Oscillatoriales	Coleofasciculaceae	Geitlerinema	Geitlerinema sp. PCC 7105
pfam03693	2510134247	antitoxin ParD1/3/4	2510065019	Bacteria	Proteobacteria	Alphaproteobacteria	Rhizobiales	Rhizobiaceae	Rhizobium	Rhizobium leguminosarum
pfam03693	2510135842	putative addiction module antidote protein, CC2985 family	2510065019	Bacteria	Proteobacteria	Alphaproteobacteria	Rhizobiales	Rhizobiaceae	Rhizobium	Rhizobium leguminosarum
pfam03693	2510249699	antitoxin ParD1/3/4	2510065045	Bacteria	Proteobacteria	Betaproteobacteria	Burkholderiales	Burkholderiaceae	Paraburkholderia	Paraburkholderia sprentiae
pfam03693	2510249358	putative addiction module antidote protein, CC2985 family	2510065045	Bacteria	Proteobacteria	Betaproteobacteria	Burkholderiales	Burkholderiaceae	Paraburkholderia	Paraburkholderia sprentiae
pfam03693	2510269180	antitoxin ParD1/3/4	2510065049	Bacteria	Verrucomicrobia	Opitutae	Opitutales	Opitutaceae	unclassified	Opitutaceae bacterium TAV5
pfam03693	2510281347	antitoxin ParD1/3/4	2510065053	Bacteria	Proteobacteria	Gammaproteobacteria	Pseudomonadales	Pseudomonadaceae	Pseudomonas	Pseudomonas sp. MOIL14HWK12:I1
pfam03693	2510299228	antitoxin ParD1/3/4	2510065056	Bacteria	Proteobacteria	Alphaproteobacteria	Rhizobiales	Rhizobiaceae	Sinorhizobium	Sinorhizobium meliloti
pfam03693	2510303936	antitoxin ParD1/3/4	2510065057	Bacteria	Proteobacteria	Alphaproteobacteria	Rhizobiales	Rhizobiaceae	Sinorhizobium	Sinorhizobium meliloti
pfam03693	2510309495	antitoxin ParD1/3/4	2510065058	Bacteria	Proteobacteria	Gammaproteobacteria	Pseudomonadales	Pseudomonadaceae	Pseudomonas	Pseudomonas oleovorans
pfam03693	2510314597	antitoxin ParD1/3/4	2510065059	Bacteria	Proteobacteria	Alphaproteobacteria	Rhizobiales	Phyllobacteriaceae	Mesorhizobium	Mesorhizobium ciceri
pfam03693	2510315874	antitoxin ParD1/3/4	2510065059	Bacteria	Proteobacteria	Alphaproteobacteria	Rhizobiales	Phyllobacteriaceae	Mesorhizobium	Mesorhizobium ciceri
pfam03693	2510316596	antitoxin ParD1/3/4	2510065059	Bacteria	Proteobacteria	Alphaproteobacteria	Rhizobiales	Phyllobacteriaceae	Mesorhizobium	Mesorhizobium ciceri
pfam03693	2510315474	antitoxin ParD1/3/4	2510065059	Bacteria	Proteobacteria	Alphaproteobacteria	Rhizobiales	Phyllobacteriaceae	Mesorhizobium	Mesorhizobium ciceri
pfam03693	2510313869	antitoxin ParD1/3/4	2510065059	Bacteria	Proteobacteria	Alphaproteobacteria	Rhizobiales	Phyllobacteriaceae	Mesorhizobium	Mesorhizobium ciceri
pfam03693	2510317625	antitoxin ParD1/3/4	2510065059	Bacteria	Proteobacteria	Alphaproteobacteria	Rhizobiales	Phyllobacteriaceae	Mesorhizobium	Mesorhizobium ciceri
pfam03693	2510343746	antitoxin ParD1/3/4	2510065065	Bacteria	Proteobacteria	Gammaproteobacteria	Xanthomonadales	Xanthomonadaceae	Xylella	Xylella fastidiosa
pfam03693	2510377073	antitoxin ParD1/3/4	2510065076	Bacteria	Proteobacteria	Alphaproteobacteria	Rhizobiales	Rhizobiaceae	Rhizobium	Rhizobium leguminosarum
pfam03693	2510432610	antitoxin ParD1/3/4	2510065092	Bacteria	Proteobacteria	Alphaproteobacteria	Rhizobiales	Rhizobiaceae	Rhizobium	Rhizobium sp. IBUN
pfam03693	2510439137	antitoxin ParD1/3/4	2510436000	Bacteria	Cyanobacteria	unclassified	Synechococcales	Chamaesiphonaceae	Chamaesiphon	Chamaesiphon minutus
pfam03693	2510440644	antitoxin ParD1/3/4	2510436000	Bacteria	Cyanobacteria	unclassified	Synechococcales	Chamaesiphonaceae	Chamaesiphon	Chamaesiphon minutus
pfam03693	2510437231	antitoxin ParD1/3/4	2510436000	Bacteria	Cyanobacteria	unclassified	Synechococcales	Chamaesiphonaceae	Chamaesiphon	Chamaesiphon minutus
pfam03693	2510443280	antitoxin ParD1/3/4	2510436001	Bacteria	Proteobacteria	Acidithiobacillia	Acidithiobacillales	Acidithiobacillaceae	Acidithiobacillus	Acidithiobacillus ferrivorans
pfam03693	2510454284	antitoxin ParD1/3/4	2510436004	Bacteria	Proteobacteria	Gammaproteobacteria	Alteromonadales	Shewanellaceae	Shewanella	Shewanella putrefaciens
pfam03693	2510454242	antitoxin ParD1/3/4	2510436004	Bacteria	Proteobacteria	Gammaproteobacteria	Alteromonadales	Shewanellaceae	Shewanella	Shewanella putrefaciens
pfam03693	2510580907	antitoxin ParD1/3/4	2510461024	Bacteria	Proteobacteria	Gammaproteobacteria	Pseudomonadales	Pseudomonadaceae	Pseudomonas	Pseudomonas aeruginosa
pfam03693	2510580526	antitoxin ParD1/3/4	2510461024	Bacteria	Proteobacteria	Gammaproteobacteria	Pseudomonadales	Pseudomonadaceae	Pseudomonas	Pseudomonas aeruginosa
pfam03693	2510586559	antitoxin ParD1/3/4	2510461025	Bacteria	Proteobacteria	Gammaproteobacteria	Pseudomonadales	Pseudomonadaceae	Pseudomonas	Pseudomonas aeruginosa
pfam03693	2510591138	antitoxin ParD1/3/4	2510461026	Bacteria	Proteobacteria	Gammaproteobacteria	Pseudomonadales	Pseudomonadaceae	Pseudomonas	Pseudomonas aeruginosa
pfam03693	2510597933	antitoxin ParD1/3/4	2510461027	Bacteria	Proteobacteria	Gammaproteobacteria	Pseudomonadales	Pseudomonadaceae	Pseudomonas	Pseudomonas aeruginosa
pfam03693	2510615959	antitoxin ParD1/3/4	2510461029	Bacteria	Proteobacteria	Gammaproteobacteria	Pseudomonadales	Pseudomonadaceae	Pseudomonas	Pseudomonas aeruginosa
pfam03693	2510620701	antitoxin ParD1/3/4	2510461030	Bacteria	Proteobacteria	Gammaproteobacteria	Pseudomonadales	Pseudomonadaceae	Pseudomonas	Pseudomonas aeruginosa
pfam03693	2510636119	antitoxin ParD1/3/4	2510461032	Bacteria	Proteobacteria	Gammaproteobacteria	Pseudomonadales	Pseudomonadaceae	Pseudomonas	Pseudomonas aeruginosa
pfam03693	2510673469	antitoxin ParD1/3/4	2510461037	Bacteria	Cyanobacteria	unclassified	Synechococcales	Prochloraceae	Prochloron	Prochloron didemni
pfam03693	2510674616	antitoxin of ParD toxin-antitoxin type II system and RHH	2510461037	Bacteria	Cyanobacteria	unclassified	Synechococcales	Prochloraceae	Prochloron	Prochloron didemni
pfam03693	2510709452	antitoxin ParD1/3/4	2510461039	Bacteria	Cyanobacteria	unclassified	Synechococcales	Prochloraceae	Prochloron	Prochloron didemni
pfam03693	2510720816	antitoxin ParD1/3/4	2510461040	Bacteria	Cyanobacteria	unclassified	Synechococcales	Prochloraceae	Prochloron	Prochloron didemni
pfam03693	2510720813	antitoxin ParD1/3/4	2510461040	Bacteria	Cyanobacteria	unclassified	Synechococcales	Prochloraceae	Prochloron	Prochloron didemni
pfam03693	2510722713	antitoxin of ParD toxin-antitoxin type II system and RHH	2510461040	Bacteria	Cyanobacteria	unclassified	Synechococcales	Prochloraceae	Prochloron	Prochloron didemni
pfam03693	2510721254	antitoxin ParD1/3/4	2510461040	Bacteria	Cyanobacteria	unclassified	Synechococcales	Prochloraceae	Prochloron	Prochloron didemni
pfam03693	2510788275	antitoxin ParD1/3/4	2510461056	Bacteria	Proteobacteria	Acidithiobacillia	Acidithiobacillales	Acidithiobacillaceae	Acidithiobacillus	Acidithiobacillus thiooxidans
pfam03693	2510841227	antitoxin ParD1/3/4	2510461069	Bacteria	Proteobacteria	Alphaproteobacteria	Rhizobiales	Rhizobiaceae	Rhizobium	Rhizobium sp. PDO1-076
pfam03693	2510842414	antitoxin ParD1/3/4	2510461069	Bacteria	Proteobacteria	Alphaproteobacteria	Rhizobiales	Rhizobiaceae	Rhizobium	Rhizobium sp. PDO1-076
pfam03693	2510844172	putative addiction module antidote protein, CC2985 family	2510461069	Bacteria	Proteobacteria	Alphaproteobacteria	Rhizobiales	Rhizobiaceae	Rhizobium	Rhizobium sp. PDO1-076
pfam03693	2510841482	antitoxin ParD1/3/4	2510461069	Bacteria	Proteobacteria	Alphaproteobacteria	Rhizobiales	Rhizobiaceae	Rhizobium	Rhizobium sp. PDO1-076
pfam03693	2510893445	antitoxin ParD1/3/4	2510461076	Bacteria	Proteobacteria	Alphaproteobacteria	Rhizobiales	Rhizobiaceae	Rhizobium	Rhizobium leguminosarum
pfam03693	2510892755	putative addiction module antidote protein, CC2985 family	2510461076	Bacteria	Proteobacteria	Alphaproteobacteria	Rhizobiales	Rhizobiaceae	Rhizobium	Rhizobium leguminosarum
pfam03693	2511098982	antitoxin ParD1/3/4	2510917014	Bacteria	Proteobacteria	Betaproteobacteria	Burkholderiales	Burkholderiaceae	Paraburkholderia	Paraburkholderia silvatlantica
pfam03693	2511132996	antitoxin ParD1/3/4	2510917022	Bacteria	Proteobacteria	Alphaproteobacteria	Rhizobiales	Rhizobiaceae	Rhizobium	Rhizobium sp. AP16
pfam03693	2511131740	antitoxin ParD1/3/4	2510917022	Bacteria	Proteobacteria	Alphaproteobacteria	Rhizobiales	Rhizobiaceae	Rhizobium	Rhizobium sp. AP16
pfam03693	2511173049	antitoxin ParD1/3/4	2510917026	Bacteria	Proteobacteria	Alphaproteobacteria	Rhizobiales	Rhizobiaceae	Rhizobium	Rhizobium sp.
pfam03693	2511173791	putative addiction module antidote protein, CC2985 family	2510917026	Bacteria	Proteobacteria	Alphaproteobacteria	Rhizobiales	Rhizobiaceae	Rhizobium	Rhizobium sp.
pfam03693	2511169414	antitoxin ParD1/3/4	2510917026	Bacteria	Proteobacteria	Alphaproteobacteria	Rhizobiales	Rhizobiaceae	Rhizobium	Rhizobium sp.
pfam03693	2511196207	antitoxin ParD1/3/4	2510917030	Bacteria	Proteobacteria	Alphaproteobacteria	Rhizobiales	Rhizobiaceae	Rhizobium	Rhizobium sp. CF142
pfam03693	2511264805	antitoxin ParD1/3/4	2511231006	Bacteria	Proteobacteria	Gammaproteobacteria	Pseudomonadales	Pseudomonadaceae	Pseudomonas	Pseudomonas sp. GM17
pfam03693	2511304942	antitoxin ParD1/3/4	2511231012	Bacteria	Proteobacteria	Gammaproteobacteria	Pseudomonadales	Pseudomonadaceae	Pseudomonas	Pseudomonas sp. GM33
pfam03693	2511330005	antitoxin ParD1/3/4	2511231017	Bacteria	Proteobacteria	Gammaproteobacteria	Pseudomonadales	Pseudomonadaceae	Pseudomonas	Pseudomonas sp. GM55
pfam03693	2511339869	antitoxin ParD1/3/4	2511231018	Bacteria	Proteobacteria	Gammaproteobacteria	Pseudomonadales	Pseudomonadaceae	Pseudomonas	Pseudomonas sp. GM60
pfam03693	2511380410	antitoxin ParD1/3/4	2511231025	Bacteria	Proteobacteria	Gammaproteobacteria	Enterobacterales	Erwiniaceae	Pantoea	Pantoea sp. YR343
pfam03693	2511380135	antitoxin ParD1/3/4	2511231025	Bacteria	Proteobacteria	Gammaproteobacteria	Enterobacterales	Erwiniaceae	Pantoea	Pantoea sp. YR343
pfam03693	2511437495	antitoxin ParD1/3/4	2511231035	Bacteria	Proteobacteria	Gammaproteobacteria	Enterobacterales	Erwiniaceae	Pantoea	Pantoea sp. GM01
pfam03693	2511502770	antitoxin ParD1/3/4	2511231052	Bacteria	Proteobacteria	Alphaproteobacteria	Rhizobiales	Rhizobiaceae	Sinorhizobium	Sinorhizobium meliloti
pfam03693	2511499483	antitoxin ParD1/3/4	2511231052	Bacteria	Proteobacteria	Alphaproteobacteria	Rhizobiales	Rhizobiaceae	Sinorhizobium	Sinorhizobium meliloti
pfam03693	2511497236	putative addiction module antidote protein, CC2985 family	2511231052	Bacteria	Proteobacteria	Alphaproteobacteria	Rhizobiales	Rhizobiaceae	Sinorhizobium	Sinorhizobium meliloti
pfam03693	2511499483	antitoxin ParD1/3/4	2511231052	Bacteria	Proteobacteria	Alphaproteobacteria	Rhizobiales	Rhizobiaceae	Sinorhizobium	Sinorhizobium meliloti
pfam03693	2511497236	putative addiction module antidote protein, CC2985 family	2511231052	Bacteria	Proteobacteria	Alphaproteobacteria	Rhizobiales	Rhizobiaceae	Sinorhizobium	Sinorhizobium meliloti
pfam03693	2511506271	putative addiction module antidote protein, CC2985 family	2511231054	Bacteria	Proteobacteria	Alphaproteobacteria	Rhizobiales	Hyphomicrobiaceae	Pelagibacterium	Pelagibacterium halotolerans
pfam03693	2511513379	antitoxin ParD1/3/4	2511231055	Bacteria	Proteobacteria	Alphaproteobacteria	Sphingomonadales	Sphingomonadaceae	Sphingobium	Sphingobium sp. SYK-6
pfam03693	2511513228	putative addiction module antidote protein, CC2985 family	2511231055	Bacteria	Proteobacteria	Alphaproteobacteria	Sphingomonadales	Sphingomonadaceae	Sphingobium	Sphingobium sp. SYK-6
pfam03693	2511513379	antitoxin ParD1/3/4	2511231055	Bacteria	Proteobacteria	Alphaproteobacteria	Sphingomonadales	Sphingomonadaceae	Sphingobium	Sphingobium sp. SYK-6
pfam03693	2511513228	putative addiction module antidote protein, CC2985 family	2511231055	Bacteria	Proteobacteria	Alphaproteobacteria	Sphingomonadales	Sphingomonadaceae	Sphingobium	Sphingobium sp. SYK-6
pfam03693	2511553018	antitoxin ParD1/3/4	2511231070	Bacteria	Actinobacteria	Actinobacteria	Corynebacteriales	Mycobacteriaceae	Mycobacterium	Mycobacterium tuberculosis
pfam03693	2511593942	antitoxin ParD1/3/4	2511231085	Bacteria	Proteobacteria	Gammaproteobacteria	Vibrionales	Vibrionaceae	Vibrio	Vibrio cholerae
pfam03693	2511659804	antitoxin ParD1/3/4	2511231104	Bacteria	Proteobacteria	Gammaproteobacteria	unclassified	unclassified	unclassified	gamma proteobacterium HdN1
pfam03693	2511661842	antitoxin ParD1/3/4	2511231104	Bacteria	Proteobacteria	Gammaproteobacteria	unclassified	unclassified	unclassified	gamma proteobacterium HdN1
pfam03693	2511736367	antitoxin ParD1/3/4	2511231130	Bacteria	Actinobacteria	Actinobacteria	Corynebacteriales	Mycobacteriaceae	Mycobacterium	Mycobacterium tuberculosis
pfam03693	2511740990	antitoxin ParD1/3/4	2511231131	Bacteria	Proteobacteria	Gammaproteobacteria	Enterobacterales	Enterobacteriaceae	Escherichia	Escherichia coli
pfam03693	2511738982	antitoxin ParD1/3/4	2511231131	Bacteria	Proteobacteria	Gammaproteobacteria	Enterobacterales	Enterobacteriaceae	Escherichia	Escherichia coli
pfam03693	2511754114	antitoxin ParD1/3/4	2511231136	Bacteria	Proteobacteria	Gammaproteobacteria	Xanthomonadales	Xanthomonadaceae	Xanthomonas	Xanthomonas campestris
pfam03693	2511779227	antitoxin ParD1/3/4	2511231144	Bacteria	Proteobacteria	Betaproteobacteria	Burkholderiales	Burkholderiaceae	Burkholderia	Burkholderia sp. YI23
pfam03693	2511811578	antitoxin ParD1/3/4	2511231152	Bacteria	Actinobacteria	Actinobacteria	Corynebacteriales	Mycobacteriaceae	Mycobacterium	Mycobacterium tuberculosis
pfam03693	2511845045	antitoxin ParD1/3/4	2511231162	Bacteria	Proteobacteria	Alphaproteobacteria	Rhodospirillales	Rhodospirillaceae	Rhodospirillum	Rhodospirillum rubrum
pfam03693	2511846792	antitoxin ParD1/3/4	2511231162	Bacteria	Proteobacteria	Alphaproteobacteria	Rhodospirillales	Rhodospirillaceae	Rhodospirillum	Rhodospirillum rubrum
pfam03693	2511852239	antitoxin ParD1/3/4	2511231164	Bacteria	Proteobacteria	Gammaproteobacteria	Enterobacterales	Enterobacteriaceae	Salmonella	Salmonella enterica
pfam03693	2511855914	antitoxin ParD1/3/4	2511231165	Bacteria	Proteobacteria	Gammaproteobacteria	Pseudomonadales	Pseudomonadaceae	Pseudomonas	Pseudomonas aeruginosa
pfam03693	2512032202	antitoxin ParD1/3/4	2511231221	Bacteria	Proteobacteria	Alphaproteobacteria	Rhodospirillales	Rhodospirillaceae	Azospirillum	Azospirillum lipoferum
pfam03693	2512045388	antitoxin ParD1/3/4	2511231222	Bacteria	Proteobacteria	Alphaproteobacteria	Rhodospirillales	Rhodospirillaceae	Azospirillum	Azospirillum brasilense
pfam03693	2512328712	antitoxin ParD1/3/4	2512047018	Bacteria	Proteobacteria	Gammaproteobacteria	Pseudomonadales	Pseudomonadaceae	Pseudomonas	Pseudomonas chlororaphis
pfam03693	2512351960	putative addiction module antidote protein, CC2985 family	2512047030	Bacteria	Proteobacteria	Betaproteobacteria	Burkholderiales	Burkholderiaceae	Paraburkholderia	Paraburkholderia tuberum
pfam03693	2512353012	putative addiction module antidote protein, CC2985 family	2512047030	Bacteria	Proteobacteria	Betaproteobacteria	Burkholderiales	Burkholderiaceae	Paraburkholderia	Paraburkholderia tuberum
pfam03693	2512365403	antitoxin ParD1/3/4	2512047034	Bacteria	Proteobacteria	Alphaproteobacteria	unclassified	unclassified	Polymorphum	Polymorphum gilvum
pfam03693	2512365032	antitoxin ParD1/3/4	2512047034	Bacteria	Proteobacteria	Alphaproteobacteria	unclassified	unclassified	Polymorphum	Polymorphum gilvum
pfam03693	2512362618	antitoxin ParD1/3/4	2512047034	Bacteria	Proteobacteria	Alphaproteobacteria	unclassified	unclassified	Polymorphum	Polymorphum gilvum
pfam03693	2512372435	antitoxin ParD1/3/4	2512047037	Bacteria	Proteobacteria	Gammaproteobacteria	Xanthomonadales	Xanthomonadaceae	Pseudoxanthomonas	Pseudoxanthomonas spadix
pfam03693	2512386370	antitoxin ParD1/3/4	2512047041	Bacteria	Proteobacteria	Gammaproteobacteria	Enterobacterales	Enterobacteriaceae	Escherichia	Escherichia coli
pfam03693	2512414227	antitoxin ParD1/3/4	2512047052	Bacteria	Actinobacteria	Actinobacteria	Actinomycetales	Actinomycetaceae	Actinomyces	Actinomyces sp. oral taxon 175
pfam03693	2512413202	Transcriptional regulator, contains Arc/MetJ-type RHH (ribbon-helix-helix) DNA-binding domain	2512047052	Bacteria	Actinobacteria	Actinobacteria	Actinomycetales	Actinomycetaceae	Actinomyces	Actinomyces sp. oral taxon 175
pfam03693	2512447006	antitoxin ParD1/3/4	2512047061	Bacteria	Proteobacteria	Gammaproteobacteria	Alteromonadales	Idiomarinaceae	Idiomarina	Idiomarina sp. A28L
pfam03693	2512507344	antitoxin ParD1/3/4	2512047081	Bacteria	Proteobacteria	Gammaproteobacteria	Vibrionales	Vibrionaceae	Vibrio	Vibrio tubiashii
pfam03693	2512507698	antitoxin ParD1/3/4	2512047082	Bacteria	Cyanobacteria	unclassified	Nostocales	Chlorogloeopsidaceae	Chlorogloeopsis	Chlorogloeopsis fritschii
pfam03693	2512530360	antitoxin ParD1/3/4	2512047086	Bacteria	Proteobacteria	Alphaproteobacteria	Rhizobiales	Rhizobiaceae	Sinorhizobium	Sinorhizobium arboris
pfam03693	2512534519	antitoxin ParD1/3/4	2512047086	Bacteria	Proteobacteria	Alphaproteobacteria	Rhizobiales	Rhizobiaceae	Sinorhizobium	Sinorhizobium arboris
pfam03693	2512535969	antitoxin ParD1/3/4	2512047087	Bacteria	Proteobacteria	Alphaproteobacteria	Rhodobacterales	Rhodobacteraceae	Leisingera	Leisingera caerulea
pfam03693	2512560280	antitoxin ParD1/3/4	2512047091	Bacteria	Proteobacteria	Betaproteobacteria	Burkholderiales	Comamonadaceae	Variovorax	Variovorax sp. HW608
pfam03693	2512597555	antitoxin ParD1/3/4	2512564006	Bacteria	Proteobacteria	Alphaproteobacteria	Rhodobacterales	Rhodobacteraceae	Octadecabacter	Octadecabacter arcticus
pfam03693	2512598377	antitoxin ParD1/3/4	2512564006	Bacteria	Proteobacteria	Alphaproteobacteria	Rhodobacterales	Rhodobacteraceae	Octadecabacter	Octadecabacter arcticus
pfam03693	2512598694	antitoxin ParD1/3/4	2512564006	Bacteria	Proteobacteria	Alphaproteobacteria	Rhodobacterales	Rhodobacteraceae	Octadecabacter	Octadecabacter arcticus
pfam03693	2512643790	antitoxin ParD1/3/4	2512564014	Bacteria	Proteobacteria	Alphaproteobacteria	Sphingomonadales	Sphingomonadaceae	Sphingobium	Sphingobium sp. AP49
pfam03693	2512700815	antitoxin ParD1/3/4	2512564028	Bacteria	Proteobacteria	Gammaproteobacteria	Vibrionales	Vibrionaceae	Vibrio	Vibrio cholerae
pfam03693	2512787193	antitoxin ParD1/3/4	2512564056	Bacteria	Actinobacteria	Actinobacteria	Corynebacteriales	Mycobacteriaceae	Mycobacterium	Mycobacterium tuberculosis
pfam03693	2512805343	antitoxin ParD1/3/4	2512564066	Bacteria	Proteobacteria	Gammaproteobacteria	Enterobacterales	Enterobacteriaceae	Salmonella	Salmonella enterica
pfam03693	2512819506	antitoxin ParD1/3/4	2512564073	Bacteria	Actinobacteria	Actinobacteria	Corynebacteriales	Mycobacteriaceae	Mycobacterium	Mycobacterium tuberculosis
pfam03693	2512837939	antitoxin ParD1/3/4	2512564081	Bacteria	Proteobacteria	Gammaproteobacteria	Pseudomonadales	Pseudomonadaceae	Pseudomonas	Pseudomonas cannabina
pfam03693	2512846338	antitoxin ParD1/3/4	2512564082	Bacteria	Proteobacteria	Gammaproteobacteria	Pseudomonadales	Pseudomonadaceae	Pseudomonas	Pseudomonas cannabina
pfam03693	2512960928	antitoxin ParD1/3/4	2512875024	Bacteria	Proteobacteria	Alphaproteobacteria	Rhizobiales	Phyllobacteriaceae	Mesorhizobium	Mesorhizobium loti
pfam03693	2512962822	antitoxin ParD1/3/4	2512875024	Bacteria	Proteobacteria	Alphaproteobacteria	Rhizobiales	Phyllobacteriaceae	Mesorhizobium	Mesorhizobium loti
pfam03693	2512962590	antitoxin ParD1/3/4	2512875024	Bacteria	Proteobacteria	Alphaproteobacteria	Rhizobiales	Phyllobacteriaceae	Mesorhizobium	Mesorhizobium loti
pfam03693	2512988907	antitoxin ParD1/3/4	2512875029	Bacteria	Cyanobacteria	unclassified	Oscillatoriales	Microcoleaceae	Planktothrix	Planktothrix prolifica
pfam03693	2513191128	antitoxin ParD1/3/4	2513020036	Bacteria	Actinobacteria	Nitriliruptoria	Nitriliruptorales	Nitriliruptoraceae	Nitriliruptor	Nitriliruptor alkaliphilus
pfam03693	2513207695	antitoxin ParD1/3/4	2513020040	Bacteria	Proteobacteria	Gammaproteobacteria	Alteromonadales	Pseudoalteromonadaceae	Pseudoalteromonas	uncultured Pseudoalteromonas sp.
pfam03693	2513559077	antitoxin ParD1/3/4	2513237082	Bacteria	Proteobacteria	Betaproteobacteria	Burkholderiales	Burkholderiaceae	Paraburkholderia	Paraburkholderia mimosarum
pfam03693	2513565067	antitoxin ParD1/3/4	2513237083	Bacteria	Proteobacteria	Betaproteobacteria	Burkholderiales	Burkholderiaceae	Paraburkholderia	Paraburkholderia mimosarum
pfam03693	2513563956	antitoxin ParD1/3/4	2513237083	Bacteria	Proteobacteria	Betaproteobacteria	Burkholderiales	Burkholderiaceae	Paraburkholderia	Paraburkholderia mimosarum
pfam03693	2513568874	antitoxin ParD1/3/4	2513237084	Bacteria	Proteobacteria	Alphaproteobacteria	Rhizobiales	Rhizobiaceae	Rhizobium	Rhizobium leguminosarum
pfam03693	2513568539	putative addiction module antidote protein, CC2985 family	2513237084	Bacteria	Proteobacteria	Alphaproteobacteria	Rhizobiales	Rhizobiaceae	Rhizobium	Rhizobium leguminosarum
pfam03693	2513567783	antitoxin ParD1/3/4	2513237084	Bacteria	Proteobacteria	Alphaproteobacteria	Rhizobiales	Rhizobiaceae	Rhizobium	Rhizobium leguminosarum
pfam03693	2513574401	antitoxin ParD1/3/4	2513237085	Bacteria	Proteobacteria	Alphaproteobacteria	Rhizobiales	Rhizobiaceae	Rhizobium	Rhizobium leguminosarum
pfam03693	2513581394	antitoxin ParD1/3/4	2513237085	Bacteria	Proteobacteria	Alphaproteobacteria	Rhizobiales	Rhizobiaceae	Rhizobium	Rhizobium leguminosarum
pfam03693	2513588826	putative addiction module antidote protein, CC2985 family	2513237086	Bacteria	Proteobacteria	Alphaproteobacteria	Rhizobiales	Rhizobiaceae	Sinorhizobium	Sinorhizobium meliloti
pfam03693	2513582146	putative addiction module antidote protein, CC2985 family	2513237086	Bacteria	Proteobacteria	Alphaproteobacteria	Rhizobiales	Rhizobiaceae	Sinorhizobium	Sinorhizobium meliloti
pfam03693	2513583993	antitoxin ParD1/3/4	2513237086	Bacteria	Proteobacteria	Alphaproteobacteria	Rhizobiales	Rhizobiaceae	Sinorhizobium	Sinorhizobium meliloti
pfam03693	2513582087	antitoxin ParD1/3/4	2513237086	Bacteria	Proteobacteria	Alphaproteobacteria	Rhizobiales	Rhizobiaceae	Sinorhizobium	Sinorhizobium meliloti
pfam03693	2513588560	putative addiction module antidote protein, CC2985 family	2513237086	Bacteria	Proteobacteria	Alphaproteobacteria	Rhizobiales	Rhizobiaceae	Sinorhizobium	Sinorhizobium meliloti
pfam03693	2513588036	putative addiction module antidote protein, CC2985 family	2513237086	Bacteria	Proteobacteria	Alphaproteobacteria	Rhizobiales	Rhizobiaceae	Sinorhizobium	Sinorhizobium meliloti
pfam03693	2513601089	antitoxin ParD1/3/4	2513237088	Bacteria	Proteobacteria	Alphaproteobacteria	Rhizobiales	Rhizobiaceae	Rhizobium	Rhizobium mesoamericanum
pfam03693	2513607465	antitoxin ParD1/3/4	2513237089	Bacteria	Proteobacteria	Alphaproteobacteria	Rhizobiales	Rhizobiaceae	Sinorhizobium	Sinorhizobium medicae
pfam03693	2513610528	antitoxin ParD1/3/4	2513237090	Bacteria	Proteobacteria	Alphaproteobacteria	Rhizobiales	Phyllobacteriaceae	Mesorhizobium	Mesorhizobium sp. WSM3224
pfam03693	2513610455	antitoxin ParD1/3/4	2513237090	Bacteria	Proteobacteria	Alphaproteobacteria	Rhizobiales	Phyllobacteriaceae	Mesorhizobium	Mesorhizobium sp. WSM3224
pfam03693	2513616821	antitoxin ParD1/3/4	2513237091	Bacteria	Proteobacteria	Alphaproteobacteria	Rhizobiales	Rhizobiaceae	Sinorhizobium	Sinorhizobium meliloti
pfam03693	2513617707	putative addiction module antidote protein, CC2985 family	2513237091	Bacteria	Proteobacteria	Alphaproteobacteria	Rhizobiales	Rhizobiaceae	Sinorhizobium	Sinorhizobium meliloti
pfam03693	2513617088	antitoxin ParD1/3/4	2513237091	Bacteria	Proteobacteria	Alphaproteobacteria	Rhizobiales	Rhizobiaceae	Sinorhizobium	Sinorhizobium meliloti
pfam03693	2513629930	putative addiction module antidote protein, CC2985 family	2513237093	Bacteria	Proteobacteria	Alphaproteobacteria	Rhizobiales	Rhizobiaceae	Rhizobium	Rhizobium leguminosarum
pfam03693	2513630613	putative addiction module antidote protein, CC2985 family	2513237093	Bacteria	Proteobacteria	Alphaproteobacteria	Rhizobiales	Rhizobiaceae	Rhizobium	Rhizobium leguminosarum
pfam03693	2513680000	antitoxin ParD1/3/4	2513237098	Bacteria	Proteobacteria	Alphaproteobacteria	Rhizobiales	Bradyrhizobiaceae	Bradyrhizobium	Bradyrhizobium elkanii
pfam03693	2513684210	antitoxin ParD1/3/4	2513237099	Bacteria	Proteobacteria	Gammaproteobacteria	Cellvibrionales	Cellvibrionaceae	Teredinibacter	Teredinibacter turnerae
pfam03693	2513682876	antitoxin ParD1/3/4	2513237099	Bacteria	Proteobacteria	Gammaproteobacteria	Cellvibrionales	Cellvibrionaceae	Teredinibacter	Teredinibacter turnerae
pfam03693	2513692485	antitoxin ParD1/3/4	2513237101	Bacteria	Proteobacteria	Alphaproteobacteria	Rhizobiales	Bradyrhizobiaceae	Bradyrhizobium	Bradyrhizobium elkanii
pfam03693	2513712040	putative addiction module antidote protein, CC2985 family	2513237103	Bacteria	Proteobacteria	Alphaproteobacteria	Rhizobiales	Rhizobiaceae	Rhizobium	Rhizobium leguminosarum
pfam03693	2513711037	putative addiction module antidote protein, CC2985 family	2513237103	Bacteria	Proteobacteria	Alphaproteobacteria	Rhizobiales	Rhizobiaceae	Rhizobium	Rhizobium leguminosarum
pfam03693	2513821805	antitoxin ParD1/3/4	2513237125	Bacteria	Proteobacteria	Gammaproteobacteria	Xanthomonadales	Xanthomonadaceae	Xylella	Xylella fastidiosa
pfam03693	2513825538	antitoxin ParD1/3/4	2513237126	Bacteria	Proteobacteria	Gammaproteobacteria	Xanthomonadales	Xanthomonadaceae	Xylella	Xylella fastidiosa
pfam03693	2513827232	antitoxin ParD1/3/4	2513237127	Bacteria	Proteobacteria	Gammaproteobacteria	Xanthomonadales	Xanthomonadaceae	Xylella	Xylella fastidiosa
pfam03693	2513843720	antitoxin ParD1/3/4	2513237135	Bacteria	Proteobacteria	Gammaproteobacteria	Cellvibrionales	Cellvibrionaceae	Teredinibacter	Teredinibacter turnerae
pfam03693	2513851208	antitoxin ParD1/3/4	2513237136	Bacteria	Proteobacteria	Alphaproteobacteria	Rhizobiales	Bradyrhizobiaceae	Bradyrhizobium	Bradyrhizobium arachidis
pfam03693	2513862965	antitoxin ParD1/3/4	2513237137	Bacteria	Proteobacteria	Alphaproteobacteria	Rhizobiales	Bradyrhizobiaceae	Bradyrhizobium	Bradyrhizobium elkanii
pfam03693	2513880765	antitoxin ParD1/3/4	2513237140	Bacteria	Proteobacteria	Alphaproteobacteria	Rhizobiales	Rhizobiaceae	Sinorhizobium	Sinorhizobium meliloti
pfam03693	2513881443	putative addiction module antidote protein, CC2985 family	2513237140	Bacteria	Proteobacteria	Alphaproteobacteria	Rhizobiales	Rhizobiaceae	Sinorhizobium	Sinorhizobium meliloti
pfam03693	2513882166	antitoxin ParD1/3/4	2513237140	Bacteria	Proteobacteria	Alphaproteobacteria	Rhizobiales	Rhizobiaceae	Sinorhizobium	Sinorhizobium meliloti
pfam03693	2513901193	antitoxin ParD1/3/4	2513237143	Bacteria	Proteobacteria	Alphaproteobacteria	Rhizobiales	Rhizobiaceae	Sinorhizobium	Sinorhizobium meliloti
pfam03693	2513905456	antitoxin ParD1/3/4	2513237143	Bacteria	Proteobacteria	Alphaproteobacteria	Rhizobiales	Rhizobiaceae	Sinorhizobium	Sinorhizobium meliloti
pfam03693	2513903759	antitoxin ParD1/3/4	2513237143	Bacteria	Proteobacteria	Alphaproteobacteria	Rhizobiales	Rhizobiaceae	Sinorhizobium	Sinorhizobium meliloti
pfam03693	2513901132	putative addiction module antidote protein, CC2985 family	2513237143	Bacteria	Proteobacteria	Alphaproteobacteria	Rhizobiales	Rhizobiaceae	Sinorhizobium	Sinorhizobium meliloti
pfam03693	2513910166	antitoxin ParD1/3/4	2513237144	Bacteria	Proteobacteria	Alphaproteobacteria	Rhizobiales	Rhizobiaceae	Rhizobium	Rhizobium sullae
pfam03693	2513924794	antitoxin ParD1/3/4	2513237146	Bacteria	Proteobacteria	Alphaproteobacteria	Rhizobiales	Rhizobiaceae	Rhizobium	Rhizobium mongolense
pfam03693	2513923837	antitoxin ParD1/3/4	2513237146	Bacteria	Proteobacteria	Alphaproteobacteria	Rhizobiales	Rhizobiaceae	Rhizobium	Rhizobium mongolense
pfam03693	2513933666	putative addiction module antidote protein, CC2985 family	2513237147	Bacteria	Proteobacteria	Alphaproteobacteria	Rhizobiales	Phyllobacteriaceae	Mesorhizobium	Mesorhizobium erdmanii
pfam03693	2513937569	antitoxin ParD1/3/4	2513237147	Bacteria	Proteobacteria	Alphaproteobacteria	Rhizobiales	Phyllobacteriaceae	Mesorhizobium	Mesorhizobium erdmanii
pfam03693	2513956230	putative addiction module antidote protein, CC2985 family	2513237150	Bacteria	Proteobacteria	Betaproteobacteria	Burkholderiales	Burkholderiaceae	Cupriavidus	Cupriavidus taiwanensis
pfam03693	2513989273	antitoxin ParD1/3/4	2513237156	Bacteria	Proteobacteria	Alphaproteobacteria	Rhizobiales	Rhizobiaceae	Sinorhizobium	Sinorhizobium medicae
pfam03693	2513988907	antitoxin ParD1/3/4	2513237156	Bacteria	Proteobacteria	Alphaproteobacteria	Rhizobiales	Rhizobiaceae	Sinorhizobium	Sinorhizobium medicae
pfam03693	2513993356	antitoxin ParD1/3/4	2513237157	Bacteria	Proteobacteria	Deltaproteobacteria	Desulfobacterales	Desulfobacteraceae	Desulfosarcina	Desulfosarcina sp. BuS5
pfam03693	2513999567	antitoxin ParD1/3/4	2513237159	Bacteria	Proteobacteria	Alphaproteobacteria	Rhizobiales	Rhizobiaceae	Rhizobium	Rhizobium giardinii
pfam03693	2513997664	antitoxin ParD1/3/4	2513237159	Bacteria	Proteobacteria	Alphaproteobacteria	Rhizobiales	Rhizobiaceae	Rhizobium	Rhizobium giardinii
pfam03693	2513998906	putative addiction module antidote protein, CC2985 family	2513237159	Bacteria	Proteobacteria	Alphaproteobacteria	Rhizobiales	Rhizobiaceae	Rhizobium	Rhizobium giardinii
pfam03693	2513997664	antitoxin ParD1/3/4	2513237159	Bacteria	Proteobacteria	Alphaproteobacteria	Rhizobiales	Rhizobiaceae	Rhizobium	Rhizobium giardinii
pfam03693	2513998906	putative addiction module antidote protein, CC2985 family	2513237159	Bacteria	Proteobacteria	Alphaproteobacteria	Rhizobiales	Rhizobiaceae	Rhizobium	Rhizobium giardinii
pfam03693	2514010977	antitoxin ParD1/3/4	2513237161	Bacteria	Proteobacteria	Alphaproteobacteria	Rhizobiales	Bradyrhizobiaceae	Bradyrhizobium	Bradyrhizobium sp. WSM2793
pfam03693	2514018376	putative addiction module antidote protein, CC2985 family	2513237162	Bacteria	Proteobacteria	Alphaproteobacteria	Rhizobiales	Rhizobiaceae	Rhizobium	Rhizobium leguminosarum
pfam03693	2514019103	antitoxin ParD1/3/4	2513237162	Bacteria	Proteobacteria	Alphaproteobacteria	Rhizobiales	Rhizobiaceae	Rhizobium	Rhizobium leguminosarum
pfam03693	2514033925	antitoxin ParD1/3/4	2513237164	Bacteria	Proteobacteria	Alphaproteobacteria	Rhizobiales	Phyllobacteriaceae	Mesorhizobium	Mesorhizobium loti
pfam03693	2514036433	antitoxin ParD1/3/4	2513237164	Bacteria	Proteobacteria	Alphaproteobacteria	Rhizobiales	Phyllobacteriaceae	Mesorhizobium	Mesorhizobium loti
pfam03693	2514036052	antitoxin ParD1/3/4	2513237164	Bacteria	Proteobacteria	Alphaproteobacteria	Rhizobiales	Phyllobacteriaceae	Mesorhizobium	Mesorhizobium loti
pfam03693	2514038578	antitoxin ParD1/3/4	2513237164	Bacteria	Proteobacteria	Alphaproteobacteria	Rhizobiales	Phyllobacteriaceae	Mesorhizobium	Mesorhizobium loti
pfam03693	2514039905	antitoxin ParD1/3/4	2513237164	Bacteria	Proteobacteria	Alphaproteobacteria	Rhizobiales	Phyllobacteriaceae	Mesorhizobium	Mesorhizobium loti
pfam03693	2514033653	antitoxin ParD1/3/4	2513237164	Bacteria	Proteobacteria	Alphaproteobacteria	Rhizobiales	Phyllobacteriaceae	Mesorhizobium	Mesorhizobium loti
pfam03693	2514037506	antitoxin ParD1/3/4	2513237164	Bacteria	Proteobacteria	Alphaproteobacteria	Rhizobiales	Phyllobacteriaceae	Mesorhizobium	Mesorhizobium loti
pfam03693	2514055810	antitoxin ParD1/3/4	2513237166	Bacteria	Proteobacteria	Betaproteobacteria	Burkholderiales	Burkholderiaceae	Burkholderia	Burkholderia sp. UYPR1.413
pfam03693	2514055055	putative addiction module antidote protein, CC2985 family	2513237166	Bacteria	Proteobacteria	Betaproteobacteria	Burkholderiales	Burkholderiaceae	Burkholderia	Burkholderia sp. UYPR1.413
pfam03693	2514100016	antitoxin ParD1/3/4	2513237180	Bacteria	Proteobacteria	Gammaproteobacteria	Enterobacterales	Morganellaceae	Providencia	Providencia stuartii
pfam03693	2514118425	antitoxin ParD1/3/4	2513237185	Bacteria	Actinobacteria	Actinobacteria	Corynebacteriales	Mycobacteriaceae	Mycobacterium	Mycobacterium tuberculosis
pfam03693	2514166472	antitoxin ParD1/3/4	2513237200	Bacteria	Proteobacteria	Gammaproteobacteria	Enterobacterales	Enterobacteriaceae	Escherichia	Escherichia coli
pfam03693	2514268226	antitoxin ParD1/3/4	2513237259	Bacteria	Proteobacteria	Gammaproteobacteria	Pseudomonadales	Pseudomonadaceae	Pseudomonas	Pseudomonas aeruginosa
pfam03693	2514297992	antitoxin ParD1/3/4	2513237268	Bacteria	Proteobacteria	Alphaproteobacteria	Rhizobiales	Bradyrhizobiaceae	Bradyrhizobium	Bradyrhizobium sp. ORS 285
pfam03693	2514298626	antitoxin ParD1/3/4	2513237268	Bacteria	Proteobacteria	Alphaproteobacteria	Rhizobiales	Bradyrhizobiaceae	Bradyrhizobium	Bradyrhizobium sp. ORS 285
pfam03693	2514416687	antitoxin ParD1/3/4	2513237305	Bacteria	Proteobacteria	Alphaproteobacteria	Rhizobiales	Phyllobacteriaceae	Mesorhizobium	Mesorhizobium amorphae
pfam03693	2514416425	antitoxin ParD1/3/4	2513237305	Bacteria	Proteobacteria	Alphaproteobacteria	Rhizobiales	Phyllobacteriaceae	Mesorhizobium	Mesorhizobium amorphae
pfam03693	2514420906	antitoxin ParD1/3/4	2513237305	Bacteria	Proteobacteria	Alphaproteobacteria	Rhizobiales	Phyllobacteriaceae	Mesorhizobium	Mesorhizobium amorphae
pfam03693	2514516492	antitoxin ParD1/3/4	2513237331	Bacteria	Bacteroidetes	Flavobacteriia	Flavobacteriales	Flavobacteriaceae	Myroides	Myroides odoratimimus
pfam03693	2514522980	antitoxin ParD1/3/4	2513237333	Bacteria	Proteobacteria	Alphaproteobacteria	Rhodospirillales	Acetobacteraceae	Roseomonas	Roseomonas cervicalis
pfam03693	2514538534	antitoxin ParD1/3/4	2513237337	Bacteria	Proteobacteria	Gammaproteobacteria	Alteromonadales	Alteromonadaceae	Marinobacter	Marinobacter manganoxydans
pfam03693	2514556328	antitoxin ParD1/3/4	2513237342	Bacteria	Proteobacteria	Gammaproteobacteria	Enterobacterales	Enterobacteriaceae	Salmonella	Salmonella enterica
pfam03693	2514588892	antitoxin ParD1/3/4	2513237351	Bacteria	Proteobacteria	Alphaproteobacteria	Rhizobiales	Phyllobacteriaceae	Mesorhizobium	Mesorhizobium alhagi
pfam03693	2514586760	antitoxin ParD1/3/4	2513237351	Bacteria	Proteobacteria	Alphaproteobacteria	Rhizobiales	Phyllobacteriaceae	Mesorhizobium	Mesorhizobium alhagi
pfam03693	2514587738	antitoxin ParD1/3/4	2513237351	Bacteria	Proteobacteria	Alphaproteobacteria	Rhizobiales	Phyllobacteriaceae	Mesorhizobium	Mesorhizobium alhagi
pfam03693	2514590307	antitoxin ParD1/3/4	2513237351	Bacteria	Proteobacteria	Alphaproteobacteria	Rhizobiales	Phyllobacteriaceae	Mesorhizobium	Mesorhizobium alhagi
pfam03693	2514588142	antitoxin ParD1/3/4	2513237351	Bacteria	Proteobacteria	Alphaproteobacteria	Rhizobiales	Phyllobacteriaceae	Mesorhizobium	Mesorhizobium alhagi
pfam03693	2514601710	antitoxin ParD1/3/4	2513237354	Plasmid: Bacteria (pDSJ09)	Proteobacteria	Gammaproteobacteria	Enterobacterales	Erwiniaceae	Pantoea	Pantoea stewartii
pfam03693	2514606470	antitoxin ParD1/3/4	2513237355	Bacteria	Proteobacteria	Gammaproteobacteria	Alteromonadales	Alteromonadaceae	Alishewanella	Alishewanella jeotgali
pfam03693	2514606254	antitoxin ParD1/3/4	2513237355	Bacteria	Proteobacteria	Gammaproteobacteria	Alteromonadales	Alteromonadaceae	Alishewanella	Alishewanella jeotgali
pfam03693	2514605090	antitoxin ParD1/3/4	2513237355	Bacteria	Proteobacteria	Gammaproteobacteria	Alteromonadales	Alteromonadaceae	Alishewanella	Alishewanella jeotgali
pfam03693	2514688168	antitoxin ParD1/3/4	2513237381	Bacteria	Bacteroidetes	Flavobacteriia	Flavobacteriales	Flavobacteriaceae	Ochrovirga	Ochrovirga pacifica
pfam03693	2514764098	antitoxin ParD1/3/4	2514752005	Bacteria	Proteobacteria	Gammaproteobacteria	Xanthomonadales	Xanthomonadaceae	Xylella	Xylella fastidiosa
pfam03693	2514769736	antitoxin ParD1/3/4	2514752007	Bacteria	Proteobacteria	Gammaproteobacteria	Xanthomonadales	Xanthomonadaceae	Xylella	Xylella fastidiosa
pfam03693	2514779626	antitoxin ParD1/3/4	2514752016	Bacteria	Proteobacteria	Gammaproteobacteria	Xanthomonadales	Xanthomonadaceae	Xylella	Xylella fastidiosa
pfam03693	2514922473	antitoxin ParD1/3/4	2514885009	Bacteria	Proteobacteria	Deltaproteobacteria	Desulfobacterales	Desulfobulbaceae	Desulfocapsa	Desulfocapsa thiozymogenes
pfam03693	2514920776	antitoxin ParD1/3/4	2514885009	Bacteria	Proteobacteria	Deltaproteobacteria	Desulfobacterales	Desulfobulbaceae	Desulfocapsa	Desulfocapsa thiozymogenes
pfam03693	2515011262	antitoxin ParD1/3/4	2514885035	Bacteria	Proteobacteria	Alphaproteobacteria	Rhizobiales	Rhizobiaceae	Sinorhizobium	Sinorhizobium fredii
pfam03693	2515086840	antitoxin ParD1/3/4	2515075002	Bacteria	Proteobacteria	Gammaproteobacteria	unclassified	unclassified	Sedimenticola	unclassified
pfam03693	2515114363	antitoxin ParD1/3/4	2515075009	Bacteria	Proteobacteria	Alphaproteobacteria	Rhizobiales	Rhizobiaceae	Rhizobium	Rhizobium leguminosarum
pfam03693	2515111016	antitoxin ParD1/3/4	2515075009	Bacteria	Proteobacteria	Alphaproteobacteria	Rhizobiales	Rhizobiaceae	Rhizobium	Rhizobium leguminosarum
pfam03693	2515108567	putative addiction module antidote protein, CC2985 family	2515075009	Bacteria	Proteobacteria	Alphaproteobacteria	Rhizobiales	Rhizobiaceae	Rhizobium	Rhizobium leguminosarum
pfam03693	2515113409	antitoxin ParD1/3/4	2515075009	Bacteria	Proteobacteria	Alphaproteobacteria	Rhizobiales	Rhizobiaceae	Rhizobium	Rhizobium leguminosarum
pfam03693	2515113396	antitoxin ParD1/3/4	2515075009	Bacteria	Proteobacteria	Alphaproteobacteria	Rhizobiales	Rhizobiaceae	Rhizobium	Rhizobium leguminosarum
pfam03693	2515108845	putative addiction module antidote protein, CC2985 family	2515075009	Bacteria	Proteobacteria	Alphaproteobacteria	Rhizobiales	Rhizobiaceae	Rhizobium	Rhizobium leguminosarum
pfam03693	2515155361	antitoxin ParD1/3/4	2515154000	Bacteria	Actinobacteria	Actinobacteria	Micrococcales	Microbacteriaceae	Leucobacter	unclassified
pfam03693	2515195437	antitoxin ParD1/3/4	2515154007	Bacteria	Proteobacteria	Deltaproteobacteria	Desulfobacterales	Desulfobacteraceae	Desulfotignum	Desulfotignum phosphitoxidans
pfam03693	2515197914	antitoxin ParD1/3/4	2515154007	Bacteria	Proteobacteria	Deltaproteobacteria	Desulfobacterales	Desulfobacteraceae	Desulfotignum	Desulfotignum phosphitoxidans
pfam03693	2515199118	antitoxin ParD1/3/4	2515154008	Bacteria	Bacteroidetes	Flavobacteriia	Flavobacteriales	Flavobacteriaceae	unclassified	Flavobacteriaceae bacterium JJC
pfam03693	2515450781	antitoxin ParD1/3/4	2515154077	Bacteria	Proteobacteria	Alphaproteobacteria	Caulobacterales	Caulobacteraceae	Asticcacaulis	Asticcacaulis benevestitus
pfam03693	2515453603	antitoxin ParD1/3/4	2515154077	Bacteria	Proteobacteria	Alphaproteobacteria	Caulobacterales	Caulobacteraceae	Asticcacaulis	Asticcacaulis benevestitus
pfam03693	2515453934	putative addiction module antidote protein, CC2985 family	2515154077	Bacteria	Proteobacteria	Alphaproteobacteria	Caulobacterales	Caulobacteraceae	Asticcacaulis	Asticcacaulis benevestitus
pfam03693	2515449689	antitoxin ParD1/3/4	2515154077	Bacteria	Proteobacteria	Alphaproteobacteria	Caulobacterales	Caulobacteraceae	Asticcacaulis	Asticcacaulis benevestitus
pfam03693	2515454024	antitoxin ParD1/3/4	2515154077	Bacteria	Proteobacteria	Alphaproteobacteria	Caulobacterales	Caulobacteraceae	Asticcacaulis	Asticcacaulis benevestitus
pfam03693	2515451087	antitoxin ParD1/3/4	2515154077	Bacteria	Proteobacteria	Alphaproteobacteria	Caulobacterales	Caulobacteraceae	Asticcacaulis	Asticcacaulis benevestitus
pfam03693	2515450662	antitoxin ParD1/3/4	2515154077	Bacteria	Proteobacteria	Alphaproteobacteria	Caulobacterales	Caulobacteraceae	Asticcacaulis	Asticcacaulis benevestitus
pfam03693	2515472391	antitoxin ParD1/3/4	2515154082	Bacteria	Proteobacteria	Gammaproteobacteria	Alteromonadales	Alteromonadaceae	Marinobacter	Marinobacter lipolyticus
pfam03693	2515472188	putative addiction module antidote protein, CC2985 family	2515154082	Bacteria	Proteobacteria	Gammaproteobacteria	Alteromonadales	Alteromonadaceae	Marinobacter	Marinobacter lipolyticus
pfam03693	2515472482	antitoxin ParD1/3/4	2515154082	Bacteria	Proteobacteria	Gammaproteobacteria	Alteromonadales	Alteromonadaceae	Marinobacter	Marinobacter lipolyticus
pfam03693	2515472494	antitoxin ParD1/3/4	2515154082	Bacteria	Proteobacteria	Gammaproteobacteria	Alteromonadales	Alteromonadaceae	Marinobacter	Marinobacter lipolyticus
pfam03693	2515612602	putative addiction module antidote protein, CC2985 family	2515154107	Bacteria	Proteobacteria	Alphaproteobacteria	Rhizobiales	Rhizobiaceae	Sinorhizobium	Sinorhizobium meliloti
pfam03693	2515623773	antitoxin ParD1/3/4	2515154111	Bacteria	Proteobacteria	Gammaproteobacteria	Thiotrichales	Thiofilaceae	Thiofilum	Thiofilum flexile
pfam03693	2515634385	antitoxin ParD1/3/4	2515154113	Bacteria	Proteobacteria	Alphaproteobacteria	Rhizobiales	Rhizobiaceae	Rhizobium	Rhizobium leguminosarum
pfam03693	2515641736	antitoxin ParD1/3/4	2515154114	Bacteria	Proteobacteria	Alphaproteobacteria	Rhizobiales	Rhizobiaceae	Rhizobium	Rhizobium leguminosarum
pfam03693	2515641656	antitoxin ParD1/3/4	2515154114	Bacteria	Proteobacteria	Alphaproteobacteria	Rhizobiales	Rhizobiaceae	Rhizobium	Rhizobium leguminosarum
pfam03693	2515653909	antitoxin ParD1/3/4	2515154115	Bacteria	Proteobacteria	Alphaproteobacteria	Rhizobiales	Rhizobiaceae	Rhizobium	Rhizobium leguminosarum
pfam03693	2515652881	antitoxin ParD1/3/4	2515154115	Bacteria	Proteobacteria	Alphaproteobacteria	Rhizobiales	Rhizobiaceae	Rhizobium	Rhizobium leguminosarum
pfam03693	2515650744	antitoxin ParD1/3/4	2515154115	Bacteria	Proteobacteria	Alphaproteobacteria	Rhizobiales	Rhizobiaceae	Rhizobium	Rhizobium leguminosarum
pfam03693	2515649213	antitoxin ParD1/3/4	2515154115	Bacteria	Proteobacteria	Alphaproteobacteria	Rhizobiales	Rhizobiaceae	Rhizobium	Rhizobium leguminosarum
pfam03693	2515666128	antitoxin ParD1/3/4	2515154118	Bacteria	Proteobacteria	Gammaproteobacteria	Chromatiales	Chromatiaceae	Lamprocystis	Lamprocystis purpurea
pfam03693	2515670348	antitoxin ParD1/3/4	2515154118	Bacteria	Proteobacteria	Gammaproteobacteria	Chromatiales	Chromatiaceae	Lamprocystis	Lamprocystis purpurea
pfam03693	2515691453	antitoxin ParD1/3/4	2515154123	Bacteria	Proteobacteria	Betaproteobacteria	Burkholderiales	Burkholderiaceae	Trinickia	Trinickia symbiotica
pfam03693	2515691943	antitoxin ParD1/3/4	2515154123	Bacteria	Proteobacteria	Betaproteobacteria	Burkholderiales	Burkholderiaceae	Trinickia	Trinickia symbiotica
pfam03693	2515763738	antitoxin ParD1/3/4	2515154138	Bacteria	Proteobacteria	Alphaproteobacteria	Rhizobiales	Aurantimonadaceae	Aureimonas	Aureimonas ureilytica
pfam03693	2515944470	antitoxin ParD1/3/4	2515154174	Bacteria	Proteobacteria	Deltaproteobacteria	Desulfobacterales	Desulfobacteraceae	Desulfobacter	Desulfobacter curvatus
pfam03693	2515946737	antitoxin ParD1/3/4	2515154175	Bacteria	Bacteroidetes	Chitinophagia	Chitinophagales	Chitinophagaceae	Niabella	Niabella aurantiaca
pfam03693	2516023610	antitoxin ParD1/3/4	2515154189	Bacteria	Proteobacteria	Betaproteobacteria	Burkholderiales	Burkholderiaceae	Paraburkholderia	Paraburkholderia nodosa
pfam03693	2516025139	putative addiction module antidote protein, CC2985 family	2515154189	Bacteria	Proteobacteria	Betaproteobacteria	Burkholderiales	Burkholderiaceae	Paraburkholderia	Paraburkholderia nodosa
pfam03693	2516138037	antitoxin ParD1/3/4	2515154213	Bacteria	Proteobacteria	Betaproteobacteria	Nitrosomonadales	Sterolibacteriaceae	Methyloversatilis	Methyloversatilis universalis
pfam03693	2516193185	antitoxin ParD1/3/4	2516143012	Bacteria	Proteobacteria	Gammaproteobacteria	Methylococcales	Methylococcaceae	Methylomonas	Methylomonas sp. 11b
pfam03693	2516192586	antitoxin ParD1/3/4	2516143012	Bacteria	Proteobacteria	Gammaproteobacteria	Methylococcales	Methylococcaceae	Methylomonas	Methylomonas sp. 11b
pfam03693	2516193508	antitoxin ParD1/3/4	2516143012	Bacteria	Proteobacteria	Gammaproteobacteria	Methylococcales	Methylococcaceae	Methylomonas	Methylomonas sp. 11b
pfam03693	2516207480	antitoxin ParD1/3/4	2516143018	Bacteria	Proteobacteria	Alphaproteobacteria	Rhizobiales	Rhizobiaceae	Ensifer	Ensifer sp. BR816
pfam03693	2516226190	antitoxin ParD1/3/4	2516143025	Bacteria	Bacteroidetes	Chitinophagia	Chitinophagales	Chitinophagaceae	Asinibacterium	Asinibacterium sp. OR53
pfam03693	2516323386	antitoxin ParD1/3/4	2516143071	Bacteria	Proteobacteria	Gammaproteobacteria	Enterobacterales	Enterobacteriaceae	Escherichia	Escherichia coli
pfam03693	2516407451	putative addiction module antidote protein, CC2985 family	2516143110	Bacteria	Proteobacteria	Alphaproteobacteria	Rhizobiales	Rhizobiaceae	Agrobacterium	Agrobacterium albertimagni
pfam03693	2516408667	antitoxin ParD1/3/4	2516143110	Bacteria	Proteobacteria	Alphaproteobacteria	Rhizobiales	Rhizobiaceae	Agrobacterium	Agrobacterium albertimagni
pfam03693	2516409357	antitoxin ParD1/3/4	2516143110	Bacteria	Proteobacteria	Alphaproteobacteria	Rhizobiales	Rhizobiaceae	Agrobacterium	Agrobacterium albertimagni
pfam03693	2516405661	antitoxin ParD1/3/4	2516143110	Bacteria	Proteobacteria	Alphaproteobacteria	Rhizobiales	Rhizobiaceae	Agrobacterium	Agrobacterium albertimagni
pfam03693	2516409357	antitoxin ParD1/3/4	2516143110	Bacteria	Proteobacteria	Alphaproteobacteria	Rhizobiales	Rhizobiaceae	Agrobacterium	Agrobacterium albertimagni
pfam03693	2516405661	antitoxin ParD1/3/4	2516143110	Bacteria	Proteobacteria	Alphaproteobacteria	Rhizobiales	Rhizobiaceae	Agrobacterium	Agrobacterium albertimagni
pfam03693	2516406921	antitoxin ParD1/3/4	2516143110	Bacteria	Proteobacteria	Alphaproteobacteria	Rhizobiales	Rhizobiaceae	Agrobacterium	Agrobacterium albertimagni
pfam03693	2516606420	antitoxin ParD1/3/4	2516493024	Bacteria	Proteobacteria	Alphaproteobacteria	Rhizobiales	Methylocystaceae	Methylosinus	Methylosinus sp. LW4
pfam03693	2516605178	antitoxin ParD1/3/4	2516493024	Bacteria	Proteobacteria	Alphaproteobacteria	Rhizobiales	Methylocystaceae	Methylosinus	Methylosinus sp. LW4
pfam03693	2516605893	antitoxin ParD1/3/4	2516493024	Bacteria	Proteobacteria	Alphaproteobacteria	Rhizobiales	Methylocystaceae	Methylosinus	Methylosinus sp. LW4
pfam03693	2516605808	putative addiction module antidote protein, CC2985 family	2516493024	Bacteria	Proteobacteria	Alphaproteobacteria	Rhizobiales	Methylocystaceae	Methylosinus	Methylosinus sp. LW4
pfam03693	2516604825	antitoxin ParD1/3/4	2516493024	Bacteria	Proteobacteria	Alphaproteobacteria	Rhizobiales	Methylocystaceae	Methylosinus	Methylosinus sp. LW4
pfam03693	2516617767	antitoxin ParD1/3/4	2516493027	Bacteria	Proteobacteria	Alphaproteobacteria	Sphingomonadales	Sphingomonadaceae	Sphingomonas	Sphingomonas phyllosphaerae
pfam03693	2516617531	antitoxin ParD1/3/4	2516493027	Bacteria	Proteobacteria	Alphaproteobacteria	Sphingomonadales	Sphingomonadaceae	Sphingomonas	Sphingomonas phyllosphaerae
pfam03693	2516617767	antitoxin ParD1/3/4	2516493027	Bacteria	Proteobacteria	Alphaproteobacteria	Sphingomonadales	Sphingomonadaceae	Sphingomonas	Sphingomonas phyllosphaerae
pfam03693	2516617531	antitoxin ParD1/3/4	2516493027	Bacteria	Proteobacteria	Alphaproteobacteria	Sphingomonadales	Sphingomonadaceae	Sphingomonas	Sphingomonas phyllosphaerae
pfam03693	2516653213	antitoxin ParD1/3/4	2516653000	Bacteria	Proteobacteria	Alphaproteobacteria	Rhizobiales	Hyphomicrobiaceae	Blastochloris	Blastochloris viridis
pfam03693	2516656005	antitoxin ParD1/3/4	2516653000	Bacteria	Proteobacteria	Alphaproteobacteria	Rhizobiales	Hyphomicrobiaceae	Blastochloris	Blastochloris viridis
pfam03693	2516699670	antitoxin ParD1/3/4	2516653008	Bacteria	Proteobacteria	Alphaproteobacteria	Rhizobiales	Bradyrhizobiaceae	Rhodopseudomonas	Rhodopseudomonas palustris
pfam03693	2516729045	antitoxin ParD1/3/4	2516653013	Bacteria	Proteobacteria	Alphaproteobacteria	Rhizobiales	Bradyrhizobiaceae	Rhodopseudomonas	Rhodopseudomonas palustris
pfam03693	2516758127	antitoxin ParD1/3/4	2516653018	Bacteria	Proteobacteria	Alphaproteobacteria	Rhizobiales	Bradyrhizobiaceae	Rhodopseudomonas	Rhodopseudomonas palustris
pfam03693	2516838299	antitoxin ParD1/3/4	2516653033	Bacteria	Proteobacteria	Gammaproteobacteria	Alteromonadales	Alteromonadaceae	Marinobacter	Marinobacter salsuginis
pfam03693	2516836209	antitoxin ParD1/3/4	2516653033	Bacteria	Proteobacteria	Gammaproteobacteria	Alteromonadales	Alteromonadaceae	Marinobacter	Marinobacter salsuginis
pfam03693	2516860413	antitoxin ParD1/3/4	2516653039	Bacteria	Cyanobacteria	unclassified	Nostocales	Aphanizomenonaceae	Dolichospermum	Dolichospermum circinale
pfam03693	2516864681	antitoxin ParD1/3/4	2516653040	Bacteria	Cyanobacteria	unclassified	Nostocales	Aphanizomenonaceae	Dolichospermum	Dolichospermum circinale
pfam03693	2516863206	antitoxin ParD1/3/4	2516653040	Bacteria	Cyanobacteria	unclassified	Nostocales	Aphanizomenonaceae	Dolichospermum	Dolichospermum circinale
pfam03693	2516863668	antitoxin ParD1/3/4	2516653040	Bacteria	Cyanobacteria	unclassified	Nostocales	Aphanizomenonaceae	Dolichospermum	Dolichospermum circinale
pfam03693	2516888818	antitoxin ParD1/3/4	2516653045	Bacteria	Bacteroidetes	Cytophagia	Cytophagales	Cyclobacteriaceae	Indibacter	Indibacter alkaliphilus
pfam03693	2516895525	putative addiction module antidote protein, CC2985 family	2516653046	Bacteria	Proteobacteria	Alphaproteobacteria	Rhizobiales	Rhizobiaceae	Sinorhizobium	Sinorhizobium meliloti
pfam03693	2516894141	antitoxin ParD1/3/4	2516653046	Bacteria	Proteobacteria	Alphaproteobacteria	Rhizobiales	Rhizobiaceae	Sinorhizobium	Sinorhizobium meliloti
pfam03693	2516897791	antitoxin ParD1/3/4	2516653046	Bacteria	Proteobacteria	Alphaproteobacteria	Rhizobiales	Rhizobiaceae	Sinorhizobium	Sinorhizobium meliloti
pfam03693	2516896734	antitoxin ParD1/3/4	2516653046	Bacteria	Proteobacteria	Alphaproteobacteria	Rhizobiales	Rhizobiaceae	Sinorhizobium	Sinorhizobium meliloti
pfam03693	2516898277	antitoxin ParD1/3/4	2516653046	Bacteria	Proteobacteria	Alphaproteobacteria	Rhizobiales	Rhizobiaceae	Sinorhizobium	Sinorhizobium meliloti
pfam03693	2516898769	antitoxin ParD1/3/4	2516653047	Bacteria	Proteobacteria	Alphaproteobacteria	Rhizobiales	Rhizobiaceae	Rhizobium	Rhizobium leguminosarum
pfam03693	2516898504	putative addiction module antidote protein, CC2985 family	2516653047	Bacteria	Proteobacteria	Alphaproteobacteria	Rhizobiales	Rhizobiaceae	Rhizobium	Rhizobium leguminosarum
pfam03693	2516901867	antitoxin ParD1/3/4	2516653047	Bacteria	Proteobacteria	Alphaproteobacteria	Rhizobiales	Rhizobiaceae	Rhizobium	Rhizobium leguminosarum
pfam03693	2516899070	antitoxin ParD1/3/4	2516653047	Bacteria	Proteobacteria	Alphaproteobacteria	Rhizobiales	Rhizobiaceae	Rhizobium	Rhizobium leguminosarum
pfam03693	2516903735	antitoxin ParD1/3/4	2516653047	Bacteria	Proteobacteria	Alphaproteobacteria	Rhizobiales	Rhizobiaceae	Rhizobium	Rhizobium leguminosarum
pfam03693	2516913556	antitoxin ParD1/3/4	2516653048	Bacteria	Proteobacteria	Alphaproteobacteria	Rhizobiales	Bradyrhizobiaceae	Bradyrhizobium	Bradyrhizobium genosp. SA-4
pfam03693	2516922422	antitoxin ParD1/3/4	2516653050	Bacteria	Proteobacteria	Alphaproteobacteria	Rhizobiales	Methylocystaceae	Methylopila	Methylopila sp. M107
pfam03693	2516920641	antitoxin ParD1/3/4	2516653050	Bacteria	Proteobacteria	Alphaproteobacteria	Rhizobiales	Methylocystaceae	Methylopila	Methylopila sp. M107
pfam03693	2516924238	antitoxin ParD1/3/4	2516653050	Bacteria	Proteobacteria	Alphaproteobacteria	Rhizobiales	Methylocystaceae	Methylopila	Methylopila sp. M107
pfam03693	2516924345	antitoxin ParD1/3/4	2516653050	Bacteria	Proteobacteria	Alphaproteobacteria	Rhizobiales	Methylocystaceae	Methylopila	Methylopila sp. M107
pfam03693	2516924238	antitoxin ParD1/3/4	2516653050	Bacteria	Proteobacteria	Alphaproteobacteria	Rhizobiales	Methylocystaceae	Methylopila	Methylopila sp. M107
pfam03693	2516924345	antitoxin ParD1/3/4	2516653050	Bacteria	Proteobacteria	Alphaproteobacteria	Rhizobiales	Methylocystaceae	Methylopila	Methylopila sp. M107
pfam03693	2516922138	antitoxin ParD1/3/4	2516653050	Bacteria	Proteobacteria	Alphaproteobacteria	Rhizobiales	Methylocystaceae	Methylopila	Methylopila sp. M107
pfam03693	2516930117	antitoxin ParD1/3/4	2516653052	Bacteria	Proteobacteria	Gammaproteobacteria	Pseudomonadales	Pseudomonadaceae	Pseudomonas	Pseudomonas fluorescens
pfam03693	2516941457	antitoxin ParD1/3/4	2516653054	Bacteria	Proteobacteria	Alphaproteobacteria	Rhodospirillales	Acetobacteraceae	Acetobacter	Acetobacter aceti
pfam03693	2516953030	putative addiction module antidote protein, CC2985 family	2516653056	Bacteria	Proteobacteria	Gammaproteobacteria	Pseudomonadales	Pseudomonadaceae	Pseudomonas	Pseudomonas cannabina
pfam03693	2516950209	antitoxin ParD1/3/4	2516653056	Bacteria	Proteobacteria	Gammaproteobacteria	Pseudomonadales	Pseudomonadaceae	Pseudomonas	Pseudomonas cannabina
pfam03693	2516958820	putative addiction module antidote protein, CC2985 family	2516653057	Bacteria	Proteobacteria	Gammaproteobacteria	Pseudomonadales	Pseudomonadaceae	Pseudomonas	Pseudomonas cannabina
pfam03693	2516954434	antitoxin ParD1/3/4	2516653057	Bacteria	Proteobacteria	Gammaproteobacteria	Pseudomonadales	Pseudomonadaceae	Pseudomonas	Pseudomonas cannabina
pfam03693	2516989790	antitoxin ParD1/3/4	2516653063	Bacteria	Proteobacteria	Alphaproteobacteria	Rhizobiales	Beijerinckiaceae	Methyloferula	Methyloferula stellata
pfam03693	2517030367	antitoxin ParD1/3/4	2516653075	Bacteria	Proteobacteria	Gammaproteobacteria	Methylococcales	Methylococcaceae	Methylomicrobium	Methylomicrobium buryatense
pfam03693	2517040782	antitoxin ParD1/3/4	2516653077	Bacteria	Proteobacteria	Alphaproteobacteria	Rhizobiales	Rhizobiaceae	Rhizobium	Rhizobium leguminosarum
pfam03693	2517042690	antitoxin ParD1/3/4	2516653077	Bacteria	Proteobacteria	Alphaproteobacteria	Rhizobiales	Rhizobiaceae	Rhizobium	Rhizobium leguminosarum
pfam03693	2517042687	antitoxin ParD1/3/4	2516653077	Bacteria	Proteobacteria	Alphaproteobacteria	Rhizobiales	Rhizobiaceae	Rhizobium	Rhizobium leguminosarum
pfam03693	2517037012	antitoxin ParD1/3/4	2516653077	Bacteria	Proteobacteria	Alphaproteobacteria	Rhizobiales	Rhizobiaceae	Rhizobium	Rhizobium leguminosarum
pfam03693	2517036584	antitoxin ParD1/3/4	2516653077	Bacteria	Proteobacteria	Alphaproteobacteria	Rhizobiales	Rhizobiaceae	Rhizobium	Rhizobium leguminosarum
pfam03693	2517050993	antitoxin ParD1/3/4	2516653080	Bacteria	Proteobacteria	Betaproteobacteria	Nitrosomonadales	Sterolibacteriaceae	Methyloversatilis	Methyloversatilis discipulorum
pfam03693	2517075195	antitoxin ParD1/3/4	2516653085	Bacteria	Proteobacteria	Alphaproteobacteria	Rhizobiales	Rhizobiaceae	Rhizobium	Rhizobium leguminosarum
pfam03693	2517079870	antitoxin ParD1/3/4	2516653085	Bacteria	Proteobacteria	Alphaproteobacteria	Rhizobiales	Rhizobiaceae	Rhizobium	Rhizobium leguminosarum
pfam03693	2517076949	antitoxin ParD1/3/4	2516653085	Bacteria	Proteobacteria	Alphaproteobacteria	Rhizobiales	Rhizobiaceae	Rhizobium	Rhizobium leguminosarum
pfam03693	2517096135	antitoxin ParD1/3/4	2517093000	Bacteria	Proteobacteria	Alphaproteobacteria	Rhizobiales	Rhizobiaceae	Rhizobium	Rhizobium leguminosarum
pfam03693	2517098211	antitoxin ParD1/3/4	2517093000	Bacteria	Proteobacteria	Alphaproteobacteria	Rhizobiales	Rhizobiaceae	Rhizobium	Rhizobium leguminosarum
pfam03693	2517099165	antitoxin ParD1/3/4	2517093000	Bacteria	Proteobacteria	Alphaproteobacteria	Rhizobiales	Rhizobiaceae	Rhizobium	Rhizobium leguminosarum
pfam03693	2517100269	antitoxin ParD1/3/4	2517093000	Bacteria	Proteobacteria	Alphaproteobacteria	Rhizobiales	Rhizobiaceae	Rhizobium	Rhizobium leguminosarum
pfam03693	2517106253	antitoxin ParD1/3/4	2517093001	Bacteria	Proteobacteria	Alphaproteobacteria	Rhizobiales	Bradyrhizobiaceae	Bradyrhizobium	Bradyrhizobium japonicum
pfam03693	2517102541	antitoxin ParD1/3/4	2517093001	Bacteria	Proteobacteria	Alphaproteobacteria	Rhizobiales	Bradyrhizobiaceae	Bradyrhizobium	Bradyrhizobium japonicum
pfam03693	2517137846	antitoxin ParD1/3/4	2517093010	Bacteria	Proteobacteria	Alphaproteobacteria	Rhodospirillales	Geminicoccaceae	Geminicoccus	Geminicoccus roseus
pfam03693	2517135625	antitoxin ParD1/3/4	2517093010	Bacteria	Proteobacteria	Alphaproteobacteria	Rhodospirillales	Geminicoccaceae	Geminicoccus	Geminicoccus roseus
pfam03693	2517139545	putative addiction module antidote protein, CC2985 family	2517093011	Bacteria	Proteobacteria	Alphaproteobacteria	Rhizobiales	Methylocystaceae	Methylosinus	Methylosinus sp. LW3
pfam03693	2517140973	antitoxin ParD1/3/4	2517093011	Bacteria	Proteobacteria	Alphaproteobacteria	Rhizobiales	Methylocystaceae	Methylosinus	Methylosinus sp. LW3
pfam03693	2517139295	antitoxin ParD1/3/4	2517093011	Bacteria	Proteobacteria	Alphaproteobacteria	Rhizobiales	Methylocystaceae	Methylosinus	Methylosinus sp. LW3
pfam03693	2517146178	antitoxin ParD1/3/4	2517093012	Bacteria	Proteobacteria	Gammaproteobacteria	Thiotrichales	Thiotrichaceae	Leucothrix	Leucothrix mucor
pfam03693	2517237343	antitoxin ParD1/3/4	2517093041	Bacteria	Proteobacteria	Betaproteobacteria	Nitrosomonadales	Sterolibacteriaceae	Methyloversatilis	Methyloversatilis discipulorum
pfam03693	2517346353	antitoxin ParD1/3/4	2517287015	Bacteria	Proteobacteria	Alphaproteobacteria	Sphingomonadales	Sphingomonadaceae	Sphingomonas	Sphingomonas melonis
pfam03693	2517375068	antitoxin ParD1/3/4	2517287021	Bacteria	Proteobacteria	Gammaproteobacteria	Thiotrichales	Piscirickettsiaceae	Thiomicrorhabdus	Thiomicrorhabdus sp. Kp2
pfam03693	2517389630	antitoxin ParD1/3/4	2517287025	Bacteria	Proteobacteria	Alphaproteobacteria	Rhodobacterales	Rhodobacteraceae	Paracoccus	Paracoccus sp. N5
pfam03693	2517401868	antitoxin ParD1/3/4	2517287028	Bacteria	Proteobacteria	Alphaproteobacteria	Rhizobiales	Methylocystaceae	Methylocystis	Methylocystis rosea
pfam03693	2517411122	antitoxin ParD1/3/4	2517287029	Bacteria	Proteobacteria	Alphaproteobacteria	Rhizobiales	Rhizobiaceae	Rhizobium	Rhizobium leguminosarum
pfam03693	2517409873	antitoxin ParD1/3/4	2517287029	Bacteria	Proteobacteria	Alphaproteobacteria	Rhizobiales	Rhizobiaceae	Rhizobium	Rhizobium leguminosarum
pfam03693	2517407756	antitoxin ParD1/3/4	2517287029	Bacteria	Proteobacteria	Alphaproteobacteria	Rhizobiales	Rhizobiaceae	Rhizobium	Rhizobium leguminosarum
pfam03693	2517411732	antitoxin ParD1/3/4	2517287029	Bacteria	Proteobacteria	Alphaproteobacteria	Rhizobiales	Rhizobiaceae	Rhizobium	Rhizobium leguminosarum
pfam03693	2517429125	antitoxin ParD1/3/4	2517287033	Bacteria	Proteobacteria	Gammaproteobacteria	Methylococcales	Methylococcaceae	Methylobacter	Methylobacter luteus
pfam03693	2517453582	antitoxin ParD1/3/4	2517434007	Bacteria	Proteobacteria	Alphaproteobacteria	Rhizobiales	Methylobacteriaceae	Methylobacterium	Methylobacterium sp. 88A
pfam03693	2517565044	antitoxin ParD1/3/4	2517487022	Bacteria	Proteobacteria	Alphaproteobacteria	Rhizobiales	Rhizobiaceae	Sinorhizobium	Sinorhizobium meliloti
pfam03693	2517594695	antitoxin ParD1/3/4	2517572006	Bacteria	Proteobacteria	Gammaproteobacteria	Vibrionales	Vibrionaceae	Vibrio	Vibrio cholerae
pfam03693	2517645712	antitoxin ParD1/3/4	2517572024	Bacteria	Cyanobacteria	unclassified	Oscillatoriales	unclassified	unclassified	filamentous cyanobacterium ESFC-1
pfam03693	2517708125	antitoxin ParD1/3/4	2517572076	Bacteria	Proteobacteria	Alphaproteobacteria	Rhizobiales	Phyllobacteriaceae	Mesorhizobium	Mesorhizobium loti
pfam03693	2517707723	antitoxin ParD1/3/4	2517572076	Bacteria	Proteobacteria	Alphaproteobacteria	Rhizobiales	Phyllobacteriaceae	Mesorhizobium	Mesorhizobium loti
pfam03693	2517707077	antitoxin ParD1/3/4	2517572076	Bacteria	Proteobacteria	Alphaproteobacteria	Rhizobiales	Phyllobacteriaceae	Mesorhizobium	Mesorhizobium loti
pfam03693	2517705333	antitoxin ParD1/3/4	2517572076	Bacteria	Proteobacteria	Alphaproteobacteria	Rhizobiales	Phyllobacteriaceae	Mesorhizobium	Mesorhizobium loti
pfam03693	2517705142	antitoxin ParD1/3/4	2517572076	Bacteria	Proteobacteria	Alphaproteobacteria	Rhizobiales	Phyllobacteriaceae	Mesorhizobium	Mesorhizobium loti
pfam03693	2517740936	antitoxin ParD1/3/4	2517572096	Bacteria	Proteobacteria	Alphaproteobacteria	Rhizobiales	Rhizobiaceae	Rhizobium	Rhizobium sp. 42MFCr.1
pfam03693	2517750986	antitoxin ParD1/3/4	2517572098	Bacteria	Proteobacteria	Gammaproteobacteria	Chromatiales	Ectothiorhodospiraceae	Thioalkalivibrio	Thioalkalivibrio sp. ALE25
pfam03693	2517798729	antitoxin ParD1/3/4	2517572113	Bacteria	Proteobacteria	Gammaproteobacteria	Chromatiales	Ectothiorhodospiraceae	Thioalkalivibrio	Thioalkalivibrio sp. ALgr3
pfam03693	2517801833	antitoxin ParD1/3/4	2517572114	Bacteria	Proteobacteria	Gammaproteobacteria	Chromatiales	Ectothiorhodospiraceae	Thioalkalivibrio	Thioalkalivibrio sp. ALJ16
pfam03693	2517814114	antitoxin ParD1/3/4	2517572119	Bacteria	Proteobacteria	Gammaproteobacteria	Chromatiales	Ectothiorhodospiraceae	Thioalkalivibrio	Thioalkalivibrio sp. ALE27
pfam03693	2517819407	antitoxin ParD1/3/4	2517572121	Bacteria	Proteobacteria	Alphaproteobacteria	Rhodobacterales	Rhodobacteraceae	Ahrensia	Ahrensia kielensis
pfam03693	2517890687	antitoxin ParD1/3/4	2517572143	Bacteria	Proteobacteria	Alphaproteobacteria	Rhizobiales	Bradyrhizobiaceae	Bradyrhizobium	Bradyrhizobium elkanii
pfam03693	2518093581	antitoxin ParD1/3/4	2517572195	Bacteria	Proteobacteria	Gammaproteobacteria	Pasteurellales	Pasteurellaceae	Mannheimia	Mannheimia haemolytica
pfam03693	2518096419	antitoxin ParD1/3/4	2517572196	Bacteria	Proteobacteria	Gammaproteobacteria	Pasteurellales	Pasteurellaceae	Mannheimia	Mannheimia haemolytica
pfam03693	2518100520	antitoxin ParD1/3/4	2517572197	Bacteria	Proteobacteria	Gammaproteobacteria	Pasteurellales	Pasteurellaceae	Mannheimia	Mannheimia haemolytica
pfam03693	2518105758	antitoxin ParD1/3/4	2517572199	Bacteria	Proteobacteria	Gammaproteobacteria	Pasteurellales	Pasteurellaceae	Mannheimia	Mannheimia haemolytica
pfam03693	2518107320	antitoxin ParD1/3/4	2517572200	Bacteria	Proteobacteria	Gammaproteobacteria	Pasteurellales	Pasteurellaceae	Mannheimia	Mannheimia haemolytica
pfam03693	2518109009	antitoxin ParD1/3/4	2517572201	Bacteria	Proteobacteria	Gammaproteobacteria	Pasteurellales	Pasteurellaceae	Mannheimia	Mannheimia haemolytica
pfam03693	2518113164	antitoxin ParD1/3/4	2517572202	Bacteria	Proteobacteria	Gammaproteobacteria	Pasteurellales	Pasteurellaceae	Mannheimia	Mannheimia haemolytica
pfam03693	2518116654	antitoxin ParD1/3/4	2517572203	Bacteria	Proteobacteria	Gammaproteobacteria	Pasteurellales	Pasteurellaceae	Mannheimia	Mannheimia glucosida
pfam03693	2518136779	antitoxin ParD1/3/4	2517572208	Bacteria	Proteobacteria	Alphaproteobacteria	Rhizobiales	Methylocystaceae	Methylocystis	Methylocystis sp. ATCC 49242
pfam03693	2518132297	antitoxin ParD1/3/4	2517572208	Bacteria	Proteobacteria	Alphaproteobacteria	Rhizobiales	Methylocystaceae	Methylocystis	Methylocystis sp. ATCC 49242
pfam03693	2518177753	antitoxin ParD1/3/4	2517572219	Bacteria	Proteobacteria	Gammaproteobacteria	Pasteurellales	Pasteurellaceae	Mannheimia	Mannheimia haemolytica
pfam03693	2518179671	antitoxin ParD1/3/4	2517572220	Bacteria	Proteobacteria	Gammaproteobacteria	Pasteurellales	Pasteurellaceae	Mannheimia	Mannheimia haemolytica
pfam03693	2518212183	antitoxin ParD1/3/4	2517572231	Bacteria	Proteobacteria	Alphaproteobacteria	Rhizobiales	Rhizobiaceae	Rhizobium	Rhizobium sp. 2MFCol3.1
pfam03693	2518210285	antitoxin ParD1/3/4	2517572231	Bacteria	Proteobacteria	Alphaproteobacteria	Rhizobiales	Rhizobiaceae	Rhizobium	Rhizobium sp. 2MFCol3.1
pfam03693	2518213599	antitoxin ParD1/3/4	2517572231	Bacteria	Proteobacteria	Alphaproteobacteria	Rhizobiales	Rhizobiaceae	Rhizobium	Rhizobium sp. 2MFCol3.1
pfam03693	2518210014	antitoxin ParD1/3/4	2517572231	Bacteria	Proteobacteria	Alphaproteobacteria	Rhizobiales	Rhizobiaceae	Rhizobium	Rhizobium sp. 2MFCol3.1
pfam03693	2518213777	antitoxin ParD1/3/4	2517572231	Bacteria	Proteobacteria	Alphaproteobacteria	Rhizobiales	Rhizobiaceae	Rhizobium	Rhizobium sp. 2MFCol3.1
pfam03693	2518273239	putative addiction module antidote protein, CC2985 family	2517572245	Bacteria	Proteobacteria	Betaproteobacteria	Burkholderiales	Comamonadaceae	Variovorax	Variovorax paradoxus
pfam03693	2518271269	antitoxin ParD1/3/4	2517572245	Bacteria	Proteobacteria	Betaproteobacteria	Burkholderiales	Comamonadaceae	Variovorax	Variovorax paradoxus
pfam03693	2518282435	antitoxin ParD1/3/4	2517572247	Bacteria	Proteobacteria	Gammaproteobacteria	Enterobacterales	Yersiniaceae	Serratia	Serratia plymuthica
pfam03693	2518280295	antitoxin ParD1/3/4	2517572247	Bacteria	Proteobacteria	Gammaproteobacteria	Enterobacterales	Yersiniaceae	Serratia	Serratia plymuthica
pfam03693	2518345731	antitoxin ParD1/3/4	2518285522	Bacteria	Proteobacteria	Gammaproteobacteria	Enterobacterales	Morganellaceae	Photorhabdus	Photorhabdus khanii
pfam03693	2518348191	antitoxin ParD1/3/4	2518285523	Bacteria	Proteobacteria	Gammaproteobacteria	Enterobacterales	Yersiniaceae	Serratia	Serratia sp. SCBI
pfam03693	2518379173	antitoxin ParD1/3/4	2518285531	Bacteria	Proteobacteria	Gammaproteobacteria	Chromatiales	Ectothiorhodospiraceae	Thioalkalivibrio	Thioalkalivibrio sp. AKL6
pfam03693	2518390234	antitoxin ParD1/3/4	2518285534	Bacteria	Proteobacteria	Gammaproteobacteria	Chromatiales	Ectothiorhodospiraceae	Thioalkalivibrio	Thioalkalivibrio sp. ALMg11
pfam03693	2518562754	antitoxin ParD1/3/4	2518285588	Bacteria	Proteobacteria	Betaproteobacteria	Burkholderiales	Burkholderiaceae	Ralstonia	Ralstonia solanacearum
pfam03693	2518622961	antitoxin ParD1/3/4	2518285605	Bacteria	Proteobacteria	Gammaproteobacteria	Vibrionales	Vibrionaceae	Vibrio	Vibrio cholerae
pfam03693	2518665108	antitoxin ParD1/3/4	2518645506	Bacteria	Proteobacteria	Gammaproteobacteria	Alteromonadales	Pseudoalteromonadaceae	Pseudoalteromonas	uncultured Pseudoalteromonas sp.
pfam03693	2518762164	antitoxin ParD1/3/4	2518645533	Bacteria	Proteobacteria	Gammaproteobacteria	Enterobacterales	Pectobacteriaceae	Pectobacterium	Pectobacterium carotovorum
pfam03693	2518842674	antitoxin ParD1/3/4	2518645559	Bacteria	Proteobacteria	Gammaproteobacteria	Enterobacterales	Enterobacteriaceae	Escherichia	Escherichia coli
pfam03693	2518839310	antitoxin ParD1/3/4	2518645559	Bacteria	Proteobacteria	Gammaproteobacteria	Enterobacterales	Enterobacteriaceae	Escherichia	Escherichia coli
pfam03693	2518846451	antitoxin ParD1/3/4	2518645560	Bacteria	Proteobacteria	Gammaproteobacteria	Enterobacterales	Enterobacteriaceae	Salmonella	Salmonella enterica
pfam03693	2519032881	antitoxin ParD1/3/4	2518645612	Bacteria	Bacteroidetes	Bacteroidia	Bacteroidales	Dysgonamonadaceae	Proteiniphilum	Proteiniphilum acetatigenes
pfam03693	2519038514	antitoxin ParD1/3/4	2518645613	Bacteria	Bacteroidetes	Flavobacteriia	Flavobacteriales	Flavobacteriaceae	Psychroflexus	Psychroflexus tropicus
pfam03693	2519140296	antitoxin ParD1/3/4	2519103013	Bacteria	Proteobacteria	Gammaproteobacteria	Chromatiales	Ectothiorhodospiraceae	Thioalkalivibrio	Thioalkalivibrio sp. ALE18
pfam03693	2519143910	antitoxin ParD1/3/4	2519103014	Bacteria	Proteobacteria	Gammaproteobacteria	Chromatiales	Ectothiorhodospiraceae	Thioalkalivibrio	Thioalkalivibrio sp. ALE20
pfam03693	2519152676	antitoxin ParD1/3/4	2519103016	Bacteria	Proteobacteria	Gammaproteobacteria	Chromatiales	Ectothiorhodospiraceae	Thioalkalivibrio	Thioalkalivibrio sp. ALE22
pfam03693	2519168473	antitoxin ParD1/3/4	2519103020	Bacteria	Proteobacteria	Gammaproteobacteria	Pseudomonadales	Pseudomonadaceae	Pseudomonas	Pseudomonas aeruginosa
pfam03693	2519167691	antitoxin ParD1/3/4	2519103020	Bacteria	Proteobacteria	Gammaproteobacteria	Pseudomonadales	Pseudomonadaceae	Pseudomonas	Pseudomonas aeruginosa
pfam03693	2519168473	antitoxin ParD1/3/4	2519103020	Bacteria	Proteobacteria	Gammaproteobacteria	Pseudomonadales	Pseudomonadaceae	Pseudomonas	Pseudomonas aeruginosa
pfam03693	2519167691	antitoxin ParD1/3/4	2519103020	Bacteria	Proteobacteria	Gammaproteobacteria	Pseudomonadales	Pseudomonadaceae	Pseudomonas	Pseudomonas aeruginosa
pfam03693	2519196409	antitoxin ParD1/3/4	2519103028	Bacteria	Bacteroidetes	Chitinophagia	Chitinophagales	Chitinophagaceae	Sediminibacterium	Sediminibacterium sp. C3
pfam03693	2519414925	antitoxin ParD1/3/4	2519103084	Bacteria	Proteobacteria	Alphaproteobacteria	Rhizobiales	Rhizobiaceae	Sinorhizobium	Sinorhizobium meliloti
pfam03693	2519415104	antitoxin ParD1/3/4	2519103084	Bacteria	Proteobacteria	Alphaproteobacteria	Rhizobiales	Rhizobiaceae	Sinorhizobium	Sinorhizobium meliloti
pfam03693	2519418826	antitoxin ParD1/3/4	2519103084	Bacteria	Proteobacteria	Alphaproteobacteria	Rhizobiales	Rhizobiaceae	Sinorhizobium	Sinorhizobium meliloti
pfam03693	2519454142	antitoxin ParD1/3/4	2519103093	Bacteria	Proteobacteria	Gammaproteobacteria	Pseudomonadales	Pseudomonadaceae	Pseudomonas	Pseudomonas aeruginosa
pfam03693	2519490060	antitoxin ParD1/3/4	2519103105	Bacteria	Proteobacteria	Alphaproteobacteria	Rhodospirillales	Rhodospirillaceae	Tistrella	Tistrella mobilis
pfam03693	2519488597	antitoxin ParD1/3/4	2519103105	Bacteria	Proteobacteria	Alphaproteobacteria	Rhodospirillales	Rhodospirillaceae	Tistrella	Tistrella mobilis
pfam03693	2519489212	antitoxin ParD1/3/4	2519103105	Bacteria	Proteobacteria	Alphaproteobacteria	Rhodospirillales	Rhodospirillaceae	Tistrella	Tistrella mobilis
pfam03693	2519487728	antitoxin ParD1/3/4	2519103105	Bacteria	Proteobacteria	Alphaproteobacteria	Rhodospirillales	Rhodospirillaceae	Tistrella	Tistrella mobilis
pfam03693	2519490110	antitoxin ParD1/3/4	2519103105	Bacteria	Proteobacteria	Alphaproteobacteria	Rhodospirillales	Rhodospirillaceae	Tistrella	Tistrella mobilis
pfam03693	2519811156	antitoxin ParD1/3/4	2519103180	Bacteria	Proteobacteria	Betaproteobacteria	Burkholderiales	Comamonadaceae	Curvibacter	Curvibacter lanceolatus
pfam03693	2519826905	antitoxin ParD1/3/4	2519103183	Bacteria	Bacteroidetes	Flavobacteriia	Flavobacteriales	Flavobacteriaceae	Flavobacterium	Flavobacterium rivuli
pfam03693	2519833140	antitoxin ParD1/3/4	2519103184	Bacteria	Actinobacteria	Actinobacteria	Corynebacteriales	Nocardiaceae	Smaragdicoccus	Smaragdicoccus niigatensis
pfam03693	2519861086	antitoxin ParD1/3/4	2519103190	Bacteria	Proteobacteria	Betaproteobacteria	Burkholderiales	Comamonadaceae	Caldimonas	Caldimonas manganoxidans
pfam03693	2519860769	antitoxin ParD1/3/4	2519103190	Bacteria	Proteobacteria	Betaproteobacteria	Burkholderiales	Comamonadaceae	Caldimonas	Caldimonas manganoxidans
pfam03693	2520000081	antitoxin ParD1/3/4	2519899517	Bacteria	Proteobacteria	Alphaproteobacteria	Rhizobiales	Xanthobacteraceae	unclassified	Xanthobacteraceae bacterium 501b
pfam03693	2520061191	antitoxin ParD1/3/4	2519899536	Bacteria	Proteobacteria	Gammaproteobacteria	Pseudomonadales	Pseudomonadaceae	Pseudomonas	Pseudomonas sp. UW4
pfam03693	2520067284	antitoxin ParD1/3/4	2519899538	Bacteria	Proteobacteria	Gammaproteobacteria	Thiotrichales	Piscirickettsiaceae	Cycloclasticus	Cycloclasticus sp. P1
pfam03693	2520122215	antitoxin ParD1/3/4	2519899560	Bacteria	Proteobacteria	Gammaproteobacteria	Enterobacterales	Enterobacteriaceae	Escherichia	Escherichia coli
pfam03693	2520121505	putative addiction module antidote protein, CC2985 family	2519899560	Bacteria	Proteobacteria	Gammaproteobacteria	Enterobacterales	Enterobacteriaceae	Escherichia	Escherichia coli
pfam03693	2520136389	antitoxin ParD1/3/4	2519899562	Bacteria	Proteobacteria	Gammaproteobacteria	Enterobacterales	Enterobacteriaceae	Escherichia	Escherichia coli
pfam03693	2520131811	putative addiction module antidote protein, CC2985 family	2519899562	Bacteria	Proteobacteria	Gammaproteobacteria	Enterobacterales	Enterobacteriaceae	Escherichia	Escherichia coli
pfam03693	2520138040	antitoxin ParD1/3/4	2519899563	Bacteria	Proteobacteria	Gammaproteobacteria	Enterobacterales	Enterobacteriaceae	Escherichia	Escherichia coli
pfam03693	2520138357	putative addiction module antidote protein, CC2985 family	2519899563	Bacteria	Proteobacteria	Gammaproteobacteria	Enterobacterales	Enterobacteriaceae	Escherichia	Escherichia coli
pfam03693	2520145378	antitoxin ParD1/3/4	2519899564	Bacteria	Proteobacteria	Gammaproteobacteria	Enterobacterales	Enterobacteriaceae	Escherichia	Escherichia coli
pfam03693	2520148550	putative addiction module antidote protein, CC2985 family	2519899564	Bacteria	Proteobacteria	Gammaproteobacteria	Enterobacterales	Enterobacteriaceae	Escherichia	Escherichia coli
pfam03693	2520149301	putative addiction module antidote protein, CC2985 family	2519899565	Bacteria	Proteobacteria	Gammaproteobacteria	Enterobacterales	Enterobacteriaceae	Escherichia	Escherichia coli
pfam03693	2520157393	antitoxin ParD1/3/4	2519899566	Bacteria	Proteobacteria	Gammaproteobacteria	Enterobacterales	Enterobacteriaceae	Escherichia	Escherichia coli
pfam03693	2520160158	putative addiction module antidote protein, CC2985 family	2519899566	Bacteria	Proteobacteria	Gammaproteobacteria	Enterobacterales	Enterobacteriaceae	Escherichia	Escherichia coli
pfam03693	2520169317	antitoxin ParD1/3/4	2519899569	Bacteria	Actinobacteria	Actinobacteria	Corynebacteriales	Gordoniaceae	Gordonia	Gordonia araii
pfam03693	2520176648	antitoxin ParD1/3/4	2519899571	Bacteria	Proteobacteria	Alphaproteobacteria	Rhodospirillales	Rhodospirillaceae	Caenispirillum	Caenispirillum salinarum
pfam03693	2520175560	antitoxin ParD1/3/4	2519899571	Bacteria	Proteobacteria	Alphaproteobacteria	Rhodospirillales	Rhodospirillaceae	Caenispirillum	Caenispirillum salinarum
pfam03693	2520196561	antitoxin ParD1/3/4	2519899576	Bacteria	Bacteroidetes	Flavobacteriia	Flavobacteriales	Flavobacteriaceae	Galbibacter	Galbibacter marinus
pfam03693	2520219840	antitoxin ParD1/3/4	2519899583	Bacteria	Proteobacteria	Alphaproteobacteria	Rhodobacterales	Rhodobacteraceae	Celeribacter	Celeribacter baekdonensis
pfam03693	2520234444	antitoxin ParD1/3/4	2519899586	Bacteria	Proteobacteria	Gammaproteobacteria	Enterobacterales	Enterobacteriaceae	Escherichia	Escherichia coli
pfam03693	2520238423	putative addiction module antidote protein, CC2985 family	2519899586	Bacteria	Proteobacteria	Gammaproteobacteria	Enterobacterales	Enterobacteriaceae	Escherichia	Escherichia coli
pfam03693	2520263367	antitoxin ParD1/3/4	2519899595	Bacteria	Proteobacteria	Gammaproteobacteria	Enterobacterales	Enterobacteriaceae	Salmonella	Salmonella enterica
pfam03693	2520272192	antitoxin ParD1/3/4	2519899596	Bacteria	Proteobacteria	Gammaproteobacteria	Enterobacterales	Enterobacteriaceae	Salmonella	Salmonella enterica
pfam03693	2520275113	antitoxin ParD1/3/4	2519899597	Bacteria	Proteobacteria	Gammaproteobacteria	Enterobacterales	Enterobacteriaceae	Salmonella	Salmonella enterica
pfam03693	2520315647	antitoxin ParD1/3/4	2519899607	Bacteria	Proteobacteria	Gammaproteobacteria	Enterobacterales	Enterobacteriaceae	Salmonella	Salmonella enterica
pfam03693	2520377618	putative addiction module antidote protein, CC2985 family	2519899620	Bacteria	Proteobacteria	Alphaproteobacteria	Rhizobiales	Rhizobiaceae	Rhizobium	Rhizobium sp. Pop5
pfam03693	2520378034	antitoxin ParD1/3/4	2519899620	Bacteria	Proteobacteria	Alphaproteobacteria	Rhizobiales	Rhizobiaceae	Rhizobium	Rhizobium sp. Pop5
pfam03693	2520380396	antitoxin ParD1/3/4	2519899620	Bacteria	Proteobacteria	Alphaproteobacteria	Rhizobiales	Rhizobiaceae	Rhizobium	Rhizobium sp. Pop5
pfam03693	2520404819	antitoxin ParD1/3/4	2519899625	Bacteria	Proteobacteria	Gammaproteobacteria	Enterobacterales	Enterobacteriaceae	Salmonella	Salmonella enterica
pfam03693	2520407753	antitoxin ParD1/3/4	2519899626	Bacteria	Proteobacteria	Gammaproteobacteria	Enterobacterales	Enterobacteriaceae	Salmonella	Salmonella enterica
pfam03693	2520433850	antitoxin ParD1/3/4	2519899631	Bacteria	Proteobacteria	Gammaproteobacteria	Chromatiales	Ectothiorhodospiraceae	Thioalkalivibrio	Thioalkalivibrio sp. ALSr1
pfam03693	2520488037	antitoxin ParD1/3/4	2519899644	Bacteria	Proteobacteria	Gammaproteobacteria	Chromatiales	Ectothiorhodospiraceae	Thioalkalivibrio	Thioalkalivibrio sp. ALE10
pfam03693	2520494121	antitoxin ParD1/3/4	2519899646	Bacteria	Proteobacteria	Gammaproteobacteria	Chromatiales	Ectothiorhodospiraceae	Thioalkalivibrio	Thioalkalivibrio sp. ALE6
pfam03693	2520517649	antitoxin ParD1/3/4	2519899651	Bacteria	Acidobacteria	Acidobacteriia	Acidobacteriales	Acidobacteriaceae	unclassified	Acidobacteriaceae bacterium KBS 83
pfam03693	2520548580	antitoxin ParD1/3/4	2519899663	Bacteria	Proteobacteria	Gammaproteobacteria	Cellvibrionales	Cellvibrionaceae	Teredinibacter	Teredinibacter turnerae
pfam03693	2520548345	antitoxin ParD1/3/4	2519899663	Bacteria	Proteobacteria	Gammaproteobacteria	Cellvibrionales	Cellvibrionaceae	Teredinibacter	Teredinibacter turnerae
pfam03693	2520552491	antitoxin ParD1/3/4	2519899664	Bacteria	Proteobacteria	Gammaproteobacteria	Cellvibrionales	Cellvibrionaceae	Teredinibacter	Teredinibacter turnerae
pfam03693	2520554707	antitoxin ParD1/3/4	2519899666	Bacteria	Proteobacteria	Gammaproteobacteria	Chromatiales	Ectothiorhodospiraceae	Thioalkalivibrio	Thioalkalivibrio sp. ALE11
pfam03693	2520558203	antitoxin ParD1/3/4	2519899667	Bacteria	Proteobacteria	Gammaproteobacteria	Chromatiales	Ectothiorhodospiraceae	Thioalkalivibrio	Thioalkalivibrio sp. ALE23
pfam03693	2520573592	antitoxin ParD1/3/4	2519899671	Bacteria	Proteobacteria	Gammaproteobacteria	Chromatiales	Ectothiorhodospiraceae	Thioalkalivibrio	Thioalkalivibrio sp. ALM2T
pfam03693	2520623796	antitoxin ParD1/3/4	2519899687	Bacteria	Proteobacteria	Gammaproteobacteria	Chromatiales	Ectothiorhodospiraceae	Thioalkalivibrio	Thioalkalivibrio sp. ALgr5
pfam03693	2520718319	antitoxin ParD1/3/4	2519899713	Bacteria	Actinobacteria	Actinobacteria	Micrococcales	Micrococcaceae	Arthrobacter	Arthrobacter sp. H5
pfam03693	2520796805	antitoxin ParD1/3/4	2519899732	Bacteria	Proteobacteria	Alphaproteobacteria	Sphingomonadales	Sphingomonadaceae	Sphingomonas	Sphingomonas sp. LH128
pfam03693	2520799003	antitoxin ParD1/3/4	2519899732	Bacteria	Proteobacteria	Alphaproteobacteria	Sphingomonadales	Sphingomonadaceae	Sphingomonas	Sphingomonas sp. LH128
pfam03693	2520801038	antitoxin ParD1/3/4	2519899732	Bacteria	Proteobacteria	Alphaproteobacteria	Sphingomonadales	Sphingomonadaceae	Sphingomonas	Sphingomonas sp. LH128
pfam03693	2520836523	antitoxin ParD1/3/4	2519899742	Bacteria	Proteobacteria	Gammaproteobacteria	Enterobacterales	Enterobacteriaceae	Escherichia	Escherichia coli
pfam03693	2520898786	antitoxin ParD1/3/4	2519899758	Bacteria	Proteobacteria	Gammaproteobacteria	Enterobacterales	Yersiniaceae	Serratia	Serratia plymuthica
pfam03693	2520937622	antitoxin ParD1/3/4	2519899771	Bacteria	Proteobacteria	Gammaproteobacteria	Pasteurellales	Pasteurellaceae	Actinobacillus	Actinobacillus capsulatus
pfam03693	2520964880	antitoxin ParD1/3/4	2519899779	Bacteria	Proteobacteria	Gammaproteobacteria	Enterobacterales	Enterobacteriaceae	Escherichia	Escherichia coli
pfam03693	2520968213	antitoxin ParD1/3/4	2519899779	Bacteria	Proteobacteria	Gammaproteobacteria	Enterobacterales	Enterobacteriaceae	Escherichia	Escherichia coli
pfam03693	2520970154	antitoxin ParD1/3/4	2519899780	Bacteria	Proteobacteria	Gammaproteobacteria	Enterobacterales	Enterobacteriaceae	Escherichia	Escherichia coli
pfam03693	2520973517	antitoxin ParD1/3/4	2519899780	Bacteria	Proteobacteria	Gammaproteobacteria	Enterobacterales	Enterobacteriaceae	Escherichia	Escherichia coli
pfam03693	2520992256	antitoxin ParD1/3/4	2519899784	Bacteria	Proteobacteria	Gammaproteobacteria	Enterobacterales	Erwiniaceae	Pantoea	Pantoea sp. Sc1
pfam03693	2520995023	antitoxin ParD1/3/4	2519899785	Bacteria	Proteobacteria	Gammaproteobacteria	Pseudomonadales	Pseudomonadaceae	Pseudomonas	Pseudomonas aeruginosa
pfam03693	2521049282	antitoxin ParD1/3/4	2519899809	Bacteria	Proteobacteria	Alphaproteobacteria	Rhizobiales	Rhizobiaceae	Agrobacterium	Agrobacterium tumefaciens
pfam03693	2521053536	antitoxin ParD1/3/4	2519899809	Bacteria	Proteobacteria	Alphaproteobacteria	Rhizobiales	Rhizobiaceae	Agrobacterium	Agrobacterium tumefaciens
pfam03693	2521053494	antitoxin ParD1/3/4	2519899809	Bacteria	Proteobacteria	Alphaproteobacteria	Rhizobiales	Rhizobiaceae	Agrobacterium	Agrobacterium tumefaciens
pfam03693	2521124243	antitoxin ParD1/3/4	2519899835	Bacteria	Proteobacteria	Gammaproteobacteria	Enterobacterales	Enterobacteriaceae	Escherichia	Escherichia coli
pfam03693	2521440033	antitoxin ParD1/3/4	2521172559	Bacteria	Proteobacteria	Alphaproteobacteria	Rhizobiales	Rhizobiaceae	Agrobacterium	Agrobacterium sp. 719_389
pfam03693	2521441084	antitoxin ParD1/3/4	2521172559	Bacteria	Proteobacteria	Alphaproteobacteria	Rhizobiales	Rhizobiaceae	Agrobacterium	Agrobacterium sp. 719_389
pfam03693	2521437733	antitoxin ParD1/3/4	2521172559	Bacteria	Proteobacteria	Alphaproteobacteria	Rhizobiales	Rhizobiaceae	Agrobacterium	Agrobacterium sp. 719_389
pfam03693	2521521476	antitoxin ParD1/3/4	2521172577	Bacteria	Proteobacteria	Alphaproteobacteria	Rhodobacterales	Rhodobacteraceae	Sedimentitalea	Sedimentitalea nanhaiensis
pfam03693	2521528973	antitoxin ParD1/3/4	2521172580	Bacteria	Proteobacteria	Gammaproteobacteria	Enterobacterales	Enterobacteriaceae	Escherichia	Escherichia coli
pfam03693	2521552281	antitoxin ParD1/3/4	2521172589	Bacteria	Proteobacteria	Gammaproteobacteria	Enterobacterales	Enterobacteriaceae	Escherichia	Escherichia coli
pfam03693	2521648291	antitoxin ParD1/3/4	2521172619	Bacteria	Proteobacteria	Alphaproteobacteria	Rhodobacterales	Rhodobacteraceae	Leisingera	Leisingera daeponensis
pfam03693	2521662276	antitoxin ParD1/3/4	2521172622	Bacteria	Proteobacteria	Alphaproteobacteria	Rhodobacterales	Rhodobacteraceae	Pseudophaeobacter	Pseudophaeobacter arcticus
pfam03693	2521662288	antitoxin ParD1/3/4	2521172622	Bacteria	Proteobacteria	Alphaproteobacteria	Rhodobacterales	Rhodobacteraceae	Pseudophaeobacter	Pseudophaeobacter arcticus
pfam03693	2521664551	antitoxin ParD1/3/4	2521172624	Bacteria	Proteobacteria	Alphaproteobacteria	Rhizobiales	Rhizobiaceae	Agrobacterium	Agrobacterium sp. 224MFTsu3.1
pfam03693	2521730974	antitoxin ParD1/3/4	2521172635	Bacteria	Proteobacteria	Alphaproteobacteria	Rhodobacterales	Rhodobacteraceae	Yoonia	Yoonia vestfoldensis
pfam03693	2521737429	antitoxin ParD1/3/4	2521172637	Bacteria	Proteobacteria	Alphaproteobacteria	Rhodobacterales	Rhodobacteraceae	Pannonibacter	Pannonibacter phragmitetus
pfam03693	2521737787	antitoxin ParD1/3/4	2521172637	Bacteria	Proteobacteria	Alphaproteobacteria	Rhodobacterales	Rhodobacteraceae	Pannonibacter	Pannonibacter phragmitetus
pfam03693	2521761857	antitoxin ParD1/3/4	2521172642	Bacteria	Proteobacteria	Gammaproteobacteria	Pseudomonadales	Pseudomonadaceae	Pseudomonas	Pseudomonas sp. LAMO17WK12:I10
pfam03693	2521788814	antitoxin ParD1/3/4	2521172646	Bacteria	Proteobacteria	Gammaproteobacteria	Pseudomonadales	Pseudomonadaceae	Pseudomonas	Pseudomonas sp. LAMO17WK12:I9
pfam03693	2521830593	antitoxin ParD1/3/4	2521172657	Bacteria	Proteobacteria	Gammaproteobacteria	Chromatiales	Ectothiorhodospiraceae	Thioalkalivibrio	Thioalkalivibrio sp. ALE12
pfam03693	2521834023	antitoxin ParD1/3/4	2521172658	Bacteria	Proteobacteria	Gammaproteobacteria	Chromatiales	Ectothiorhodospiraceae	Thioalkalivibrio	Thioalkalivibrio sp. ALE14
pfam03693	2521837287	antitoxin ParD1/3/4	2521172659	Bacteria	Proteobacteria	Gammaproteobacteria	Chromatiales	Ectothiorhodospiraceae	Thioalkalivibrio	Thioalkalivibrio sp. ALE16
pfam03693	2521852477	antitoxin ParD1/3/4	2521172662	Bacteria	Proteobacteria	Gammaproteobacteria	Alteromonadales	Colwelliaceae	Colwellia	Colwellia piezophila
pfam03693	2521852782	antitoxin ParD1/3/4	2521172662	Bacteria	Proteobacteria	Gammaproteobacteria	Alteromonadales	Colwelliaceae	Colwellia	Colwellia piezophila
pfam03693	2521852827	antitoxin ParD1/3/4	2521172662	Bacteria	Proteobacteria	Gammaproteobacteria	Alteromonadales	Colwelliaceae	Colwellia	Colwellia piezophila
pfam03693	2521865565	antitoxin ParD1/3/4	2521172665	Bacteria	Proteobacteria	Gammaproteobacteria	Chromatiales	Ectothiorhodospiraceae	Thioalkalivibrio	Thioalkalivibrio sp. ALMg2
pfam03693	2521893517	antitoxin ParD1/3/4	2521172671	Bacteria	Proteobacteria	Gammaproteobacteria	Pseudomonadales	Pseudomonadaceae	Pseudomonas	Pseudomonas sp. LAMO17WK12:I1
pfam03693	2521933477	antitoxin ParD1/3/4	2521172683	Bacteria	Proteobacteria	Gammaproteobacteria	Alteromonadales	Alteromonadaceae	Alteromonas	Alteromonas macleodii
pfam03693	2521937349	antitoxin ParD1/3/4	2521172684	Bacteria	Proteobacteria	Gammaproteobacteria	Alteromonadales	Alteromonadaceae	Alteromonas	Alteromonas macleodii
pfam03693	2521942125	antitoxin ParD1/3/4	2521172685	Bacteria	Proteobacteria	Gammaproteobacteria	Alteromonadales	Alteromonadaceae	Alteromonas	Alteromonas mediterranea
pfam03693	2521941428	antitoxin ParD1/3/4	2521172685	Bacteria	Proteobacteria	Gammaproteobacteria	Alteromonadales	Alteromonadaceae	Alteromonas	Alteromonas mediterranea
pfam03693	2521942125	antitoxin ParD1/3/4	2521172685	Bacteria	Proteobacteria	Gammaproteobacteria	Alteromonadales	Alteromonadaceae	Alteromonas	Alteromonas mediterranea
pfam03693	2521966748	antitoxin ParD1/3/4	2521172692	Bacteria	Proteobacteria	Gammaproteobacteria	Chromatiales	Ectothiorhodospiraceae	Thioalkalivibrio	Thioalkalivibrio nitratireducens
pfam03693	2522015379	antitoxin ParD1/3/4	2521172706	Bacteria	Proteobacteria	Gammaproteobacteria	Alteromonadales	Alteromonadaceae	Alteromonas	Alteromonas macleodii
pfam03693	2522013407	antitoxin ParD1/3/4	2521172706	Bacteria	Proteobacteria	Gammaproteobacteria	Alteromonadales	Alteromonadaceae	Alteromonas	Alteromonas macleodii
pfam03693	2522046799	antitoxin ParD1/3/4	2521172717	Bacteria	Proteobacteria	Gammaproteobacteria	Enterobacterales	Enterobacteriaceae	Escherichia	Escherichia coli
pfam03693	2522091505	antitoxin ParD1/3/4	2521172732	Bacteria	Proteobacteria	Gammaproteobacteria	Enterobacterales	Enterobacteriaceae	Escherichia	Escherichia coli
pfam03693	2522096567	antitoxin ParD1/3/4	2521172733	Bacteria	Proteobacteria	Gammaproteobacteria	Enterobacterales	Enterobacteriaceae	Escherichia	Escherichia coli
pfam03693	2522101969	antitoxin ParD1/3/4	2521172734	Bacteria	Proteobacteria	Gammaproteobacteria	Enterobacterales	Enterobacteriaceae	Escherichia	Escherichia coli
pfam03693	2522234671	antitoxin ParD1/3/4	2522125057	Bacteria	Proteobacteria	Alphaproteobacteria	Caulobacterales	Caulobacteraceae	Caulobacter	Caulobacter vibrioides
pfam03693	2522235000	antitoxin ParD1/3/4	2522125057	Bacteria	Proteobacteria	Alphaproteobacteria	Caulobacterales	Caulobacteraceae	Caulobacter	Caulobacter vibrioides
pfam03693	2522255622	antitoxin ParD1/3/4	2522125070	Bacteria	Proteobacteria	Alphaproteobacteria	Caulobacterales	Caulobacteraceae	Woodsholea	Woodsholea maritima
pfam03693	2522252886	antitoxin ParD1/3/4	2522125070	Bacteria	Proteobacteria	Alphaproteobacteria	Caulobacterales	Caulobacteraceae	Woodsholea	Woodsholea maritima
pfam03693	2522253646	antitoxin ParD1/3/4	2522125070	Bacteria	Proteobacteria	Alphaproteobacteria	Caulobacterales	Caulobacteraceae	Woodsholea	Woodsholea maritima
pfam03693	2522300603	antitoxin ParD1/3/4	2522125083	Bacteria	Proteobacteria	Alphaproteobacteria	Rhodobacterales	Hyphomonadaceae	Robiginitomaculum	Robiginitomaculum antarcticum
pfam03693	2522338236	putative addiction module antidote protein, CC2985 family	2522125097	Bacteria	Proteobacteria	Gammaproteobacteria	Xanthomonadales	Rhodanobacteraceae	Rhodanobacter	Rhodanobacter sp. OR444
pfam03693	2522367249	antitoxin ParD1/3/4	2522125115	Bacteria	Proteobacteria	Gammaproteobacteria	Chromatiales	Ectothiorhodospiraceae	Thioalkalivibrio	Thioalkalivibrio sp. ALE19
pfam03693	2522497464	antitoxin ParD1/3/4	2522125151	Bacteria	Proteobacteria	Gammaproteobacteria	Methylococcales	Methylococcaceae	Methylomonas	Methylomonas sp. MK1
pfam03693	2522512764	antitoxin ParD1/3/4	2522125156	Bacteria	Proteobacteria	Gammaproteobacteria	Chromatiales	Ectothiorhodospiraceae	Thioalkalivibrio	Thioalkalivibrio sp. ALR17-21
pfam03693	2522718885	antitoxin ParD1/3/4	2522572039	Bacteria	Proteobacteria	Gammaproteobacteria	Methylococcales	Methylococcaceae	unclassified	unclassified
pfam03693	2522719693	antitoxin ParD1/3/4	2522572039	Bacteria	Proteobacteria	Gammaproteobacteria	Methylococcales	Methylococcaceae	unclassified	unclassified
pfam03693	2522720983	antitoxin ParD1/3/4	2522572039	Bacteria	Proteobacteria	Gammaproteobacteria	Methylococcales	Methylococcaceae	unclassified	unclassified
pfam03693	2522770256	antitoxin ParD1/3/4	2522572047	Bacteria	Proteobacteria	Deltaproteobacteria	Desulfuromonadales	Geobacteraceae	Geopsychrobacter	Geopsychrobacter electrodiphilus
pfam03693	2522900721	antitoxin ParD1/3/4	2522572099	Bacteria	Proteobacteria	Alphaproteobacteria	Rhizobiales	Phyllobacteriaceae	Mesorhizobium	Mesorhizobium sp. URHA0056
pfam03693	2522902824	antitoxin ParD1/3/4	2522572099	Bacteria	Proteobacteria	Alphaproteobacteria	Rhizobiales	Phyllobacteriaceae	Mesorhizobium	Mesorhizobium sp. URHA0056
pfam03693	2522901304	antitoxin ParD1/3/4	2522572099	Bacteria	Proteobacteria	Alphaproteobacteria	Rhizobiales	Phyllobacteriaceae	Mesorhizobium	Mesorhizobium sp. URHA0056
pfam03693	2522919058	antitoxin ParD1/3/4	2522572102	Bacteria	Bacteroidetes	Flavobacteriia	Flavobacteriales	Flavobacteriaceae	Flavobacterium	Flavobacterium sp. URHB0058
pfam03693	2522921750	antitoxin ParD1/3/4	2522572103	Bacteria	Proteobacteria	Alphaproteobacteria	Caulobacterales	Caulobacteraceae	Caulobacter	Caulobacter sp. URHA0033
pfam03693	2522999674	antitoxin ParD1/3/4	2522572128	Bacteria	Proteobacteria	Alphaproteobacteria	Rhizobiales	Bradyrhizobiaceae	Bradyrhizobium	Bradyrhizobium sp. URHA0002
pfam03693	2523130962	antitoxin ParD1/3/4	2522572165	Bacteria	Proteobacteria	Gammaproteobacteria	Enterobacterales	Enterobacteriaceae	Escherichia	Escherichia coli
pfam03693	2523165229	antitoxin ParD1/3/4	2522572175	Bacteria	Bacteroidetes	Flavobacteriia	Flavobacteriales	Flavobacteriaceae	Myroides	Myroides odoratimimus
pfam03693	2523172895	antitoxin ParD1/3/4	2522572177	Bacteria	Bacteroidetes	Flavobacteriia	Flavobacteriales	Flavobacteriaceae	Myroides	Myroides odoratimimus
pfam03693	2523178360	antitoxin ParD1/3/4	2522572179	Bacteria	Proteobacteria	Gammaproteobacteria	Oceanospirillales	Oceanospirillaceae	Marinobacterium	Marinobacterium litorale
pfam03693	2523197792	antitoxin of ParD toxin-antitoxin type II system and RHH	2522572188	Bacteria	Proteobacteria	Alphaproteobacteria	Rhizobiales	Salinarimonadaceae	Salinarimonas	Salinarimonas rosea
pfam03693	2523249752	antitoxin ParD1/3/4	2523231006	Bacteria	Bacteroidetes	Flavobacteriia	Flavobacteriales	Flavobacteriaceae	Myroides	Myroides odoratimimus
pfam03693	2523270164	antitoxin ParD1/3/4	2523231013	Bacteria	Proteobacteria	Alphaproteobacteria	Sphingomonadales	Sphingomonadaceae	Sphingomonas	Sphingomonas sp. URHD0007
pfam03693	2523298978	antitoxin ParD1/3/4	2523231023	Bacteria	Bacteroidetes	Flavobacteriia	Flavobacteriales	Flavobacteriaceae	Arenibacter	Arenibacter certesii
pfam03693	2523426285	antitoxin ParD1/3/4	2523231053	Bacteria	Proteobacteria	Deltaproteobacteria	Desulfobacterales	Desulfobacteraceae	Desulfotignum	Desulfotignum phosphitoxidans
pfam03693	2523446095	antitoxin ParD1/3/4	2523231061	Bacteria	Bacteroidetes	Flavobacteriia	Flavobacteriales	Flavobacteriaceae	Gelidibacter	Gelidibacter mesophilus
pfam03693	2523452955	antitoxin ParD1/3/4	2523231063	Bacteria	Bacteroidetes	Flavobacteriia	Flavobacteriales	Flavobacteriaceae	Mesonia	Mesonia mobilis
pfam03693	2523454107	antitoxin ParD1/3/4	2523231064	Bacteria	Bacteroidetes	Cytophagia	Cytophagales	Cyclobacteriaceae	Algoriphagus	Algoriphagus terrigena
pfam03693	2523460883	antitoxin ParD1/3/4	2523231065	Bacteria	Proteobacteria	Gammaproteobacteria	Oceanospirillales	Oceanospirillaceae	Oceanobacter	Oceanobacter kriegii
pfam03693	2523469499	putative addiction module antidote protein, CC2985 family	2523231067	Bacteria	Proteobacteria	Alphaproteobacteria	Rhizobiales	Methylocystaceae	Pleomorphomonas	Pleomorphomonas oryzae
pfam03693	2523469978	antitoxin ParD1/3/4	2523231067	Bacteria	Proteobacteria	Alphaproteobacteria	Rhizobiales	Methylocystaceae	Pleomorphomonas	Pleomorphomonas oryzae
pfam03693	2523514518	antitoxin ParD1/3/4	2523231081	Bacteria	Proteobacteria	Alphaproteobacteria	Rhodobacterales	Rhodobacteraceae	Salipiger	Salipiger mucosus
pfam03693	2523529670	antitoxin ParD1/3/4	2523231085	Bacteria	Proteobacteria	Deltaproteobacteria	Desulfobacterales	Desulfobacteraceae	Desulfospira	Desulfospira joergensenii
pfam03693	2523547139	antitoxin ParD1/3/4	2523533502	Bacteria	Proteobacteria	Gammaproteobacteria	Pseudomonadales	Pseudomonadaceae	Pseudomonas	Pseudomonas sp. LAMO17WK12:I2
pfam03693	2523583684	antitoxin ParD1/3/4	2523533510	Bacteria	Proteobacteria	Gammaproteobacteria	Enterobacterales	Enterobacteriaceae	Escherichia	Escherichia coli
pfam03693	2523598141	antitoxin ParD1/3/4	2523533513	Bacteria	Proteobacteria	Gammaproteobacteria	Enterobacterales	Enterobacteriaceae	Escherichia	Escherichia coli
pfam03693	2523602145	antitoxin ParD1/3/4	2523533514	Bacteria	Proteobacteria	Gammaproteobacteria	Enterobacterales	Enterobacteriaceae	Escherichia	Escherichia coli
pfam03693	2523608789	antitoxin ParD1/3/4	2523533515	Bacteria	Proteobacteria	Gammaproteobacteria	Enterobacterales	Enterobacteriaceae	Escherichia	Escherichia coli
pfam03693	2523614571	antitoxin ParD1/3/4	2523533516	Bacteria	Proteobacteria	Gammaproteobacteria	Enterobacterales	Enterobacteriaceae	Escherichia	Escherichia coli
pfam03693	2523631223	antitoxin ParD1/3/4	2523533522	Bacteria	Proteobacteria	Deltaproteobacteria	Desulfovibrionales	Desulfovibrionaceae	Desulfovibrio	Desulfovibrio longus
pfam03693	2523662400	antitoxin ParD1/3/4	2523533528	Bacteria	Proteobacteria	Gammaproteobacteria	Pseudomonadales	Pseudomonadaceae	Pseudomonas	Pseudomonas sp. URMO17WK12:I4
pfam03693	2523670524	antitoxin ParD1/3/4	2523533531	Bacteria	Bacteroidetes	Flavobacteriia	Flavobacteriales	Flavobacteriaceae	Tenacibaculum	Tenacibaculum ovolyticum
pfam03693	2523726932	antitoxin ParD1/3/4	2523533544	Bacteria	Proteobacteria	Gammaproteobacteria	Xanthomonadales	Xanthomonadaceae	Thermomonas	Thermomonas fusca
pfam03693	2523738256	antitoxin ParD1/3/4	2523533546	Bacteria	Proteobacteria	Gammaproteobacteria	Cellvibrionales	Spongiibacteraceae	Spongiibacter	Spongiibacter marinus
pfam03693	2523761234	antitoxin ParD1/3/4	2523533553	Bacteria	Bacteroidetes	Cytophagia	Cytophagales	Cyclobacteriaceae	Algoriphagus	Algoriphagus mannitolivorans
pfam03693	2523761317	antitoxin ParD1/3/4	2523533553	Bacteria	Bacteroidetes	Cytophagia	Cytophagales	Cyclobacteriaceae	Algoriphagus	Algoriphagus mannitolivorans
pfam03693	2523783765	antitoxin ParD1/3/4	2523533560	Bacteria	Proteobacteria	Gammaproteobacteria	Pseudomonadales	Pseudomonadaceae	Pseudomonas	Pseudomonas azotifigens
pfam03693	2523834027	antitoxin ParD1/3/4	2523533576	Bacteria	Bacteroidetes	Sphingobacteriia	Sphingobacteriales	Sphingobacteriaceae	Pedobacter	Pedobacter glucosidilyticus
pfam03693	2523834022	antitoxin ParD1/3/4	2523533576	Bacteria	Bacteroidetes	Sphingobacteriia	Sphingobacteriales	Sphingobacteriaceae	Pedobacter	Pedobacter glucosidilyticus
pfam03693	2523851449	antitoxin ParD1/3/4	2523533582	Bacteria	Proteobacteria	Alphaproteobacteria	Rhodobacterales	Hyphomonadaceae	Oceanicaulis	Oceanicaulis alexandrii
pfam03693	2523861423	antitoxin ParD1/3/4	2523533585	Bacteria	Proteobacteria	Gammaproteobacteria	Chromatiales	Chromatiaceae	Rheinheimera	Rheinheimera baltica
pfam03693	2523862492	putative addiction module antidote protein, CC2985 family	2523533586	Bacteria	Proteobacteria	Betaproteobacteria	Burkholderiales	unclassified	Rubrivivax	Rubrivivax benzoatilyticus
pfam03693	2523873150	antitoxin ParD1/3/4	2523533591	Bacteria	Proteobacteria	Alphaproteobacteria	Rhodobacterales	Rhodobacteraceae	Rubellimicrobium	Rubellimicrobium mesophilum
pfam03693	2523880842	antitoxin ParD1/3/4	2523533592	Bacteria	Cyanobacteria	unclassified	Oscillatoriales	Microcoleaceae	Planktothrix	Planktothrix agardhii
pfam03693	2523892627	antitoxin ParD1/3/4	2523533596	Bacteria	Proteobacteria	Gammaproteobacteria	Cellvibrionales	Cellvibrionaceae	Teredinibacter	Teredinibacter turnerae
pfam03693	2523906096	antitoxin ParD1/3/4	2523533601	Bacteria	Proteobacteria	Alphaproteobacteria	Rhodospirillales	Rhodospirillaceae	Fodinicurvata	Fodinicurvata sediminis
pfam03693	2523922046	antitoxin ParD1/3/4	2523533607	Bacteria	Bacteroidetes	Flavobacteriia	Flavobacteriales	Flavobacteriaceae	Flavobacterium	Flavobacterium gelidilacus
pfam03693	2523927918	antitoxin ParD1/3/4	2523533609	Bacteria	Proteobacteria	Alphaproteobacteria	Rhodospirillales	Rhodospirillaceae	Inquilinus	Inquilinus limosus
pfam03693	2523973068	antitoxin ParD1/3/4	2523533620	Bacteria	Bacteroidetes	Flavobacteriia	Flavobacteriales	Flavobacteriaceae	Aquimarina	Aquimarina latercula
pfam03693	2523974061	antitoxin ParD1/3/4	2523533620	Bacteria	Bacteroidetes	Flavobacteriia	Flavobacteriales	Flavobacteriaceae	Aquimarina	Aquimarina latercula
pfam03693	2523995204	antitoxin ParD1/3/4	2523533625	Bacteria	Bacteroidetes	Cytophagia	Cytophagales	Cyclobacteriaceae	Algoriphagus	Algoriphagus marincola
pfam03693	2524017912	antitoxin ParD1/3/4	2523533632	Bacteria	Proteobacteria	Alphaproteobacteria	Rhizobiales	Rhizobiaceae	Sinorhizobium	Sinorhizobium meliloti
pfam03693	2524013873	antitoxin ParD1/3/4	2523533632	Bacteria	Proteobacteria	Alphaproteobacteria	Rhizobiales	Rhizobiaceae	Sinorhizobium	Sinorhizobium meliloti
pfam03693	2524015215	antitoxin ParD1/3/4	2523533632	Bacteria	Proteobacteria	Alphaproteobacteria	Rhizobiales	Rhizobiaceae	Sinorhizobium	Sinorhizobium meliloti
pfam03693	2524128380	antitoxin ParD1/3/4	2524023070	Bacteria	Bacteroidetes	Flavobacteriia	Flavobacteriales	Flavobacteriaceae	Aequorivita	Aequorivita capsosiphonis
pfam03693	2524193752	antitoxin ParD1/3/4	2524023130	Bacteria	Bacteroidetes	Flavobacteriia	Flavobacteriales	Flavobacteriaceae	Psychroserpens	Psychroserpens burtonensis
pfam03693	2524195663	antitoxin ParD1/3/4	2524023130	Bacteria	Bacteroidetes	Flavobacteriia	Flavobacteriales	Flavobacteriaceae	Psychroserpens	Psychroserpens burtonensis
pfam03693	2524233587	antitoxin ParD1/3/4	2524023145	Bacteria	Proteobacteria	Deltaproteobacteria	Desulfobacterales	Desulfobacteraceae	Desulfatirhabdium	Desulfatirhabdium butyrativorans
pfam03693	2524249572	antitoxin ParD1/3/4	2524023149	Bacteria	Actinobacteria	Actinobacteria	Micrococcales	Microbacteriaceae	Agrococcus	Agrococcus lahaulensis
pfam03693	2524254961	antitoxin ParD1/3/4	2524023151	Bacteria	Proteobacteria	Hydrogenophilalia	Hydrogenophilales	Hydrogenophilaceae	Tepidiphilus	Tepidiphilus margaritifer
pfam03693	2524256151	antitoxin ParD1/3/4	2524023151	Bacteria	Proteobacteria	Hydrogenophilalia	Hydrogenophilales	Hydrogenophilaceae	Tepidiphilus	Tepidiphilus margaritifer
pfam03693	2524265632	antitoxin ParD1/3/4	2524023154	Bacteria	Proteobacteria	Alphaproteobacteria	Rhodobacterales	Rhodobacteraceae	Pseudorhodobacter	Pseudorhodobacter ferrugineus
pfam03693	2524265120	antitoxin ParD1/3/4	2524023154	Bacteria	Proteobacteria	Alphaproteobacteria	Rhodobacterales	Rhodobacteraceae	Pseudorhodobacter	Pseudorhodobacter ferrugineus
pfam03693	2524265635	antitoxin ParD1/3/4	2524023154	Bacteria	Proteobacteria	Alphaproteobacteria	Rhodobacterales	Rhodobacteraceae	Pseudorhodobacter	Pseudorhodobacter ferrugineus
pfam03693	2524419888	antitoxin ParD1/3/4	2524023199	Bacteria	Proteobacteria	Alphaproteobacteria	Rhizobiales	Rhizobiaceae	Rhizobium	Rhizobium tropici
pfam03693	2524441676	antitoxin ParD1/3/4	2524023205	Bacteria	Proteobacteria	Alphaproteobacteria	Rhizobiales	Bradyrhizobiaceae	Bradyrhizobium	Bradyrhizobium sp. Cp5.3
pfam03693	2524449740	putative addiction module antidote protein, CC2985 family	2524023207	Bacteria	Proteobacteria	Alphaproteobacteria	Rhizobiales	Rhizobiaceae	Ensifer	Ensifer sp. USDA 6670
pfam03693	2524458431	antitoxin ParD1/3/4	2524023209	Bacteria	Proteobacteria	Alphaproteobacteria	Rhizobiales	Rhizobiaceae	Rhizobium	Rhizobium leucaenae
pfam03693	2524457860	antitoxin ParD1/3/4	2524023209	Bacteria	Proteobacteria	Alphaproteobacteria	Rhizobiales	Rhizobiaceae	Rhizobium	Rhizobium leucaenae
pfam03693	2524467200	antitoxin ParD1/3/4	2524023210	Bacteria	Proteobacteria	Alphaproteobacteria	Rhizobiales	Bradyrhizobiaceae	Bradyrhizobium	Bradyrhizobium sp. Ai1a-2
pfam03693	2524487378	antitoxin ParD1/3/4	2524023213	Bacteria	Proteobacteria	Alphaproteobacteria	Rhodobacterales	Rhodobacteraceae	Pseudodonghicola	Pseudodonghicola xiamenensis
pfam03693	2524569511	antitoxin ParD1/3/4	2524023241	Bacteria	Bacteroidetes	Flavobacteriia	Flavobacteriales	Flavobacteriaceae	Chryseobacterium	Chryseobacterium tenax
pfam03693	2524571561	antitoxin ParD1/3/4	2524023241	Bacteria	Bacteroidetes	Flavobacteriia	Flavobacteriales	Flavobacteriaceae	Chryseobacterium	Chryseobacterium tenax
pfam03693	2524610550	antitoxin ParD1/3/4	2524023250	Bacteria	Proteobacteria	Alphaproteobacteria	Rhodospirillales	Rhodospirillaceae	Niveispirillum	Niveispirillum irakense
pfam03693	2524611895	antitoxin ParD1/3/4	2524023250	Bacteria	Proteobacteria	Alphaproteobacteria	Rhodospirillales	Rhodospirillaceae	Niveispirillum	Niveispirillum irakense
pfam03693	2524829282	putative addiction module antidote protein, CC2985 family	2524614536	Bacteria	Actinobacteria	Actinobacteria	Micrococcales	Microbacteriaceae	Glaciibacter	Glaciibacter superstes
pfam03693	2524845785	antitoxin ParD1/3/4	2524614540	Bacteria	Proteobacteria	Gammaproteobacteria	Alteromonadales	Alteromonadaceae	Aestuariibacter	Aestuariibacter salexigens
pfam03693	2524845205	antitoxin ParD1/3/4	2524614540	Bacteria	Proteobacteria	Gammaproteobacteria	Alteromonadales	Alteromonadaceae	Aestuariibacter	Aestuariibacter salexigens
pfam03693	2524894952	putative addiction module antidote protein, CC2985 family	2524614548	Bacteria	Proteobacteria	Deltaproteobacteria	Desulfovibrionales	Desulfovibrionaceae	Desulfovibrio	Desulfovibrio desulfuricans
pfam03693	2524993672	antitoxin ParD1/3/4	2524614570	Bacteria	Proteobacteria	Alphaproteobacteria	Sphingomonadales	Sphingomonadaceae	Sphingopyxis	Sphingopyxis baekryungensis
pfam03693	2524996905	antitoxin ParD1/3/4	2524614573	Bacteria	Proteobacteria	Gammaproteobacteria	Oceanospirillales	Oceanospirillaceae	Marinospirillum	Marinospirillum minutulum
pfam03693	2525084108	antitoxin ParD1/3/4	2524614589	Bacteria	Proteobacteria	Gammaproteobacteria	Pseudomonadales	Pseudomonadaceae	Pseudomonas	Pseudomonas syringae
pfam03693	2525117148	antitoxin ParD1/3/4	2524614597	Bacteria	Bacteroidetes	Flavobacteriia	Flavobacteriales	Flavobacteriaceae	Arenibacter	Arenibacter latericius
pfam03693	2525116904	antitoxin ParD1/3/4	2524614597	Bacteria	Bacteroidetes	Flavobacteriia	Flavobacteriales	Flavobacteriaceae	Arenibacter	Arenibacter latericius
pfam03693	2525218573	antitoxin ParD1/3/4	2524614632	Bacteria	Bacteroidetes	Flavobacteriia	Flavobacteriales	Flavobacteriaceae	Flavobacterium	Flavobacterium suncheonense
pfam03693	2525218495	antitoxin ParD1/3/4	2524614632	Bacteria	Bacteroidetes	Flavobacteriia	Flavobacteriales	Flavobacteriaceae	Flavobacterium	Flavobacterium suncheonense
pfam03693	2525295245	antitoxin ParD1/3/4	2524614657	Bacteria	Proteobacteria	Gammaproteobacteria	Methylococcales	Methylothermaceae	Methylohalobius	Methylohalobius crimeensis
pfam03693	2525305900	putative addiction module antidote protein, CC2985 family	2524614660	Bacteria	Actinobacteria	Actinobacteria	Micrococcales	Microbacteriaceae	Gulosibacter	Gulosibacter molinativorax
pfam03693	2525377252	antitoxin ParD1/3/4	2524614677	Bacteria	Proteobacteria	Alphaproteobacteria	Rhodospirillales	Rhodospirillaceae	Nisaea	Nisaea denitrificans
pfam03693	2525388026	antitoxin ParD1/3/4	2524614680	Bacteria	Bacteroidetes	Flavobacteriia	Flavobacteriales	Flavobacteriaceae	Gillisia	Gillisia sp. JM1
pfam03693	2525387737	antitoxin ParD1/3/4	2524614680	Bacteria	Bacteroidetes	Flavobacteriia	Flavobacteriales	Flavobacteriaceae	Gillisia	Gillisia sp. JM1
pfam03693	2525542408	antitoxin ParD1/3/4	2524614723	Bacteria	Proteobacteria	Alphaproteobacteria	Rhodobacterales	Rhodobacteraceae	Gemmobacter	Gemmobacter nectariphilus
pfam03693	2525552179	antitoxin ParD1/3/4	2524614726	Bacteria	Proteobacteria	Alphaproteobacteria	Rhodobacterales	Hyphomonadaceae	Hellea	Hellea balneolensis
pfam03693	2525594846	antitoxin ParD1/3/4	2524614738	Bacteria	Proteobacteria	Gammaproteobacteria	Pseudomonadales	Pseudomonadaceae	Pseudomonas	Pseudomonas aeruginosa
pfam03693	2525748211	antitoxin ParD1/3/4	2524614768	Bacteria	Actinobacteria	Actinobacteria	Micrococcales	Micrococcaceae	Yaniella	Yaniella halotolerans
pfam03693	2525812377	antitoxin ParD1/3/4	2524614781	Bacteria	Proteobacteria	Zetaproteobacteria	unclassified	unclassified	unclassified	unclassified
pfam03693	2525851195	antitoxin ParD1/3/4	2524614795	Bacteria	Proteobacteria	Zetaproteobacteria	unclassified	unclassified	unclassified	unclassified
pfam03693	2525852969	antitoxin ParD1/3/4	2524614796	Bacteria	Proteobacteria	Zetaproteobacteria	unclassified	unclassified	unclassified	unclassified
pfam03693	2525940428	antitoxin ParD1/3/4	2524614822	Bacteria	Proteobacteria	Gammaproteobacteria	Cellvibrionales	Cellvibrionaceae	unclassified	Cellvibrionaceae bacterium 1162T.S.0a.05
pfam03693	2526021815	antitoxin ParD1/3/4	2524614846	Bacteria	Proteobacteria	Gammaproteobacteria	Alteromonadales	Alteromonadaceae	Alteromonas	Alteromonas sp. ALT199
pfam03693	2526045080	putative addiction module antidote protein, CC2985 family	2524614851	Bacteria	Proteobacteria	Alphaproteobacteria	Rhodospirillales	Acetobacteraceae	Rubritepida	Rubritepida flocculans
pfam03693	2526046182	antitoxin ParD1/3/4	2524614851	Bacteria	Proteobacteria	Alphaproteobacteria	Rhodospirillales	Acetobacteraceae	Rubritepida	Rubritepida flocculans
pfam03693	2526045811	antitoxin ParD1/3/4	2524614851	Bacteria	Proteobacteria	Alphaproteobacteria	Rhodospirillales	Acetobacteraceae	Rubritepida	Rubritepida flocculans
pfam03693	2526045841	antitoxin ParD1/3/4	2524614851	Bacteria	Proteobacteria	Alphaproteobacteria	Rhodospirillales	Acetobacteraceae	Rubritepida	Rubritepida flocculans
pfam03693	2526090412	antitoxin ParD1/3/4	2524614866	Bacteria	Proteobacteria	Gammaproteobacteria	Alteromonadales	Psychromonadaceae	Psychromonas	Psychromonas aquimarina
pfam03693	2526098586	antitoxin ParD1/3/4	2524614867	Bacteria	Proteobacteria	Gammaproteobacteria	Alteromonadales	Psychromonadaceae	Psychromonas	Psychromonas hadalis
pfam03693	2526100389	antitoxin ParD1/3/4	2524614868	Bacteria	Proteobacteria	Gammaproteobacteria	Xanthomonadales	Xanthomonadaceae	Xylella	Xylella fastidiosa
pfam03693	2526101978	antitoxin ParD1/3/4	2524614869	Bacteria	Proteobacteria	Betaproteobacteria	Neisseriales	Chromobacteriaceae	Aquaspirillum	Aquaspirillum serpens
pfam03693	2526115511	antitoxin ParD1/3/4	2524614873	Bacteria	Proteobacteria	Gammaproteobacteria	Cellvibrionales	Cellvibrionaceae	Teredinibacter	Teredinibacter turnerae
pfam03693	2526116054	antitoxin ParD1/3/4	2524614873	Bacteria	Proteobacteria	Gammaproteobacteria	Cellvibrionales	Cellvibrionaceae	Teredinibacter	Teredinibacter turnerae
pfam03693	2526226237	antitoxin ParD1/3/4	2526164517	Bacteria	Proteobacteria	Alphaproteobacteria	Rhodospirillales	Rhodospirillaceae	Thalassospira	Thalassospira lucentensis
pfam03693	2526258115	antitoxin ParD1/3/4	2526164527	Bacteria	Proteobacteria	Gammaproteobacteria	Alteromonadales	Alteromonadaceae	Marinobacter	Marinobacter daepoensis
pfam03693	2526265517	antitoxin ParD1/3/4	2526164528	Bacteria	Proteobacteria	Deltaproteobacteria	Desulfobacterales	Desulfobacteraceae	Desulfotignum	Desulfotignum balticum
pfam03693	2526263288	antitoxin ParD1/3/4	2526164528	Bacteria	Proteobacteria	Deltaproteobacteria	Desulfobacterales	Desulfobacteraceae	Desulfotignum	Desulfotignum balticum
pfam03693	2526408825	antitoxin ParD1/3/4	2526164568	Bacteria	Proteobacteria	Betaproteobacteria	Burkholderiales	Comamonadaceae	Variovorax	Variovorax paradoxus
pfam03693	2526420451	antitoxin ParD1/3/4	2526164570	Bacteria	Proteobacteria	Alphaproteobacteria	Rhizobiales	Rhizobiaceae	Ensifer	Ensifer sp. ZNC0028
pfam03693	2526420431	antitoxin ParD1/3/4	2526164570	Bacteria	Proteobacteria	Alphaproteobacteria	Rhizobiales	Rhizobiaceae	Ensifer	Ensifer sp. ZNC0028
pfam03693	2526523770	antitoxin ParD1/3/4	2526164594	Bacteria	Proteobacteria	Gammaproteobacteria	Enterobacterales	Enterobacteriaceae	Escherichia	Escherichia coli
pfam03693	2526531654	antitoxin ParD1/3/4	2526164595	Bacteria	Proteobacteria	Gammaproteobacteria	Enterobacterales	Enterobacteriaceae	Escherichia	Escherichia coli
pfam03693	2526536778	antitoxin ParD1/3/4	2526164596	Bacteria	Proteobacteria	Gammaproteobacteria	Enterobacterales	Enterobacteriaceae	Escherichia	Escherichia coli
pfam03693	2526547872	antitoxin ParD1/3/4	2526164598	Bacteria	Proteobacteria	Gammaproteobacteria	Enterobacterales	Enterobacteriaceae	Escherichia	Escherichia coli
pfam03693	2526563619	antitoxin ParD1/3/4	2526164601	Bacteria	Proteobacteria	Gammaproteobacteria	Enterobacterales	Enterobacteriaceae	Escherichia	Escherichia coli
pfam03693	2526567463	antitoxin ParD1/3/4	2526164602	Bacteria	Proteobacteria	Gammaproteobacteria	Enterobacterales	Enterobacteriaceae	Escherichia	Escherichia coli
pfam03693	2526579043	antitoxin ParD1/3/4	2526164604	Bacteria	Proteobacteria	Gammaproteobacteria	Enterobacterales	Enterobacteriaceae	Escherichia	Escherichia coli
pfam03693	2526610177	antitoxin ParD1/3/4	2526164612	Bacteria	Proteobacteria	Gammaproteobacteria	Enterobacterales	Enterobacteriaceae	Escherichia	Escherichia coli
pfam03693	2526615748	antitoxin ParD1/3/4	2526164613	Bacteria	Proteobacteria	Gammaproteobacteria	Enterobacterales	Enterobacteriaceae	Escherichia	Escherichia coli
pfam03693	2526690124	antitoxin ParD1/3/4	2526164628	Bacteria	Proteobacteria	Gammaproteobacteria	Enterobacterales	Enterobacteriaceae	Escherichia	Escherichia coli
pfam03693	2526695362	antitoxin ParD1/3/4	2526164629	Bacteria	Proteobacteria	Gammaproteobacteria	Enterobacterales	Enterobacteriaceae	Escherichia	Escherichia coli
pfam03693	2526703746	putative addiction module antidote protein, CC2985 family	2526164630	Bacteria	Proteobacteria	Gammaproteobacteria	Enterobacterales	Enterobacteriaceae	Escherichia	Escherichia coli
pfam03693	2526700680	antitoxin ParD1/3/4	2526164630	Bacteria	Proteobacteria	Gammaproteobacteria	Enterobacterales	Enterobacteriaceae	Escherichia	Escherichia coli
pfam03693	2526706568	antitoxin ParD1/3/4	2526164631	Bacteria	Proteobacteria	Gammaproteobacteria	Enterobacterales	Enterobacteriaceae	Escherichia	Escherichia coli
pfam03693	2526712919	antitoxin ParD1/3/4	2526164632	Bacteria	Proteobacteria	Gammaproteobacteria	Enterobacterales	Enterobacteriaceae	Escherichia	Escherichia coli
pfam03693	2526718750	antitoxin ParD1/3/4	2526164633	Bacteria	Proteobacteria	Gammaproteobacteria	Enterobacterales	Enterobacteriaceae	Escherichia	Escherichia coli
pfam03693	2526798162	antitoxin ParD1/3/4	2526164653	Bacteria	Proteobacteria	Gammaproteobacteria	Enterobacterales	Enterobacteriaceae	Escherichia	Escherichia coli
pfam03693	2526835051	antitoxin ParD1/3/4	2526164661	Bacteria	Proteobacteria	Gammaproteobacteria	Enterobacterales	Enterobacteriaceae	Escherichia	Escherichia coli
pfam03693	2526841216	antitoxin ParD1/3/4	2526164662	Bacteria	Proteobacteria	Gammaproteobacteria	Enterobacterales	Enterobacteriaceae	Escherichia	Escherichia coli
pfam03693	2526845696	putative addiction module antidote protein, CC2985 family	2526164663	Bacteria	Proteobacteria	Gammaproteobacteria	Enterobacterales	Enterobacteriaceae	Escherichia	Escherichia coli
pfam03693	2526847471	antitoxin ParD1/3/4	2526164663	Bacteria	Proteobacteria	Gammaproteobacteria	Enterobacterales	Enterobacteriaceae	Escherichia	Escherichia coli
pfam03693	2526851421	putative addiction module antidote protein, CC2985 family	2526164664	Bacteria	Proteobacteria	Gammaproteobacteria	Enterobacterales	Enterobacteriaceae	Escherichia	Escherichia coli
pfam03693	2526853046	antitoxin ParD1/3/4	2526164664	Bacteria	Proteobacteria	Gammaproteobacteria	Enterobacterales	Enterobacteriaceae	Escherichia	Escherichia coli
pfam03693	2526857341	putative addiction module antidote protein, CC2985 family	2526164665	Bacteria	Proteobacteria	Gammaproteobacteria	Enterobacterales	Enterobacteriaceae	Escherichia	Escherichia coli
pfam03693	2526858980	antitoxin ParD1/3/4	2526164665	Bacteria	Proteobacteria	Gammaproteobacteria	Enterobacterales	Enterobacteriaceae	Escherichia	Escherichia coli
pfam03693	2526863505	putative addiction module antidote protein, CC2985 family	2526164666	Bacteria	Proteobacteria	Gammaproteobacteria	Enterobacterales	Enterobacteriaceae	Escherichia	Escherichia coli
pfam03693	2526865241	antitoxin ParD1/3/4	2526164666	Bacteria	Proteobacteria	Gammaproteobacteria	Enterobacterales	Enterobacteriaceae	Escherichia	Escherichia coli
pfam03693	2526876242	antitoxin ParD1/3/4	2526164668	Bacteria	Proteobacteria	Gammaproteobacteria	Enterobacterales	Enterobacteriaceae	Escherichia	Escherichia coli
pfam03693	2526881652	antitoxin ParD1/3/4	2526164669	Bacteria	Proteobacteria	Gammaproteobacteria	Enterobacterales	Enterobacteriaceae	Escherichia	Escherichia coli
pfam03693	2526888690	antitoxin ParD1/3/4	2526164670	Bacteria	Proteobacteria	Gammaproteobacteria	Enterobacterales	Enterobacteriaceae	Escherichia	Escherichia coli
pfam03693	2526903796	antitoxin ParD1/3/4	2526164674	Bacteria	Proteobacteria	Gammaproteobacteria	Enterobacterales	Enterobacteriaceae	Escherichia	Escherichia coli
pfam03693	2526973505	antitoxin ParD1/3/4	2526164688	Bacteria	Proteobacteria	Gammaproteobacteria	Enterobacterales	Enterobacteriaceae	Escherichia	Escherichia coli
pfam03693	2526978001	putative addiction module antidote protein, CC2985 family	2526164689	Bacteria	Proteobacteria	Gammaproteobacteria	Enterobacterales	Enterobacteriaceae	Escherichia	Escherichia coli
pfam03693	2526979427	antitoxin ParD1/3/4	2526164689	Bacteria	Proteobacteria	Gammaproteobacteria	Enterobacterales	Enterobacteriaceae	Escherichia	Escherichia coli
pfam03693	2526984877	putative addiction module antidote protein, CC2985 family	2526164690	Bacteria	Proteobacteria	Gammaproteobacteria	Enterobacterales	Enterobacteriaceae	Escherichia	Escherichia coli
pfam03693	2526985739	antitoxin ParD1/3/4	2526164690	Bacteria	Proteobacteria	Gammaproteobacteria	Enterobacterales	Enterobacteriaceae	Escherichia	Escherichia coli
pfam03693	2526991478	antitoxin ParD1/3/4	2526164691	Bacteria	Proteobacteria	Gammaproteobacteria	Enterobacterales	Enterobacteriaceae	Escherichia	Escherichia coli
pfam03693	2526999115	antitoxin ParD1/3/4	2526164692	Bacteria	Proteobacteria	Gammaproteobacteria	Enterobacterales	Enterobacteriaceae	Escherichia	Escherichia coli
pfam03693	2527000354	antitoxin ParD1/3/4	2526164693	Bacteria	Proteobacteria	Gammaproteobacteria	Enterobacterales	Enterobacteriaceae	Escherichia	Escherichia coli
pfam03693	2527008178	antitoxin ParD1/3/4	2526164694	Bacteria	Proteobacteria	Gammaproteobacteria	Nevskiales	Sinobacteraceae	Solimonas	Solimonas flava
pfam03693	2527024078	antitoxin ParD1/3/4	2526164698	Bacteria	Proteobacteria	Alphaproteobacteria	Rhodobacterales	Rhodobacteraceae	Oceanicola	Oceanicola sp. S124
pfam03693	2527057199	antitoxin ParD1/3/4	2526164708	Bacteria	Actinobacteria	Actinobacteria	Corynebacteriales	Mycobacteriaceae	Mycobacterium	Mycobacterium tuberculosis
pfam03693	2527103208	antitoxin ParD1/3/4	2526164723	Bacteria	Proteobacteria	Gammaproteobacteria	Enterobacterales	Pectobacteriaceae	Pectobacterium	Pectobacterium parmentieri
pfam03693	2527240805	antitoxin ParD1/3/4	2526164763	Bacteria	Proteobacteria	Gammaproteobacteria	Pseudomonadales	Pseudomonadaceae	Pseudomonas	Pseudomonas sp. URIL14HWK12:I7
pfam03693	2527287929	antitoxin ParD1/3/4	2526164786	Bacteria	Proteobacteria	Gammaproteobacteria	Pseudomonadales	Pseudomonadaceae	Pseudomonas	Pseudomonas chlororaphis
pfam03693	2527567138	antitoxin ParD1/3/4	2527291539	Bacteria	Proteobacteria	Gammaproteobacteria	unclassified	unclassified	Candidatus Thioglobus	uncultured SUP05 cluster bacterium
pfam03693	2527567656	antitoxin ParD1/3/4	2527291540	Bacteria	Proteobacteria	Gammaproteobacteria	unclassified	unclassified	Candidatus Thioglobus	uncultured SUP05 cluster bacterium
pfam03693	2527567934	antitoxin ParD1/3/4	2527291541	Bacteria	Proteobacteria	Gammaproteobacteria	unclassified	unclassified	Candidatus Thioglobus	uncultured SUP05 cluster bacterium
pfam03693	2527570920	antitoxin ParD1/3/4	2527291544	Bacteria	Proteobacteria	Gammaproteobacteria	unclassified	unclassified	Candidatus Thioglobus	uncultured SUP05 cluster bacterium
pfam03693	2527570689	antitoxin ParD1/3/4	2527291544	Bacteria	Proteobacteria	Gammaproteobacteria	unclassified	unclassified	Candidatus Thioglobus	uncultured SUP05 cluster bacterium
pfam03693	2527572220	antitoxin ParD1/3/4	2527291546	Bacteria	Proteobacteria	Gammaproteobacteria	unclassified	unclassified	Candidatus Thioglobus	uncultured SUP05 cluster bacterium
pfam03693	2527573682	antitoxin ParD1/3/4	2527291547	Bacteria	Proteobacteria	Gammaproteobacteria	unclassified	unclassified	Candidatus Thioglobus	uncultured SUP05 cluster bacterium
pfam03693	2527576592	antitoxin ParD1/3/4	2527291552	Bacteria	Proteobacteria	Gammaproteobacteria	unclassified	unclassified	Candidatus Thioglobus	uncultured SUP05 cluster bacterium
pfam03693	2527577740	antitoxin ParD1/3/4	2527291553	Bacteria	Proteobacteria	Gammaproteobacteria	unclassified	unclassified	Candidatus Thioglobus	uncultured SUP05 cluster bacterium
pfam03693	2527580092	antitoxin ParD1/3/4	2527291557	Bacteria	Proteobacteria	Gammaproteobacteria	unclassified	unclassified	Candidatus Thioglobus	uncultured SUP05 cluster bacterium
pfam03693	2528200201	antitoxin ParD1/3/4	2527291626	Bacteria	Proteobacteria	Gammaproteobacteria	Thiotrichales	Piscirickettsiaceae	Methylophaga	Methylophaga lonarensis
pfam03693	2528230114	antitoxin ParD1/3/4	2527291635	Bacteria	Proteobacteria	Gammaproteobacteria	unclassified	unclassified	Candidatus Thioglobus	uncultured SUP05 cluster bacterium
pfam03693	2528232649	antitoxin ParD1/3/4	2527291639	Bacteria	Proteobacteria	Gammaproteobacteria	unclassified	unclassified	Candidatus Thioglobus	uncultured SUP05 cluster bacterium
pfam03693	2528232394	antitoxin ParD1/3/4	2527291639	Bacteria	Proteobacteria	Gammaproteobacteria	unclassified	unclassified	Candidatus Thioglobus	uncultured SUP05 cluster bacterium
pfam03693	2528246782	antitoxin ParD1/3/4	2527291661	Bacteria	Proteobacteria	Gammaproteobacteria	unclassified	unclassified	Candidatus Thioglobus	uncultured SUP05 cluster bacterium
pfam03693	2528250485	antitoxin ParD1/3/4	2527291666	Bacteria	Proteobacteria	Gammaproteobacteria	unclassified	unclassified	Candidatus Thioglobus	uncultured SUP05 cluster bacterium
pfam03693	2528255366	antitoxin ParD1/3/4	2527291673	Bacteria	Proteobacteria	Gammaproteobacteria	unclassified	unclassified	Candidatus Thioglobus	uncultured SUP05 cluster bacterium
pfam03693	2528255865	antitoxin ParD1/3/4	2527291674	Bacteria	Proteobacteria	Gammaproteobacteria	unclassified	unclassified	Candidatus Thioglobus	uncultured SUP05 cluster bacterium
pfam03693	2528257491	antitoxin ParD1/3/4	2527291676	Bacteria	Proteobacteria	Gammaproteobacteria	unclassified	unclassified	Candidatus Thioglobus	uncultured SUP05 cluster bacterium
pfam03693	2528260884	antitoxin ParD1/3/4	2527291681	Bacteria	Proteobacteria	Gammaproteobacteria	unclassified	unclassified	Candidatus Thioglobus	uncultured SUP05 cluster bacterium
pfam03693	2528262298	antitoxin ParD1/3/4	2527291682	Bacteria	Proteobacteria	Gammaproteobacteria	unclassified	unclassified	Candidatus Thioglobus	uncultured SUP05 cluster bacterium
pfam03693	2528271755	antitoxin ParD1/3/4	2527291698	Bacteria	Proteobacteria	Gammaproteobacteria	unclassified	unclassified	Candidatus Thioglobus	uncultured SUP05 cluster bacterium
pfam03693	2528272907	antitoxin ParD1/3/4	2527291699	Bacteria	Proteobacteria	Gammaproteobacteria	unclassified	unclassified	Candidatus Thioglobus	uncultured SUP05 cluster bacterium
pfam03693	2528296216	antitoxin ParD1/3/4	2527291718	Bacteria	Proteobacteria	Gammaproteobacteria	unclassified	unclassified	Candidatus Thioglobus	uncultured SUP05 cluster bacterium
pfam03693	2528300336	antitoxin ParD1/3/4	2527291722	Bacteria	Proteobacteria	Gammaproteobacteria	unclassified	unclassified	Candidatus Thioglobus	uncultured SUP05 cluster bacterium
pfam03693	2528314425	antitoxin ParD1/3/4	2528311000	Bacteria	Proteobacteria	Betaproteobacteria	Burkholderiales	Comamonadaceae	Delftia	Delftia sp. ZNC0008
pfam03693	2528329178	antitoxin ParD1/3/4	2528311003	Bacteria	Proteobacteria	Gammaproteobacteria	Vibrionales	Vibrionaceae	Vibrio	Vibrio sp. ZOR0018
pfam03693	2528588469	antitoxin ParD1/3/4	2528311092	Bacteria	Proteobacteria	Gammaproteobacteria	Alteromonadales	Psychromonadaceae	Psychromonas	Psychromonas arctica
pfam03693	2528590975	antitoxin ParD1/3/4	2528311092	Bacteria	Proteobacteria	Gammaproteobacteria	Alteromonadales	Psychromonadaceae	Psychromonas	Psychromonas arctica
pfam03693	2528816491	antitoxin ParD1/3/4	2528768011	Bacteria	Proteobacteria	Gammaproteobacteria	Enterobacterales	Yersiniaceae	Serratia	Serratia symbiotica
pfam03693	2528841007	antitoxin ParD1/3/4	2528768019	Bacteria	Proteobacteria	Gammaproteobacteria	Methylococcales	Methylococcaceae	Methyloglobulus	Methyloglobulus morosus
pfam03693	2528896800	antitoxin of ParD toxin-antitoxin type II system and RHH	2528768059	Bacteria	Proteobacteria	Alphaproteobacteria	Caulobacterales	Caulobacteraceae	Caulobacter	Caulobacter sp. JGI 0001010-J14
pfam03693	2528897245	antitoxin ParD1/3/4	2528768059	Bacteria	Proteobacteria	Alphaproteobacteria	Caulobacterales	Caulobacteraceae	Caulobacter	Caulobacter sp. JGI 0001010-J14
pfam03693	2528965035	antitoxin ParD1/3/4	2528768104	Bacteria	Proteobacteria	Alphaproteobacteria	Rhizobiales	Rhizobiaceae	Rhizobium	Rhizobium sp. JGI 0001005-K05
pfam03693	2528963315	antitoxin ParD1/3/4	2528768104	Bacteria	Proteobacteria	Alphaproteobacteria	Rhizobiales	Rhizobiaceae	Rhizobium	Rhizobium sp. JGI 0001005-K05
pfam03693	2528967749	antitoxin ParD1/3/4	2528768106	Bacteria	Proteobacteria	Alphaproteobacteria	Rhizobiales	Rhizobiaceae	Rhizobium	Rhizobium sp. JGI 0001009-A16
pfam03693	2529055170	antitoxin ParD1/3/4	2528768159	Bacteria	Proteobacteria	Gammaproteobacteria	Alteromonadales	Alteromonadaceae	unclassified	Alteromonadaceae bacterium Bs31
pfam03693	2529194540	antitoxin ParD1/3/4	2528768207	Bacteria	Proteobacteria	Alphaproteobacteria	Rhodobacterales	Rhodobacteraceae	Celeribacter	Celeribacter indicus
pfam03693	2529269599	antitoxin ParD1/3/4	2528768223	Bacteria	Proteobacteria	Gammaproteobacteria	Pasteurellales	Pasteurellaceae	Pasteurella	Pasteurella testudinis
pfam03693	2529304765	antitoxin ParD1/3/4	2529292503	Bacteria	Proteobacteria	Betaproteobacteria	Burkholderiales	Alcaligenaceae	Derxia	Derxia gummosa
pfam03693	2529391170	antitoxin ParD1/3/4	2529292555	Bacteria	Proteobacteria	Alphaproteobacteria	Rhizobiales	Bradyrhizobiaceae	Bradyrhizobium	Bradyrhizobium japonicum
pfam03693	2529490958	antitoxin ParD1/3/4	2529292583	Bacteria	Proteobacteria	Alphaproteobacteria	Rhizobiales	Rhizobiaceae	Agrobacterium	Agrobacterium sp. UNC420CL41Cvi
pfam03693	2529488035	antitoxin ParD1/3/4	2529292583	Bacteria	Proteobacteria	Alphaproteobacteria	Rhizobiales	Rhizobiaceae	Agrobacterium	Agrobacterium sp. UNC420CL41Cvi
pfam03693	2529653912	antitoxin ParD1/3/4	2529292711	Bacteria	Proteobacteria	Alphaproteobacteria	Rhizobiales	Rhizobiaceae	Rhizobium	Rhizobium etli
pfam03693	2529686230	antitoxin ParD1/3/4	2529292717	Bacteria	Proteobacteria	Gammaproteobacteria	Enterobacterales	Enterobacteriaceae	Escherichia	Escherichia coli
pfam03693	2529702430	antitoxin ParD1/3/4	2529292720	Bacteria	Proteobacteria	Gammaproteobacteria	Enterobacterales	Enterobacteriaceae	Escherichia	Escherichia coli
pfam03693	2529707773	antitoxin ParD1/3/4	2529292721	Bacteria	Proteobacteria	Gammaproteobacteria	Enterobacterales	Enterobacteriaceae	Escherichia	Escherichia coli
pfam03693	2529712852	antitoxin ParD1/3/4	2529292722	Bacteria	Proteobacteria	Gammaproteobacteria	Enterobacterales	Enterobacteriaceae	Escherichia	Escherichia coli
pfam03693	2529718083	antitoxin ParD1/3/4	2529292723	Bacteria	Proteobacteria	Gammaproteobacteria	Enterobacterales	Enterobacteriaceae	Escherichia	Escherichia coli
pfam03693	2529728686	antitoxin ParD1/3/4	2529292725	Bacteria	Proteobacteria	Gammaproteobacteria	Enterobacterales	Enterobacteriaceae	Escherichia	Escherichia coli
pfam03693	2529739834	putative addiction module antidote protein, CC2985 family	2529292728	Bacteria	Proteobacteria	Gammaproteobacteria	Enterobacterales	Enterobacteriaceae	Escherichia	Escherichia coli
pfam03693	2529744305	antitoxin ParD1/3/4	2529292728	Bacteria	Proteobacteria	Gammaproteobacteria	Enterobacterales	Enterobacteriaceae	Escherichia	Escherichia coli
pfam03693	2529748123	antitoxin ParD1/3/4	2529292729	Bacteria	Proteobacteria	Gammaproteobacteria	Enterobacterales	Enterobacteriaceae	Escherichia	Escherichia coli
pfam03693	2529749046	putative addiction module antidote protein, CC2985 family	2529292729	Bacteria	Proteobacteria	Gammaproteobacteria	Enterobacterales	Enterobacteriaceae	Escherichia	Escherichia coli
pfam03693	2529754037	antitoxin ParD1/3/4	2529292730	Bacteria	Proteobacteria	Gammaproteobacteria	Enterobacterales	Enterobacteriaceae	Escherichia	Escherichia coli
pfam03693	2529753520	putative addiction module antidote protein, CC2985 family	2529292730	Bacteria	Proteobacteria	Gammaproteobacteria	Enterobacterales	Enterobacteriaceae	Escherichia	Escherichia coli
pfam03693	2529767534	antitoxin ParD1/3/4	2529292734	Bacteria	Proteobacteria	Gammaproteobacteria	Enterobacterales	Enterobacteriaceae	Escherichia	Escherichia coli
pfam03693	2529772929	antitoxin ParD1/3/4	2529292735	Bacteria	Proteobacteria	Gammaproteobacteria	Enterobacterales	Enterobacteriaceae	Escherichia	Escherichia coli
pfam03693	2529778198	antitoxin ParD1/3/4	2529292736	Bacteria	Proteobacteria	Gammaproteobacteria	Enterobacterales	Enterobacteriaceae	Escherichia	Escherichia coli
pfam03693	2529808861	antitoxin ParD1/3/4	2529292742	Bacteria	Proteobacteria	Gammaproteobacteria	Pseudomonadales	Pseudomonadaceae	Pseudomonas	Pseudomonas aeruginosa
pfam03693	2529811832	antitoxin ParD1/3/4	2529292743	Bacteria	Proteobacteria	Gammaproteobacteria	Pseudomonadales	Pseudomonadaceae	Pseudomonas	Pseudomonas aeruginosa
pfam03693	2529824499	antitoxin ParD1/3/4	2529292747	Bacteria	Proteobacteria	Gammaproteobacteria	Enterobacterales	Enterobacteriaceae	Escherichia	Escherichia coli
pfam03693	2529868751	antitoxin ParD1/3/4	2529292755	Bacteria	Proteobacteria	Gammaproteobacteria	Enterobacterales	Enterobacteriaceae	Escherichia	Escherichia coli
pfam03693	2529928108	antitoxin ParD1/3/4	2529292767	Bacteria	Proteobacteria	Gammaproteobacteria	Enterobacterales	Yersiniaceae	Yersinia	Yersinia pestis
pfam03693	2529942787	antitoxin ParD1/3/4	2529292770	Bacteria	Proteobacteria	Gammaproteobacteria	Enterobacterales	Yersiniaceae	Yersinia	Yersinia pestis
pfam03693	2529962423	antitoxin ParD1/3/4	2529292774	Bacteria	Proteobacteria	Gammaproteobacteria	Enterobacterales	Yersiniaceae	Yersinia	Yersinia pestis
pfam03693	2529993863	antitoxin ParD1/3/4	2529292781	Bacteria	Proteobacteria	Gammaproteobacteria	Enterobacterales	Yersiniaceae	Yersinia	Yersinia pestis
pfam03693	2529998667	antitoxin ParD1/3/4	2529292782	Bacteria	Proteobacteria	Gammaproteobacteria	Enterobacterales	Yersiniaceae	Yersinia	Yersinia pestis
pfam03693	2530003305	antitoxin ParD1/3/4	2529292783	Bacteria	Proteobacteria	Gammaproteobacteria	Enterobacterales	Yersiniaceae	Yersinia	Yersinia pestis
pfam03693	2530008147	antitoxin ParD1/3/4	2529292784	Bacteria	Proteobacteria	Gammaproteobacteria	Enterobacterales	Yersiniaceae	Yersinia	Yersinia pestis
pfam03693	2530071397	antitoxin ParD1/3/4	2529292809	Bacteria	Proteobacteria	Gammaproteobacteria	Alteromonadales	Alteromonadaceae	Paraglaciecola	Paraglaciecola agarilytica
pfam03693	2530119688	antitoxin ParD1/3/4	2529292823	Bacteria	Proteobacteria	Gammaproteobacteria	Vibrionales	Vibrionaceae	Vibrio	Vibrio cholerae
pfam03693	2530153482	antitoxin ParD1/3/4	2529292831	Bacteria	Proteobacteria	Gammaproteobacteria	Enterobacterales	Enterobacteriaceae	Escherichia	Escherichia coli
pfam03693	2530158937	antitoxin ParD1/3/4	2529292832	Bacteria	Proteobacteria	Gammaproteobacteria	Enterobacterales	Enterobacteriaceae	Escherichia	Escherichia coli
pfam03693	2530164380	antitoxin ParD1/3/4	2529292833	Bacteria	Proteobacteria	Gammaproteobacteria	Enterobacterales	Enterobacteriaceae	Escherichia	Escherichia coli
pfam03693	2530174857	antitoxin ParD1/3/4	2529292835	Bacteria	Proteobacteria	Gammaproteobacteria	Enterobacterales	Enterobacteriaceae	Escherichia	Escherichia coli
pfam03693	2530185663	antitoxin ParD1/3/4	2529292837	Bacteria	Proteobacteria	Gammaproteobacteria	Enterobacterales	Enterobacteriaceae	Escherichia	Escherichia coli
pfam03693	2530241103	antitoxin ParD1/3/4	2529292853	Bacteria	Proteobacteria	Gammaproteobacteria	Enterobacterales	Enterobacteriaceae	Escherichia	Escherichia coli
pfam03693	2530255885	antitoxin ParD1/3/4	2529292858	Bacteria	Proteobacteria	Gammaproteobacteria	Enterobacterales	Yersiniaceae	Yersinia	Yersinia pestis
pfam03693	2530265324	antitoxin ParD1/3/4	2529292859	Bacteria	Proteobacteria	Gammaproteobacteria	Enterobacterales	Yersiniaceae	Yersinia	Yersinia pestis
pfam03693	2530265547	antitoxin ParD1/3/4	2529292860	Bacteria	Proteobacteria	Gammaproteobacteria	Enterobacterales	Yersiniaceae	Yersinia	Yersinia pestis
pfam03693	2530275213	antitoxin ParD1/3/4	2529292861	Bacteria	Proteobacteria	Gammaproteobacteria	Enterobacterales	Yersiniaceae	Yersinia	Yersinia pestis
pfam03693	2530275272	antitoxin ParD1/3/4	2529292862	Bacteria	Proteobacteria	Gammaproteobacteria	Enterobacterales	Yersiniaceae	Yersinia	Yersinia pestis
pfam03693	2530285078	antitoxin ParD1/3/4	2529292864	Bacteria	Proteobacteria	Gammaproteobacteria	Enterobacterales	Yersiniaceae	Yersinia	Yersinia pestis
pfam03693	2530304421	antitoxin ParD1/3/4	2529292867	Bacteria	Proteobacteria	Gammaproteobacteria	Enterobacterales	Yersiniaceae	Yersinia	Yersinia pestis
pfam03693	2530313833	antitoxin ParD1/3/4	2529292869	Bacteria	Proteobacteria	Gammaproteobacteria	Enterobacterales	Enterobacteriaceae	Escherichia	Escherichia coli
pfam03693	2530317359	antitoxin ParD1/3/4	2529292870	Bacteria	Proteobacteria	Gammaproteobacteria	Enterobacterales	Enterobacteriaceae	Escherichia	Escherichia coli
pfam03693	2530315922	antitoxin ParD1/3/4	2529292870	Bacteria	Proteobacteria	Gammaproteobacteria	Enterobacterales	Enterobacteriaceae	Escherichia	Escherichia coli
pfam03693	2530322495	antitoxin ParD1/3/4	2529292871	Bacteria	Proteobacteria	Gammaproteobacteria	Enterobacterales	Enterobacteriaceae	Escherichia	Escherichia coli
pfam03693	2530320594	antitoxin ParD1/3/4	2529292871	Bacteria	Proteobacteria	Gammaproteobacteria	Enterobacterales	Enterobacteriaceae	Escherichia	Escherichia coli
pfam03693	2530328686	antitoxin ParD1/3/4	2529292872	Bacteria	Proteobacteria	Gammaproteobacteria	Enterobacterales	Enterobacteriaceae	Escherichia	Escherichia coli
pfam03693	2530333660	antitoxin ParD1/3/4	2529292873	Bacteria	Proteobacteria	Gammaproteobacteria	Enterobacterales	Enterobacteriaceae	Escherichia	Escherichia coli
pfam03693	2530338541	antitoxin ParD1/3/4	2529292874	Bacteria	Proteobacteria	Gammaproteobacteria	Enterobacterales	Enterobacteriaceae	Escherichia	Escherichia coli
pfam03693	2530359298	putative addiction module antidote protein, CC2985 family	2529292882	Bacteria	Proteobacteria	Gammaproteobacteria	Enterobacterales	Enterobacteriaceae	Escherichia	Escherichia coli
pfam03693	2530357543	antitoxin ParD1/3/4	2529292882	Bacteria	Proteobacteria	Gammaproteobacteria	Enterobacterales	Enterobacteriaceae	Escherichia	Escherichia coli
pfam03693	2530356477	antitoxin ParD1/3/4	2529292882	Bacteria	Proteobacteria	Gammaproteobacteria	Enterobacterales	Enterobacteriaceae	Escherichia	Escherichia coli
pfam03693	2530365924	antitoxin ParD1/3/4	2529292883	Bacteria	Proteobacteria	Gammaproteobacteria	Enterobacterales	Enterobacteriaceae	Escherichia	Escherichia coli
pfam03693	2530362751	antitoxin ParD1/3/4	2529292883	Bacteria	Proteobacteria	Gammaproteobacteria	Enterobacterales	Enterobacteriaceae	Escherichia	Escherichia coli
pfam03693	2530366805	antitoxin ParD1/3/4	2529292884	Bacteria	Proteobacteria	Gammaproteobacteria	Enterobacterales	Enterobacteriaceae	Escherichia	Escherichia coli
pfam03693	2530372074	antitoxin ParD1/3/4	2529292885	Bacteria	Proteobacteria	Gammaproteobacteria	Enterobacterales	Enterobacteriaceae	Escherichia	Escherichia coli
pfam03693	2530388440	antitoxin ParD1/3/4	2529292888	Bacteria	Proteobacteria	Gammaproteobacteria	Enterobacterales	Enterobacteriaceae	Escherichia	Escherichia coli
pfam03693	2530395407	putative addiction module antidote protein, CC2985 family	2529292889	Bacteria	Proteobacteria	Gammaproteobacteria	Enterobacterales	Enterobacteriaceae	Escherichia	Escherichia coli
pfam03693	2530444083	antitoxin ParD1/3/4	2529292904	Bacteria	Proteobacteria	Gammaproteobacteria	Enterobacterales	Enterobacteriaceae	Escherichia	Escherichia coli
pfam03693	2530446111	antitoxin ParD1/3/4	2529292904	Bacteria	Proteobacteria	Gammaproteobacteria	Enterobacterales	Enterobacteriaceae	Escherichia	Escherichia coli
pfam03693	2530452315	antitoxin ParD1/3/4	2529292905	Bacteria	Proteobacteria	Gammaproteobacteria	Enterobacterales	Enterobacteriaceae	Escherichia	Escherichia coli
pfam03693	2530451184	antitoxin ParD1/3/4	2529292905	Bacteria	Proteobacteria	Gammaproteobacteria	Enterobacterales	Enterobacteriaceae	Escherichia	Escherichia coli
pfam03693	2530448902	antitoxin ParD1/3/4	2529292905	Bacteria	Proteobacteria	Gammaproteobacteria	Enterobacterales	Enterobacteriaceae	Escherichia	Escherichia coli
pfam03693	2530457194	antitoxin ParD1/3/4	2529292906	Bacteria	Proteobacteria	Gammaproteobacteria	Enterobacterales	Enterobacteriaceae	Escherichia	Escherichia coli
pfam03693	2530465464	antitoxin ParD1/3/4	2529292907	Bacteria	Proteobacteria	Gammaproteobacteria	Enterobacterales	Enterobacteriaceae	Escherichia	Escherichia coli
pfam03693	2530463222	antitoxin ParD1/3/4	2529292907	Bacteria	Proteobacteria	Gammaproteobacteria	Enterobacterales	Enterobacteriaceae	Escherichia	Escherichia coli
pfam03693	2530468716	antitoxin ParD1/3/4	2529292908	Bacteria	Proteobacteria	Gammaproteobacteria	Enterobacterales	Enterobacteriaceae	Escherichia	Escherichia coli
pfam03693	2530484724	antitoxin ParD1/3/4	2529292911	Bacteria	Proteobacteria	Gammaproteobacteria	Enterobacterales	Enterobacteriaceae	Escherichia	Escherichia coli
pfam03693	2530495356	antitoxin ParD1/3/4	2529292913	Bacteria	Proteobacteria	Gammaproteobacteria	Enterobacterales	Enterobacteriaceae	Escherichia	Escherichia coli
pfam03693	2530583058	antitoxin ParD1/3/4	2529292935	Bacteria	Proteobacteria	Gammaproteobacteria	Enterobacterales	Enterobacteriaceae	Salmonella	Salmonella enterica
pfam03693	2530597973	antitoxin ParD1/3/4	2529292938	Bacteria	Proteobacteria	Gammaproteobacteria	Enterobacterales	Enterobacteriaceae	Salmonella	Salmonella enterica
pfam03693	2530647563	antitoxin ParD1/3/4	2529292951	Bacteria	Proteobacteria	Alphaproteobacteria	Rhizobiales	Rhizobiaceae	Rhizobium	Rhizobium sp. CCGE 510
pfam03693	2530650076	antitoxin ParD1/3/4	2529292951	Bacteria	Proteobacteria	Alphaproteobacteria	Rhizobiales	Rhizobiaceae	Rhizobium	Rhizobium sp. CCGE 510
pfam03693	2530649029	antitoxin ParD1/3/4	2529292951	Bacteria	Proteobacteria	Alphaproteobacteria	Rhizobiales	Rhizobiaceae	Rhizobium	Rhizobium sp. CCGE 510
pfam03693	2530646100	antitoxin ParD1/3/4	2529292951	Bacteria	Proteobacteria	Alphaproteobacteria	Rhizobiales	Rhizobiaceae	Rhizobium	Rhizobium sp. CCGE 510
pfam03693	2530684693	antitoxin ParD1/3/4	2529292965	Bacteria	Proteobacteria	Gammaproteobacteria	Enterobacterales	Enterobacteriaceae	Salmonella	Salmonella enterica
pfam03693	2530710680	antitoxin ParD1/3/4	2529292973	Bacteria	Proteobacteria	Gammaproteobacteria	Enterobacterales	Enterobacteriaceae	Escherichia	Escherichia coli
pfam03693	2530722074	antitoxin ParD1/3/4	2529292975	Bacteria	Proteobacteria	Gammaproteobacteria	Enterobacterales	Enterobacteriaceae	Escherichia	Escherichia coli
pfam03693	2530727904	antitoxin ParD1/3/4	2529292976	Bacteria	Proteobacteria	Gammaproteobacteria	Enterobacterales	Enterobacteriaceae	Escherichia	Escherichia coli
pfam03693	2530734007	antitoxin ParD1/3/4	2529292977	Bacteria	Proteobacteria	Gammaproteobacteria	Enterobacterales	Enterobacteriaceae	Escherichia	Escherichia coli
pfam03693	2530739133	antitoxin ParD1/3/4	2529292978	Bacteria	Proteobacteria	Gammaproteobacteria	Enterobacterales	Enterobacteriaceae	Escherichia	Escherichia coli
pfam03693	2530744826	antitoxin ParD1/3/4	2529292979	Bacteria	Proteobacteria	Gammaproteobacteria	Enterobacterales	Enterobacteriaceae	Escherichia	Escherichia coli
pfam03693	2530750680	antitoxin ParD1/3/4	2529292980	Bacteria	Proteobacteria	Gammaproteobacteria	Enterobacterales	Enterobacteriaceae	Escherichia	Escherichia coli
pfam03693	2530802911	antitoxin ParD1/3/4	2529292995	Bacteria	Proteobacteria	Gammaproteobacteria	Enterobacterales	Enterobacteriaceae	Escherichia	Escherichia coli
pfam03693	2530806664	antitoxin ParD1/3/4	2529292996	Bacteria	Proteobacteria	Gammaproteobacteria	Enterobacterales	Enterobacteriaceae	Escherichia	Escherichia coli
pfam03693	2530817540	antitoxin ParD1/3/4	2529292998	Bacteria	Proteobacteria	Gammaproteobacteria	Enterobacterales	Enterobacteriaceae	Escherichia	Escherichia coli
pfam03693	2530822497	antitoxin ParD1/3/4	2529292999	Bacteria	Proteobacteria	Gammaproteobacteria	Enterobacterales	Enterobacteriaceae	Escherichia	Escherichia coli
pfam03693	2530888823	antitoxin ParD1/3/4	2529293015	Bacteria	Proteobacteria	Gammaproteobacteria	Enterobacterales	Enterobacteriaceae	Escherichia	Escherichia coli
pfam03693	2530886749	antitoxin ParD1/3/4	2529293015	Bacteria	Proteobacteria	Gammaproteobacteria	Enterobacterales	Enterobacteriaceae	Escherichia	Escherichia coli
pfam03693	2530939682	antitoxin ParD1/3/4	2529293036	Bacteria	Proteobacteria	Gammaproteobacteria	Enterobacterales	Enterobacteriaceae	Escherichia	Escherichia coli
pfam03693	2530945601	antitoxin ParD1/3/4	2529293037	Bacteria	Proteobacteria	Gammaproteobacteria	Enterobacterales	Enterobacteriaceae	Escherichia	Escherichia coli
pfam03693	2530978631	antitoxin ParD1/3/4	2529293043	Bacteria	Proteobacteria	Gammaproteobacteria	Enterobacterales	Enterobacteriaceae	Escherichia	Escherichia coli
pfam03693	2530989970	antitoxin ParD1/3/4	2529293045	Bacteria	Proteobacteria	Gammaproteobacteria	Enterobacterales	Enterobacteriaceae	Escherichia	Escherichia coli
pfam03693	2530999387	antitoxin ParD1/3/4	2529293046	Bacteria	Proteobacteria	Gammaproteobacteria	Enterobacterales	Enterobacteriaceae	Escherichia	Escherichia coli
pfam03693	2531004619	antitoxin ParD1/3/4	2529293047	Bacteria	Proteobacteria	Gammaproteobacteria	Enterobacterales	Enterobacteriaceae	Escherichia	Escherichia coli
pfam03693	2531016891	antitoxin ParD1/3/4	2529293050	Bacteria	Proteobacteria	Gammaproteobacteria	Enterobacterales	Enterobacteriaceae	Escherichia	Escherichia coli
pfam03693	2531049764	antitoxin ParD1/3/4	2529293060	Bacteria	Proteobacteria	Gammaproteobacteria	Enterobacterales	Enterobacteriaceae	Escherichia	Escherichia coli
pfam03693	2531055034	antitoxin ParD1/3/4	2529293061	Bacteria	Proteobacteria	Gammaproteobacteria	Enterobacterales	Enterobacteriaceae	Escherichia	Escherichia coli
pfam03693	2531060747	antitoxin ParD1/3/4	2529293062	Bacteria	Proteobacteria	Gammaproteobacteria	Enterobacterales	Enterobacteriaceae	Escherichia	Escherichia coli
pfam03693	2531065655	antitoxin ParD1/3/4	2529293063	Bacteria	Proteobacteria	Gammaproteobacteria	Enterobacterales	Enterobacteriaceae	Escherichia	Escherichia coli
pfam03693	2531071113	antitoxin ParD1/3/4	2529293064	Bacteria	Proteobacteria	Gammaproteobacteria	Enterobacterales	Enterobacteriaceae	Escherichia	Escherichia coli
pfam03693	2531086142	antitoxin ParD1/3/4	2529293067	Bacteria	Proteobacteria	Gammaproteobacteria	Enterobacterales	Enterobacteriaceae	Escherichia	Escherichia coli
pfam03693	2531091267	antitoxin ParD1/3/4	2529293069	Bacteria	Proteobacteria	Gammaproteobacteria	Enterobacterales	Enterobacteriaceae	Escherichia	Escherichia coli
pfam03693	2531097271	antitoxin ParD1/3/4	2529293070	Bacteria	Proteobacteria	Gammaproteobacteria	Enterobacterales	Enterobacteriaceae	Escherichia	Escherichia coli
pfam03693	2531103162	antitoxin ParD1/3/4	2529293071	Bacteria	Proteobacteria	Gammaproteobacteria	Enterobacterales	Enterobacteriaceae	Escherichia	Escherichia coli
pfam03693	2531123366	antitoxin ParD1/3/4	2529293075	Bacteria	Proteobacteria	Gammaproteobacteria	Enterobacterales	Enterobacteriaceae	Escherichia	Escherichia coli
pfam03693	2531137117	antitoxin ParD1/3/4	2529293078	Bacteria	Proteobacteria	Gammaproteobacteria	Enterobacterales	Enterobacteriaceae	Escherichia	Escherichia coli
pfam03693	2531143096	antitoxin ParD1/3/4	2529293079	Bacteria	Proteobacteria	Gammaproteobacteria	Enterobacterales	Enterobacteriaceae	Escherichia	Escherichia coli
pfam03693	2531154090	antitoxin ParD1/3/4	2529293081	Bacteria	Proteobacteria	Gammaproteobacteria	Enterobacterales	Enterobacteriaceae	Escherichia	Escherichia coli
pfam03693	2531165428	antitoxin ParD1/3/4	2529293083	Bacteria	Proteobacteria	Gammaproteobacteria	Enterobacterales	Enterobacteriaceae	Escherichia	Escherichia coli
pfam03693	2531176542	antitoxin ParD1/3/4	2529293085	Bacteria	Proteobacteria	Gammaproteobacteria	Enterobacterales	Enterobacteriaceae	Salmonella	Salmonella enterica
pfam03693	2531354032	putative addiction module antidote protein, CC2985 family	2529293141	Bacteria	Proteobacteria	Gammaproteobacteria	Enterobacterales	Enterobacteriaceae	Escherichia	Escherichia coli
pfam03693	2531360942	antitoxin ParD1/3/4	2529293142	Bacteria	Proteobacteria	Gammaproteobacteria	Enterobacterales	Enterobacteriaceae	Escherichia	Escherichia coli
pfam03693	2531368243	antitoxin ParD1/3/4	2529293144	Bacteria	Proteobacteria	Gammaproteobacteria	Enterobacterales	Enterobacteriaceae	Escherichia	Escherichia coli
pfam03693	2531373470	antitoxin ParD1/3/4	2529293145	Bacteria	Proteobacteria	Gammaproteobacteria	Enterobacterales	Enterobacteriaceae	Escherichia	Escherichia coli
pfam03693	2531378444	antitoxin ParD1/3/4	2529293146	Bacteria	Proteobacteria	Gammaproteobacteria	Enterobacterales	Enterobacteriaceae	Escherichia	Escherichia coli
pfam03693	2531384250	antitoxin ParD1/3/4	2529293147	Bacteria	Proteobacteria	Gammaproteobacteria	Enterobacterales	Enterobacteriaceae	Escherichia	Escherichia coli
pfam03693	2531389651	antitoxin ParD1/3/4	2529293148	Bacteria	Proteobacteria	Gammaproteobacteria	Enterobacterales	Enterobacteriaceae	Escherichia	Escherichia coli
pfam03693	2531399966	antitoxin ParD1/3/4	2529293150	Bacteria	Proteobacteria	Gammaproteobacteria	Enterobacterales	Enterobacteriaceae	Escherichia	Escherichia coli
pfam03693	2531405956	antitoxin ParD1/3/4	2529293151	Bacteria	Proteobacteria	Gammaproteobacteria	Enterobacterales	Enterobacteriaceae	Escherichia	Escherichia coli
pfam03693	2531411009	antitoxin ParD1/3/4	2529293152	Bacteria	Proteobacteria	Gammaproteobacteria	Enterobacterales	Enterobacteriaceae	Escherichia	Escherichia coli
pfam03693	2531460151	antitoxin ParD1/3/4	2529293170	Bacteria	Proteobacteria	Gammaproteobacteria	Enterobacterales	Enterobacteriaceae	Escherichia	Escherichia coli
pfam03693	2531466180	antitoxin ParD1/3/4	2529293171	Bacteria	Proteobacteria	Gammaproteobacteria	Enterobacterales	Enterobacteriaceae	Escherichia	Escherichia coli
pfam03693	2531474509	antitoxin ParD1/3/4	2529293172	Bacteria	Proteobacteria	Gammaproteobacteria	Enterobacterales	Enterobacteriaceae	Escherichia	Escherichia coli
pfam03693	2531565406	antitoxin ParD1/3/4	2529293204	Bacteria	Proteobacteria	Gammaproteobacteria	Vibrionales	Vibrionaceae	Vibrio	Vibrio cholerae
pfam03693	2531597718	antitoxin ParD1/3/4	2529293213	Bacteria	Proteobacteria	Gammaproteobacteria	Enterobacterales	Enterobacteriaceae	Escherichia	Escherichia coli
pfam03693	2531615616	antitoxin ParD1/3/4	2529293216	Bacteria	Proteobacteria	Gammaproteobacteria	Enterobacterales	Enterobacteriaceae	Escherichia	Escherichia coli
pfam03693	2531633433	antitoxin ParD1/3/4	2529293219	Bacteria	Proteobacteria	Gammaproteobacteria	Enterobacterales	Enterobacteriaceae	Escherichia	Escherichia coli
pfam03693	2531733628	antitoxin ParD1/3/4	2529293246	Bacteria	Proteobacteria	Gammaproteobacteria	Enterobacterales	Enterobacteriaceae	Escherichia	Escherichia coli
pfam03693	2531732987	antitoxin ParD1/3/4	2529293246	Bacteria	Proteobacteria	Gammaproteobacteria	Enterobacterales	Enterobacteriaceae	Escherichia	Escherichia coli
pfam03693	2531746823	antitoxin ParD1/3/4	2529293249	Bacteria	Proteobacteria	Gammaproteobacteria	Enterobacterales	Enterobacteriaceae	Escherichia	Escherichia coli
pfam03693	2531751110	antitoxin ParD1/3/4	2529293250	Bacteria	Proteobacteria	Gammaproteobacteria	Xanthomonadales	Xanthomonadaceae	Stenotrophomonas	Stenotrophomonas maltophilia
pfam03693	2531755642	antitoxin ParD1/3/4	2529293251	Bacteria	Proteobacteria	Gammaproteobacteria	Xanthomonadales	Xanthomonadaceae	Stenotrophomonas	Stenotrophomonas maltophilia
pfam03693	2531848357	antitoxin ParD1/3/4	2531839001	Bacteria	Cyanobacteria	unclassified	Chroococcales	Aphanothecaceae	Crocosphaera	Crocosphaera watsonii
pfam03693	2531874756	antitoxin ParD1/3/4	2531839006	Bacteria	Proteobacteria	Gammaproteobacteria	Enterobacterales	Enterobacteriaceae	Escherichia	Escherichia coli
pfam03693	2531935783	antitoxin ParD1/3/4	2531839018	Bacteria	Proteobacteria	Gammaproteobacteria	Vibrionales	Vibrionaceae	Vibrio	Vibrio cholerae
pfam03693	2531942661	antitoxin ParD1/3/4	2531839019	Bacteria	Proteobacteria	Gammaproteobacteria	Vibrionales	Vibrionaceae	Vibrio	Vibrio cholerae
pfam03693	2531950703	antitoxin ParD1/3/4	2531839022	Bacteria	Proteobacteria	Gammaproteobacteria	Vibrionales	Vibrionaceae	Vibrio	Vibrio cholerae
pfam03693	2531957519	antitoxin ParD1/3/4	2531839023	Bacteria	Proteobacteria	Gammaproteobacteria	Vibrionales	Vibrionaceae	Vibrio	Vibrio cholerae
pfam03693	2531969748	antitoxin ParD1/3/4	2531839027	Bacteria	Proteobacteria	Gammaproteobacteria	Enterobacterales	Enterobacteriaceae	Escherichia	Escherichia coli
pfam03693	2531975777	antitoxin ParD1/3/4	2531839028	Bacteria	Proteobacteria	Gammaproteobacteria	Enterobacterales	Enterobacteriaceae	Escherichia	Escherichia coli
pfam03693	2531988915	putative addiction module antidote protein, CC2985 family	2531839030	Bacteria	Proteobacteria	Gammaproteobacteria	Enterobacterales	Enterobacteriaceae	Escherichia	Escherichia coli
pfam03693	2531993119	antitoxin ParD1/3/4	2531839031	Bacteria	Proteobacteria	Gammaproteobacteria	Enterobacterales	Enterobacteriaceae	Escherichia	Escherichia coli
pfam03693	2531998957	antitoxin ParD1/3/4	2531839032	Bacteria	Proteobacteria	Gammaproteobacteria	Enterobacterales	Enterobacteriaceae	Escherichia	Escherichia coli
pfam03693	2532004768	antitoxin ParD1/3/4	2531839033	Bacteria	Proteobacteria	Gammaproteobacteria	Enterobacterales	Enterobacteriaceae	Escherichia	Escherichia coli
pfam03693	2532010594	antitoxin ParD1/3/4	2531839034	Bacteria	Proteobacteria	Gammaproteobacteria	Enterobacterales	Enterobacteriaceae	Escherichia	Escherichia coli
pfam03693	2532020250	antitoxin ParD1/3/4	2531839036	Bacteria	Proteobacteria	Gammaproteobacteria	Enterobacterales	Enterobacteriaceae	Escherichia	Escherichia coli
pfam03693	2532028854	antitoxin ParD1/3/4	2531839037	Bacteria	Proteobacteria	Gammaproteobacteria	Pseudomonadales	Pseudomonadaceae	Pseudomonas	Pseudomonas putida
pfam03693	2532210425	antitoxin ParD1/3/4	2531839095	Bacteria	Proteobacteria	Gammaproteobacteria	Alteromonadales	Alteromonadaceae	Alishewanella	Alishewanella aestuarii
pfam03693	2532214908	antitoxin ParD1/3/4	2531839096	Bacteria	Proteobacteria	Alphaproteobacteria	Rhodospirillales	Rhodospirillaceae	Oceanibaculum	Oceanibaculum indicum
pfam03693	2532214904	antitoxin ParD1/3/4	2531839096	Bacteria	Proteobacteria	Alphaproteobacteria	Rhodospirillales	Rhodospirillaceae	Oceanibaculum	Oceanibaculum indicum
pfam03693	2532217275	antitoxin ParD1/3/4	2531839096	Bacteria	Proteobacteria	Alphaproteobacteria	Rhodospirillales	Rhodospirillaceae	Oceanibaculum	Oceanibaculum indicum
pfam03693	2532222280	antitoxin ParD1/3/4	2531839098	Bacteria	Proteobacteria	Gammaproteobacteria	Enterobacterales	Enterobacteriaceae	Escherichia	Escherichia coli
pfam03693	2532227894	antitoxin ParD1/3/4	2531839099	Bacteria	Proteobacteria	Gammaproteobacteria	Enterobacterales	Enterobacteriaceae	Escherichia	Escherichia coli
pfam03693	2532233561	antitoxin ParD1/3/4	2531839100	Bacteria	Proteobacteria	Gammaproteobacteria	Enterobacterales	Enterobacteriaceae	Escherichia	Escherichia coli
pfam03693	2532239409	antitoxin ParD1/3/4	2531839101	Bacteria	Proteobacteria	Gammaproteobacteria	Enterobacterales	Enterobacteriaceae	Escherichia	Escherichia coli
pfam03693	2532250850	antitoxin ParD1/3/4	2531839103	Bacteria	Proteobacteria	Gammaproteobacteria	Enterobacterales	Enterobacteriaceae	Escherichia	Escherichia coli
pfam03693	2532256116	antitoxin ParD1/3/4	2531839104	Bacteria	Proteobacteria	Gammaproteobacteria	Enterobacterales	Enterobacteriaceae	Escherichia	Escherichia coli
pfam03693	2532339527	antitoxin ParD1/3/4	2531839130	Bacteria	Proteobacteria	Gammaproteobacteria	Enterobacterales	Enterobacteriaceae	Escherichia	Escherichia coli
pfam03693	2532401913	antitoxin ParD1/3/4	2531839146	Bacteria	Proteobacteria	Gammaproteobacteria	Enterobacterales	Enterobacteriaceae	Escherichia	Escherichia coli
pfam03693	2532403525	antitoxin ParD1/3/4	2531839146	Bacteria	Proteobacteria	Gammaproteobacteria	Enterobacterales	Enterobacteriaceae	Escherichia	Escherichia coli
pfam03693	2532417287	antitoxin ParD1/3/4	2531839149	Bacteria	Proteobacteria	Gammaproteobacteria	Enterobacterales	Enterobacteriaceae	Escherichia	Escherichia coli
pfam03693	2532427230	antitoxin ParD1/3/4	2531839152	Bacteria	Proteobacteria	Gammaproteobacteria	Enterobacterales	Enterobacteriaceae	Escherichia	Escherichia coli
pfam03693	2532443031	antitoxin ParD1/3/4	2531839155	Bacteria	Proteobacteria	Gammaproteobacteria	Enterobacterales	Enterobacteriaceae	Escherichia	Escherichia coli
pfam03693	2532448871	antitoxin ParD1/3/4	2531839156	Bacteria	Proteobacteria	Gammaproteobacteria	Enterobacterales	Enterobacteriaceae	Escherichia	Escherichia coli
pfam03693	2532567750	antitoxin ParD1/3/4	2531839188	Bacteria	Proteobacteria	Gammaproteobacteria	Alteromonadales	Alteromonadaceae	Paraglaciecola	Paraglaciecola arctica
pfam03693	2532566241	antitoxin ParD1/3/4	2531839188	Bacteria	Proteobacteria	Gammaproteobacteria	Alteromonadales	Alteromonadaceae	Paraglaciecola	Paraglaciecola arctica
pfam03693	2532582435	antitoxin ParD1/3/4	2531839192	Bacteria	Proteobacteria	Gammaproteobacteria	Enterobacterales	Enterobacteriaceae	Salmonella	Salmonella enterica
pfam03693	2532611923	antitoxin ParD1/3/4	2531839200	Bacteria	Proteobacteria	Gammaproteobacteria	Enterobacterales	Enterobacteriaceae	Escherichia	Escherichia coli
pfam03693	2532642544	antitoxin ParD1/3/4	2531839205	Bacteria	Proteobacteria	Betaproteobacteria	Rhodocyclales	Zoogloeaceae	Thauera	Thauera sp. 28
pfam03693	2532648203	antitoxin ParD1/3/4	2531839207	Bacteria	Proteobacteria	Gammaproteobacteria	Enterobacterales	Enterobacteriaceae	Escherichia	Escherichia coli
pfam03693	2532649275	putative addiction module antidote protein, CC2985 family	2531839207	Bacteria	Proteobacteria	Gammaproteobacteria	Enterobacterales	Enterobacteriaceae	Escherichia	Escherichia coli
pfam03693	2532661303	antitoxin ParD1/3/4	2531839210	Bacteria	Proteobacteria	Gammaproteobacteria	Vibrionales	Vibrionaceae	Vibrio	Vibrio cholerae
pfam03693	2532699724	antitoxin ParD1/3/4	2531839224	Bacteria	Proteobacteria	Gammaproteobacteria	Pseudomonadales	Pseudomonadaceae	Pseudomonas	Pseudomonas furukawaii
pfam03693	2532716045	antitoxin ParD1/3/4	2531839228	Bacteria	Bacteroidetes	Cytophagia	Cytophagales	Flammeovirgaceae	Fulvivirga	Fulvivirga imtechensis
pfam03693	2532724848	antitoxin ParD1/3/4	2531839232	Bacteria	Proteobacteria	Gammaproteobacteria	Enterobacterales	Enterobacteriaceae	Escherichia	Escherichia coli
pfam03693	2532730046	antitoxin ParD1/3/4	2531839233	Bacteria	Proteobacteria	Gammaproteobacteria	Enterobacterales	Enterobacteriaceae	Escherichia	Escherichia coli
pfam03693	2532735408	antitoxin ParD1/3/4	2531839234	Bacteria	Proteobacteria	Gammaproteobacteria	Enterobacterales	Enterobacteriaceae	Escherichia	Escherichia coli
pfam03693	2532746482	antitoxin ParD1/3/4	2531839236	Bacteria	Proteobacteria	Gammaproteobacteria	Enterobacterales	Enterobacteriaceae	Escherichia	Escherichia coli
pfam03693	2532751798	antitoxin ParD1/3/4	2531839237	Bacteria	Proteobacteria	Gammaproteobacteria	Enterobacterales	Enterobacteriaceae	Escherichia	Escherichia coli
pfam03693	2532757262	antitoxin ParD1/3/4	2531839238	Bacteria	Proteobacteria	Gammaproteobacteria	Enterobacterales	Enterobacteriaceae	Escherichia	Escherichia coli
pfam03693	2532861349	antitoxin ParD1/3/4	2531839265	Bacteria	Proteobacteria	Gammaproteobacteria	Enterobacterales	Enterobacteriaceae	Escherichia	Escherichia coli
pfam03693	2532905576	antitoxin ParD1/3/4	2531839276	Bacteria	Proteobacteria	Betaproteobacteria	Rhodocyclales	Zoogloeaceae	Thauera	Thauera phenylacetica
pfam03693	2532908084	antitoxin ParD1/3/4	2531839276	Bacteria	Proteobacteria	Betaproteobacteria	Rhodocyclales	Zoogloeaceae	Thauera	Thauera phenylacetica
pfam03693	2532912210	antitoxin ParD1/3/4	2531839277	Bacteria	Proteobacteria	Betaproteobacteria	Rhodocyclales	Zoogloeaceae	Thauera	Thauera linaloolentis
pfam03693	2532978217	antitoxin ParD1/3/4	2531839297	Bacteria	Proteobacteria	Gammaproteobacteria	Vibrionales	Vibrionaceae	Vibrio	Vibrio cholerae
pfam03693	2533100787	antitoxin ParD1/3/4	2531839330	Bacteria	Proteobacteria	Gammaproteobacteria	Enterobacterales	Enterobacteriaceae	Escherichia	Escherichia coli
pfam03693	2533105414	antitoxin ParD1/3/4	2531839331	Bacteria	Proteobacteria	Gammaproteobacteria	Enterobacterales	Enterobacteriaceae	Escherichia	Escherichia coli
pfam03693	2533256540	antitoxin ParD1/3/4	2531839368	Bacteria	Proteobacteria	Gammaproteobacteria	Enterobacterales	Enterobacteriaceae	Escherichia	Escherichia coli
pfam03693	2533291730	antitoxin ParD1/3/4	2531839375	Bacteria	Proteobacteria	Gammaproteobacteria	Enterobacterales	Enterobacteriaceae	Salmonella	Salmonella enterica
pfam03693	2533300725	antitoxin ParD1/3/4	2531839377	Bacteria	Proteobacteria	Gammaproteobacteria	Enterobacterales	Enterobacteriaceae	Salmonella	Salmonella enterica
pfam03693	2533314315	antitoxin ParD1/3/4	2531839380	Bacteria	Proteobacteria	Gammaproteobacteria	Enterobacterales	Enterobacteriaceae	Salmonella	Salmonella enterica
pfam03693	2533318984	antitoxin ParD1/3/4	2531839381	Bacteria	Proteobacteria	Gammaproteobacteria	Enterobacterales	Enterobacteriaceae	Salmonella	Salmonella enterica
pfam03693	2533325569	antitoxin ParD1/3/4	2531839382	Bacteria	Proteobacteria	Gammaproteobacteria	Enterobacterales	Enterobacteriaceae	Salmonella	Salmonella enterica
pfam03693	2533327589	antitoxin ParD1/3/4	2531839383	Bacteria	Proteobacteria	Gammaproteobacteria	Enterobacterales	Enterobacteriaceae	Salmonella	Salmonella enterica
pfam03693	2533485636	antitoxin ParD1/3/4	2531839431	Bacteria	Proteobacteria	Gammaproteobacteria	Enterobacterales	Enterobacteriaceae	Escherichia	Escherichia coli
pfam03693	2533497539	antitoxin ParD1/3/4	2531839433	Bacteria	Proteobacteria	Gammaproteobacteria	Enterobacterales	Enterobacteriaceae	Escherichia	Escherichia coli
pfam03693	2533561283	antitoxin ParD1/3/4	2531839448	Bacteria	Proteobacteria	Gammaproteobacteria	Enterobacterales	Enterobacteriaceae	Escherichia	Escherichia coli
pfam03693	2533568608	antitoxin ParD1/3/4	2531839449	Bacteria	Proteobacteria	Gammaproteobacteria	Enterobacterales	Enterobacteriaceae	Escherichia	Escherichia coli
pfam03693	2533566111	putative addiction module antidote protein, CC2985 family	2531839449	Bacteria	Proteobacteria	Gammaproteobacteria	Enterobacterales	Enterobacteriaceae	Escherichia	Escherichia coli
pfam03693	2533572977	antitoxin ParD1/3/4	2531839450	Bacteria	Proteobacteria	Gammaproteobacteria	Enterobacterales	Enterobacteriaceae	Escherichia	Escherichia coli
pfam03693	2533584736	antitoxin ParD1/3/4	2531839454	Bacteria	Proteobacteria	Gammaproteobacteria	Enterobacterales	Enterobacteriaceae	Escherichia	Escherichia coli
pfam03693	2533590275	antitoxin ParD1/3/4	2531839455	Bacteria	Proteobacteria	Gammaproteobacteria	Enterobacterales	Enterobacteriaceae	Escherichia	Escherichia coli
pfam03693	2533594016	antitoxin ParD1/3/4	2531839457	Bacteria	Proteobacteria	Gammaproteobacteria	Chromatiales	Chromatiaceae	Rheinheimera	Rheinheimera nanhaiensis
pfam03693	2533639371	antitoxin ParD1/3/4	2531839468	Bacteria	Proteobacteria	Gammaproteobacteria	Enterobacterales	Enterobacteriaceae	Escherichia	Escherichia coli
pfam03693	2533667746	antitoxin ParD1/3/4	2531839474	Bacteria	Proteobacteria	Gammaproteobacteria	Enterobacterales	Enterobacteriaceae	Escherichia	Escherichia coli
pfam03693	2533676536	antitoxin ParD1/3/4	2531839476	Bacteria	Proteobacteria	Gammaproteobacteria	Enterobacterales	Enterobacteriaceae	Escherichia	Escherichia coli
pfam03693	2533690187	antitoxin ParD1/3/4	2531839479	Bacteria	Proteobacteria	Gammaproteobacteria	Enterobacterales	Enterobacteriaceae	Escherichia	Escherichia coli
pfam03693	2533695208	antitoxin ParD1/3/4	2531839480	Bacteria	Proteobacteria	Gammaproteobacteria	Enterobacterales	Enterobacteriaceae	Escherichia	Escherichia coli
pfam03693	2533705170	antitoxin ParD1/3/4	2531839482	Bacteria	Proteobacteria	Gammaproteobacteria	Enterobacterales	Enterobacteriaceae	Escherichia	Escherichia coli
pfam03693	2533714791	antitoxin ParD1/3/4	2531839484	Bacteria	Proteobacteria	Gammaproteobacteria	Enterobacterales	Enterobacteriaceae	Escherichia	Escherichia coli
pfam03693	2533719387	antitoxin ParD1/3/4	2531839485	Bacteria	Proteobacteria	Gammaproteobacteria	Enterobacterales	Enterobacteriaceae	Escherichia	Escherichia coli
pfam03693	2533871890	antitoxin ParD1/3/4	2531839529	Bacteria	Proteobacteria	Gammaproteobacteria	Enterobacterales	Enterobacteriaceae	Escherichia	Escherichia coli
pfam03693	2533877398	antitoxin ParD1/3/4	2531839530	Bacteria	Proteobacteria	Gammaproteobacteria	Enterobacterales	Enterobacteriaceae	Escherichia	Escherichia coli
pfam03693	2533882614	antitoxin ParD1/3/4	2531839531	Bacteria	Proteobacteria	Gammaproteobacteria	Enterobacterales	Enterobacteriaceae	Escherichia	Escherichia coli
pfam03693	2533888004	antitoxin ParD1/3/4	2531839532	Bacteria	Proteobacteria	Gammaproteobacteria	Enterobacterales	Enterobacteriaceae	Escherichia	Escherichia coli
pfam03693	2533897322	antitoxin ParD1/3/4	2531839535	Bacteria	Proteobacteria	Gammaproteobacteria	Xanthomonadales	Xanthomonadaceae	Stenotrophomonas	Stenotrophomonas maltophilia
pfam03693	2533904973	antitoxin ParD1/3/4	2531839537	Bacteria	Proteobacteria	Betaproteobacteria	Rhodocyclales	Zoogloeaceae	Thauera	Thauera sp. 27
pfam03693	2534012257	antitoxin of ParD toxin-antitoxin type II system and RHH	2531839570	Bacteria	Planctomycetes	Planctomycetia	Pirellulales	Pirellulaceae	Rhodopirellula	Rhodopirellula europaea
pfam03693	2534064905	antitoxin ParD1/3/4	2531839579	Bacteria	Proteobacteria	Gammaproteobacteria	Enterobacterales	Enterobacteriaceae	Escherichia	Escherichia coli
pfam03693	2534070206	antitoxin ParD1/3/4	2531839580	Bacteria	Proteobacteria	Gammaproteobacteria	Enterobacterales	Enterobacteriaceae	Escherichia	Escherichia coli
pfam03693	2534075039	antitoxin ParD1/3/4	2531839581	Bacteria	Proteobacteria	Gammaproteobacteria	Enterobacterales	Enterobacteriaceae	Escherichia	Escherichia coli
pfam03693	2534080456	antitoxin ParD1/3/4	2531839582	Bacteria	Proteobacteria	Gammaproteobacteria	Enterobacterales	Enterobacteriaceae	Escherichia	Escherichia coli
pfam03693	2534090587	antitoxin ParD1/3/4	2531839584	Bacteria	Proteobacteria	Gammaproteobacteria	Enterobacterales	Enterobacteriaceae	Escherichia	Escherichia coli
pfam03693	2534095405	antitoxin ParD1/3/4	2531839585	Bacteria	Proteobacteria	Gammaproteobacteria	Enterobacterales	Enterobacteriaceae	Escherichia	Escherichia coli
pfam03693	2534100612	antitoxin ParD1/3/4	2531839586	Bacteria	Proteobacteria	Gammaproteobacteria	Enterobacterales	Enterobacteriaceae	Escherichia	Escherichia coli
pfam03693	2534111089	antitoxin ParD1/3/4	2531839588	Bacteria	Proteobacteria	Gammaproteobacteria	Enterobacterales	Enterobacteriaceae	Escherichia	Escherichia coli
pfam03693	2534158356	antitoxin ParD1/3/4	2531839604	Bacteria	Proteobacteria	Gammaproteobacteria	Xanthomonadales	Xanthomonadaceae	Xanthomonas	Xanthomonas citri
pfam03693	2534197195	antitoxin ParD1/3/4	2531839619	Bacteria	Proteobacteria	Gammaproteobacteria	Enterobacterales	Enterobacteriaceae	Escherichia	Escherichia coli
pfam03693	2534202994	antitoxin ParD1/3/4	2531839620	Bacteria	Proteobacteria	Gammaproteobacteria	Enterobacterales	Enterobacteriaceae	Escherichia	Escherichia coli
pfam03693	2534289000	antitoxin ParD1/3/4	2531839640	Bacteria	Proteobacteria	Gammaproteobacteria	Enterobacterales	Enterobacteriaceae	Escherichia	Escherichia coli
pfam03693	2534300115	antitoxin ParD1/3/4	2531839644	Bacteria	Proteobacteria	Gammaproteobacteria	Enterobacterales	Enterobacteriaceae	Escherichia	Escherichia coli
pfam03693	2534305759	antitoxin ParD1/3/4	2531839645	Bacteria	Proteobacteria	Gammaproteobacteria	Enterobacterales	Enterobacteriaceae	Escherichia	Escherichia coli
pfam03693	2534368260	antitoxin ParD1/3/4	2531839661	Bacteria	Proteobacteria	Gammaproteobacteria	Enterobacterales	Enterobacteriaceae	Escherichia	Escherichia coli
pfam03693	2534369622	putative addiction module antidote protein, CC2985 family	2531839661	Bacteria	Proteobacteria	Gammaproteobacteria	Enterobacterales	Enterobacteriaceae	Escherichia	Escherichia coli
pfam03693	2534388568	antitoxin ParD1/3/4	2531839664	Bacteria	Proteobacteria	Gammaproteobacteria	Enterobacterales	Enterobacteriaceae	Escherichia	Escherichia coli
pfam03693	2534392373	putative addiction module antidote protein, CC2985 family	2531839665	Bacteria	Proteobacteria	Gammaproteobacteria	Enterobacterales	Enterobacteriaceae	Escherichia	Escherichia coli
pfam03693	2534390276	antitoxin ParD1/3/4	2531839665	Bacteria	Proteobacteria	Gammaproteobacteria	Enterobacterales	Enterobacteriaceae	Escherichia	Escherichia coli
pfam03693	2534397647	antitoxin ParD1/3/4	2531839666	Bacteria	Proteobacteria	Gammaproteobacteria	Enterobacterales	Enterobacteriaceae	Escherichia	Escherichia coli
pfam03693	2534401333	putative addiction module antidote protein, CC2985 family	2531839666	Bacteria	Proteobacteria	Gammaproteobacteria	Enterobacterales	Enterobacteriaceae	Escherichia	Escherichia coli
pfam03693	2534400655	antitoxin ParD1/3/4	2531839666	Bacteria	Proteobacteria	Gammaproteobacteria	Enterobacterales	Enterobacteriaceae	Escherichia	Escherichia coli
pfam03693	2534408009	antitoxin ParD1/3/4	2531839668	Bacteria	Proteobacteria	Gammaproteobacteria	Enterobacterales	Enterobacteriaceae	Escherichia	Escherichia coli
pfam03693	2534419716	antitoxin ParD1/3/4	2531839672	Bacteria	Proteobacteria	Gammaproteobacteria	Enterobacterales	Enterobacteriaceae	Escherichia	Escherichia coli
pfam03693	2534429659	antitoxin ParD1/3/4	2531839675	Bacteria	Proteobacteria	Gammaproteobacteria	Enterobacterales	Enterobacteriaceae	Escherichia	Escherichia coli
pfam03693	2534435261	antitoxin ParD1/3/4	2531839676	Bacteria	Proteobacteria	Gammaproteobacteria	Enterobacterales	Enterobacteriaceae	Escherichia	Escherichia coli
pfam03693	2534547170	antitoxin ParD1/3/4	2531839709	#N/A	#N/A	#N/A	#N/A	#N/A	#N/A	#N/A
pfam03693	2534691310	antitoxin ParD1/3/4	2534681601	Bacteria	Proteobacteria	Gammaproteobacteria	Enterobacterales	Yersiniaceae	Yersinia	Yersinia pestis
pfam03693	2534691334	antitoxin ParD1/3/4	2534681602	Bacteria	Proteobacteria	Gammaproteobacteria	Enterobacterales	Yersiniaceae	Yersinia	Yersinia pestis
pfam03693	2534700662	antitoxin ParD1/3/4	2534681603	Bacteria	Proteobacteria	Gammaproteobacteria	Enterobacterales	Yersiniaceae	Yersinia	Yersinia pestis
pfam03693	2534855326	antitoxin ParD1/3/4	2534681647	Bacteria	Proteobacteria	Gammaproteobacteria	Enterobacterales	Enterobacteriaceae	Escherichia	Escherichia coli
pfam03693	2534869837	antitoxin ParD1/3/4	2534681650	Bacteria	Proteobacteria	Gammaproteobacteria	Enterobacterales	Enterobacteriaceae	Escherichia	Escherichia coli
pfam03693	2534880129	antitoxin ParD1/3/4	2534681652	Bacteria	Proteobacteria	Gammaproteobacteria	Enterobacterales	Enterobacteriaceae	Escherichia	Escherichia coli
pfam03693	2534886056	antitoxin ParD1/3/4	2534681653	Bacteria	Proteobacteria	Gammaproteobacteria	Enterobacterales	Enterobacteriaceae	Escherichia	Escherichia coli
pfam03693	2534891623	antitoxin ParD1/3/4	2534681654	Bacteria	Proteobacteria	Gammaproteobacteria	Enterobacterales	Enterobacteriaceae	Escherichia	Escherichia coli
pfam03693	2534910189	antitoxin ParD1/3/4	2534681657	Bacteria	Proteobacteria	Gammaproteobacteria	Enterobacterales	Enterobacteriaceae	Escherichia	Escherichia coli
pfam03693	2534915196	antitoxin ParD1/3/4	2534681658	Bacteria	Proteobacteria	Gammaproteobacteria	Enterobacterales	Enterobacteriaceae	Escherichia	Escherichia coli
pfam03693	2534920747	antitoxin ParD1/3/4	2534681659	Bacteria	Proteobacteria	Gammaproteobacteria	Enterobacterales	Enterobacteriaceae	Escherichia	Escherichia coli
pfam03693	2534925203	antitoxin ParD1/3/4	2534681660	Bacteria	Proteobacteria	Gammaproteobacteria	Enterobacterales	Enterobacteriaceae	Escherichia	Escherichia coli
pfam03693	2534931085	antitoxin ParD1/3/4	2534681661	Bacteria	Proteobacteria	Gammaproteobacteria	Enterobacterales	Enterobacteriaceae	Escherichia	Escherichia coli
pfam03693	2534936191	antitoxin ParD1/3/4	2534681662	Bacteria	Proteobacteria	Gammaproteobacteria	Enterobacterales	Enterobacteriaceae	Escherichia	Escherichia coli
pfam03693	2534979057	antitoxin ParD1/3/4	2534681672	Bacteria	Proteobacteria	Gammaproteobacteria	Enterobacterales	Enterobacteriaceae	Escherichia	Escherichia coli
pfam03693	2534980605	antitoxin ParD1/3/4	2534681673	Bacteria	Proteobacteria	Gammaproteobacteria	Enterobacterales	Enterobacteriaceae	Escherichia	Escherichia coli
pfam03693	2534985682	antitoxin ParD1/3/4	2534681674	Bacteria	Proteobacteria	Gammaproteobacteria	Enterobacterales	Enterobacteriaceae	Escherichia	Escherichia coli
pfam03693	2534987753	putative addiction module antidote protein, CC2985 family	2534681674	Bacteria	Proteobacteria	Gammaproteobacteria	Enterobacterales	Enterobacteriaceae	Escherichia	Escherichia coli
pfam03693	2535014182	antitoxin ParD1/3/4	2534681679	Bacteria	Proteobacteria	Gammaproteobacteria	Pseudomonadales	Pseudomonadaceae	Pseudomonas	Pseudomonas aeruginosa
pfam03693	2535016329	antitoxin ParD1/3/4	2534681680	Bacteria	Cyanobacteria	unclassified	Chroococcales	Microcystaceae	Microcystis	Microcystis aeruginosa
pfam03693	2535038310	antitoxin ParD1/3/4	2534681684	Bacteria	Cyanobacteria	unclassified	Chroococcales	Microcystaceae	Microcystis	Microcystis aeruginosa
pfam03693	2535103353	antitoxin ParD1/3/4	2534681700	Bacteria	Proteobacteria	Gammaproteobacteria	Enterobacterales	Enterobacteriaceae	Escherichia	Escherichia coli
pfam03693	2535130468	antitoxin ParD1/3/4	2534681705	Bacteria	Proteobacteria	Gammaproteobacteria	Enterobacterales	Enterobacteriaceae	Escherichia	Escherichia coli
pfam03693	2535145164	antitoxin ParD1/3/4	2534681708	Bacteria	Proteobacteria	Gammaproteobacteria	Enterobacterales	Enterobacteriaceae	Escherichia	Escherichia coli
pfam03693	2535192371	antitoxin ParD1/3/4	2534681719	Bacteria	Proteobacteria	Gammaproteobacteria	Enterobacterales	Yersiniaceae	Yersinia	Yersinia pestis
pfam03693	2535194983	antitoxin ParD1/3/4	2534681720	Bacteria	Proteobacteria	Gammaproteobacteria	Enterobacterales	Yersiniaceae	Yersinia	Yersinia pestis
pfam03693	2535204195	antitoxin ParD1/3/4	2534681722	Bacteria	Proteobacteria	Gammaproteobacteria	Enterobacterales	Yersiniaceae	Yersinia	Yersinia pestis
pfam03693	2535219077	antitoxin ParD1/3/4	2534681725	Bacteria	Proteobacteria	Gammaproteobacteria	Enterobacterales	Yersiniaceae	Yersinia	Yersinia pestis
pfam03693	2535246549	antitoxin ParD1/3/4	2534681735	Bacteria	Proteobacteria	Gammaproteobacteria	Enterobacterales	Enterobacteriaceae	Escherichia	Escherichia coli
pfam03693	2535260241	antitoxin ParD1/3/4	2534681737	Bacteria	Proteobacteria	Gammaproteobacteria	Enterobacterales	Enterobacteriaceae	Escherichia	Escherichia coli
pfam03693	2535278603	antitoxin ParD1/3/4	2534681742	Bacteria	Proteobacteria	Gammaproteobacteria	Enterobacterales	Enterobacteriaceae	Escherichia	Escherichia coli
pfam03693	2535308839	antitoxin ParD1/3/4	2534681748	Bacteria	Proteobacteria	Gammaproteobacteria	Vibrionales	Vibrionaceae	Vibrio	Vibrio cholerae
pfam03693	2535342734	antitoxin ParD1/3/4	2534681757	Bacteria	Proteobacteria	Gammaproteobacteria	Enterobacterales	Enterobacteriaceae	Escherichia	Escherichia coli
pfam03693	2535348280	antitoxin ParD1/3/4	2534681758	Bacteria	Proteobacteria	Gammaproteobacteria	Enterobacterales	Enterobacteriaceae	Escherichia	Escherichia coli
pfam03693	2535353345	antitoxin ParD1/3/4	2534681759	Bacteria	Proteobacteria	Gammaproteobacteria	Enterobacterales	Enterobacteriaceae	Escherichia	Escherichia coli
pfam03693	2535358601	antitoxin ParD1/3/4	2534681760	Bacteria	Proteobacteria	Gammaproteobacteria	Enterobacterales	Enterobacteriaceae	Escherichia	Escherichia coli
pfam03693	2535364611	antitoxin ParD1/3/4	2534681761	Bacteria	Proteobacteria	Gammaproteobacteria	Enterobacterales	Enterobacteriaceae	Escherichia	Escherichia coli
pfam03693	2535369837	antitoxin ParD1/3/4	2534681762	Bacteria	Proteobacteria	Gammaproteobacteria	Enterobacterales	Enterobacteriaceae	Escherichia	Escherichia coli
pfam03693	2535375222	antitoxin ParD1/3/4	2534681763	Bacteria	Proteobacteria		Enterobacterales	Enterobacteriaceae	Escherichia	Escherichia coli
pfam03693	2535380670	antitoxin ParD1/3/4	2534681764	Bacteria	Proteobacteria	Gammaproteobacteria	Enterobacterales	Enterobacteriaceae	Escherichia	Escherichia coli
pfam03693	2535416929	antitoxin ParD1/3/4	2534681772	Bacteria	Proteobacteria	Gammaproteobacteria	Enterobacterales	Enterobacteriaceae	Escherichia	Escherichia coli
pfam03693	2535422078	antitoxin ParD1/3/4	2534681773	Bacteria	Proteobacteria	Gammaproteobacteria	Enterobacterales	Enterobacteriaceae	Escherichia	Escherichia coli
pfam03693	2535427528	antitoxin ParD1/3/4	2534681774	Bacteria	Proteobacteria	Gammaproteobacteria	Enterobacterales	Enterobacteriaceae	Escherichia	Escherichia coli
pfam03693	2535436042	antitoxin ParD1/3/4	2534681776	Bacteria	Proteobacteria	Gammaproteobacteria	Enterobacterales	Enterobacteriaceae	Escherichia	Escherichia coli
pfam03693	2535479240	antitoxin ParD1/3/4	2534681785	Bacteria	Proteobacteria	Gammaproteobacteria	Enterobacterales	Yersiniaceae	Yersinia	Yersinia pestis
pfam03693	2535614140	putative addiction module antidote protein, CC2985 family	2534681831	Bacteria	Proteobacteria	Gammaproteobacteria	Enterobacterales	Enterobacteriaceae	Escherichia	Escherichia coli
pfam03693	2535615470	antitoxin ParD1/3/4	2534681831	Bacteria	Proteobacteria	Gammaproteobacteria	Enterobacterales	Enterobacteriaceae	Escherichia	Escherichia coli
pfam03693	2535619861	putative addiction module antidote protein, CC2985 family	2534681832	Bacteria	Proteobacteria	Gammaproteobacteria	Enterobacterales	Enterobacteriaceae	Escherichia	Escherichia coli
pfam03693	2535626835	antitoxin ParD1/3/4	2534681833	Bacteria	Proteobacteria	Gammaproteobacteria	Enterobacterales	Enterobacteriaceae	Escherichia	Escherichia coli
pfam03693	2535637042	putative addiction module antidote protein, CC2985 family	2534681835	Bacteria	Proteobacteria	Gammaproteobacteria	Enterobacterales	Enterobacteriaceae	Escherichia	Escherichia coli
pfam03693	2535638276	antitoxin ParD1/3/4	2534681835	Bacteria	Proteobacteria	Gammaproteobacteria	Enterobacterales	Enterobacteriaceae	Escherichia	Escherichia coli
pfam03693	2535643456	antitoxin ParD1/3/4	2534681836	Bacteria	Proteobacteria	Gammaproteobacteria	Enterobacterales	Enterobacteriaceae	Escherichia	Escherichia coli
pfam03693	2535665150	antitoxin ParD1/3/4	2534681842	Bacteria	Proteobacteria	Gammaproteobacteria	Vibrionales	Vibrionaceae	Vibrio	Vibrio cholerae
pfam03693	2535716236	antitoxin ParD1/3/4	2534681856	Bacteria	Proteobacteria	Gammaproteobacteria	Enterobacterales	Yersiniaceae	Yersinia	Yersinia pestis
pfam03693	2535741027	antitoxin ParD1/3/4	2534681861	Bacteria	Proteobacteria	Gammaproteobacteria	Enterobacterales	Yersiniaceae	Yersinia	Yersinia pestis
pfam03693	2535745736	antitoxin ParD1/3/4	2534681862	Bacteria	Proteobacteria	Gammaproteobacteria	Enterobacterales	Yersiniaceae	Yersinia	Yersinia pestis
pfam03693	2535750572	antitoxin ParD1/3/4	2534681863	Bacteria	Proteobacteria	Gammaproteobacteria	Enterobacterales	Yersiniaceae	Yersinia	Yersinia pestis
pfam03693	2535768320	antitoxin ParD1/3/4	2534681866	Bacteria	Proteobacteria	Gammaproteobacteria	Enterobacterales	Enterobacteriaceae	Salmonella	Salmonella enterica
pfam03693	2535774920	antitoxin ParD1/3/4	2534681867	Bacteria	Proteobacteria	Gammaproteobacteria	Enterobacterales	Enterobacteriaceae	Salmonella	Salmonella enterica
pfam03693	2535782908	antitoxin ParD1/3/4	2534681869	Bacteria	Proteobacteria	Gammaproteobacteria	Enterobacterales	Enterobacteriaceae	Salmonella	Salmonella enterica
pfam03693	2535789210	antitoxin ParD1/3/4	2534681870	Bacteria	Proteobacteria	Gammaproteobacteria	Enterobacterales	Enterobacteriaceae	Salmonella	Salmonella enterica
pfam03693	2535794665	antitoxin ParD1/3/4	2534681871	Bacteria	Proteobacteria	Gammaproteobacteria	Enterobacterales	Enterobacteriaceae	Salmonella	Salmonella enterica
pfam03693	2535792211	antitoxin ParD1/3/4	2534681871	Plasmid: Bacteria (pATCC10720)	Proteobacteria	Gammaproteobacteria	Enterobacterales	Enterobacteriaceae	Salmonella	Salmonella enterica
pfam03693	2535806115	antitoxin ParD1/3/4	2534681873	Bacteria	Proteobacteria	Gammaproteobacteria	Enterobacterales	Enterobacteriaceae	Salmonella	Salmonella enterica
pfam03693	2535830745	antitoxin ParD1/3/4	2534681878	Bacteria	Proteobacteria	Gammaproteobacteria	Enterobacterales	Enterobacteriaceae	Escherichia	Escherichia coli
pfam03693	2535887378	antitoxin ParD1/3/4	2534681898	Bacteria	Proteobacteria	Gammaproteobacteria	Enterobacterales	Enterobacteriaceae	Escherichia	Escherichia coli
pfam03693	2535892470	antitoxin ParD1/3/4	2534681899	Bacteria	Proteobacteria	Gammaproteobacteria	Enterobacterales	Enterobacteriaceae	Escherichia	Escherichia coli
pfam03693	2535910226	antitoxin ParD1/3/4	2534681903	Bacteria	Proteobacteria	Alphaproteobacteria	Rhodospirillales	Rhodospirillaceae	Magnetospirillum	Magnetospirillum caucaseum
pfam03693	2535911933	antitoxin ParD1/3/4	2534681903	Bacteria	Proteobacteria	Alphaproteobacteria	Rhodospirillales	Rhodospirillaceae	Magnetospirillum	Magnetospirillum caucaseum
pfam03693	2535948786	antitoxin ParD1/3/4	2534681913	Bacteria	Proteobacteria	Gammaproteobacteria	Xanthomonadales	Xanthomonadaceae	Xanthomonas	Xanthomonas fragariae
pfam03693	2536006152	antitoxin ParD1/3/4	2534681933	Bacteria	Proteobacteria	Gammaproteobacteria	Enterobacterales	Enterobacteriaceae	Escherichia	Escherichia coli
pfam03693	2536011495	antitoxin ParD1/3/4	2534681934	Bacteria	Proteobacteria	Gammaproteobacteria	Enterobacterales	Enterobacteriaceae	Escherichia	Escherichia coli
pfam03693	2536024928	antitoxin ParD1/3/4	2534681936	Bacteria	Proteobacteria	Gammaproteobacteria	Enterobacterales	Enterobacteriaceae	Escherichia	Escherichia coli
pfam03693	2536028107	antitoxin ParD1/3/4	2534681937	Bacteria	Proteobacteria	Gammaproteobacteria	Enterobacterales	Enterobacteriaceae	Escherichia	Escherichia coli
pfam03693	2536033828	antitoxin ParD1/3/4	2534681938	Bacteria	Proteobacteria	Gammaproteobacteria	Enterobacterales	Enterobacteriaceae	Escherichia	Escherichia coli
pfam03693	2536040009	antitoxin ParD1/3/4	2534681939	Bacteria	Proteobacteria	Gammaproteobacteria	Enterobacterales	Enterobacteriaceae	Escherichia	Escherichia coli
pfam03693	2536045275	antitoxin ParD1/3/4	2534681940	Bacteria	Proteobacteria	Gammaproteobacteria	Enterobacterales	Enterobacteriaceae	Escherichia	Escherichia coli
pfam03693	2536051161	antitoxin ParD1/3/4	2534681941	Bacteria	Proteobacteria	Gammaproteobacteria	Enterobacterales	Enterobacteriaceae	Escherichia	Escherichia coli
pfam03693	2536082022	antitoxin ParD1/3/4	2534681947	Bacteria	Proteobacteria	Alphaproteobacteria	Rhodospirillales	Rhodospirillaceae	Thalassospira	Thalassospira xiamenensis
pfam03693	2536084780	antitoxin ParD1/3/4	2534681947	Bacteria	Proteobacteria	Alphaproteobacteria	Rhodospirillales	Rhodospirillaceae	Thalassospira	Thalassospira xiamenensis
pfam03693	2536095931	antitoxin ParD1/3/4	2534681951	Bacteria	Proteobacteria	Gammaproteobacteria	Enterobacterales	Enterobacteriaceae	Salmonella	Salmonella enterica
pfam03693	2536131030	antitoxin of ParD toxin-antitoxin type II system and RHH	2534681958	Bacteria	Planctomycetes	Planctomycetia	Pirellulales	Pirellulaceae	Rhodopirellula	Rhodopirellula baltica
pfam03693	2536187127	antitoxin ParD1/3/4	2534681979	Bacteria	Proteobacteria	Gammaproteobacteria	Enterobacterales	Enterobacteriaceae	Escherichia	Escherichia coli
pfam03693	2536189984	antitoxin ParD1/3/4	2534681979	Bacteria	Proteobacteria	Gammaproteobacteria	Enterobacterales	Enterobacteriaceae	Escherichia	Escherichia coli
pfam03693	2536209338	putative addiction module antidote protein, CC2985 family	2534681988	Bacteria	Proteobacteria	Gammaproteobacteria	Enterobacterales	Enterobacteriaceae	Escherichia	Escherichia coli
pfam03693	2536211360	antitoxin ParD1/3/4	2534681988	Bacteria	Proteobacteria	Gammaproteobacteria	Enterobacterales	Enterobacteriaceae	Escherichia	Escherichia coli
pfam03693	2536216107	antitoxin ParD1/3/4	2534681989	Bacteria	Proteobacteria	Gammaproteobacteria	Enterobacterales	Enterobacteriaceae	Escherichia	Escherichia coli
pfam03693	2536215789	putative addiction module antidote protein, CC2985 family	2534681989	Bacteria	Proteobacteria	Gammaproteobacteria	Enterobacterales	Enterobacteriaceae	Escherichia	Escherichia coli
pfam03693	2536225712	antitoxin ParD1/3/4	2534681990	Bacteria	Proteobacteria	Gammaproteobacteria	Enterobacterales	Enterobacteriaceae	Escherichia	Escherichia coli
pfam03693	2536228990	antitoxin ParD1/3/4	2534681991	Bacteria	Proteobacteria	Gammaproteobacteria	Enterobacterales	Enterobacteriaceae	Escherichia	Escherichia coli
pfam03693	2536233465	antitoxin ParD1/3/4	2534681992	Bacteria	Proteobacteria	Gammaproteobacteria	Enterobacterales	Enterobacteriaceae	Escherichia	Escherichia coli
pfam03693	2536238144	putative addiction module antidote protein, CC2985 family	2534681993	Bacteria	Proteobacteria	Gammaproteobacteria	Enterobacterales	Enterobacteriaceae	Escherichia	Escherichia coli
pfam03693	2536242185	antitoxin ParD1/3/4	2534681993	Bacteria	Proteobacteria	Gammaproteobacteria	Enterobacterales	Enterobacteriaceae	Escherichia	Escherichia coli
pfam03693	2536243712	antitoxin ParD1/3/4	2534681994	Bacteria	Proteobacteria	Gammaproteobacteria	Enterobacterales	Enterobacteriaceae	Escherichia	Escherichia coli
pfam03693	2536260385	antitoxin ParD1/3/4	2534681998	Bacteria	Proteobacteria	Gammaproteobacteria	Enterobacterales	Enterobacteriaceae	Escherichia	Escherichia coli
pfam03693	2536266449	antitoxin ParD1/3/4	2534681999	Bacteria	Proteobacteria	Gammaproteobacteria	Enterobacterales	Enterobacteriaceae	Escherichia	Escherichia coli
pfam03693	2536271495	antitoxin ParD1/3/4	2534682000	Bacteria	Proteobacteria	Gammaproteobacteria	Enterobacterales	Enterobacteriaceae	Escherichia	Escherichia coli
pfam03693	2536277458	antitoxin ParD1/3/4	2534682001	Bacteria	Proteobacteria	Gammaproteobacteria	Enterobacterales	Enterobacteriaceae	Escherichia	Escherichia coli
pfam03693	2536282874	antitoxin ParD1/3/4	2534682002	Bacteria	Proteobacteria	Gammaproteobacteria	Enterobacterales	Enterobacteriaceae	Escherichia	Escherichia coli
pfam03693	2536296739	antitoxin ParD1/3/4	2534682004	Bacteria	Proteobacteria	Gammaproteobacteria	Enterobacterales	Enterobacteriaceae	Salmonella	Salmonella enterica
pfam03693	2536345181	antitoxin ParD1/3/4	2534682023	Bacteria	Proteobacteria	Gammaproteobacteria	Pseudomonadales	Moraxellaceae	Acinetobacter	Acinetobacter junii
pfam03693	2536345157	antitoxin ParD1/3/4	2534682023	Bacteria	Proteobacteria	Gammaproteobacteria	Pseudomonadales	Moraxellaceae	Acinetobacter	Acinetobacter junii
pfam03693	2536429696	antitoxin ParD1/3/4	2534682050	Bacteria	Proteobacteria	Gammaproteobacteria	Xanthomonadales	Xanthomonadaceae	Xanthomonas	Xanthomonas translucens
pfam03693	2536442911	antitoxin ParD1/3/4	2534682053	Bacteria	Proteobacteria	Gammaproteobacteria	Enterobacterales	Enterobacteriaceae	Escherichia	Escherichia coli
pfam03693	2536514525	putative addiction module antidote protein, CC2985 family	2534682078	Bacteria	Proteobacteria	Gammaproteobacteria	Enterobacterales	Enterobacteriaceae	Escherichia	Escherichia coli
pfam03693	2536515697	antitoxin ParD1/3/4	2534682078	Bacteria	Proteobacteria	Gammaproteobacteria	Enterobacterales	Enterobacteriaceae	Escherichia	Escherichia coli
pfam03693	2536522610	antitoxin ParD1/3/4	2534682080	Bacteria	Proteobacteria	Gammaproteobacteria	Enterobacterales	Enterobacteriaceae	Escherichia	Escherichia coli
pfam03693	2536533814	antitoxin ParD1/3/4	2534682087	Bacteria	Proteobacteria	Gammaproteobacteria	Enterobacterales	Enterobacteriaceae	Escherichia	Escherichia coli
pfam03693	2536541198	antitoxin ParD1/3/4	2534682088	Bacteria	Proteobacteria	Gammaproteobacteria	Enterobacterales	Enterobacteriaceae	Escherichia	Escherichia coli
pfam03693	2536546378	antitoxin ParD1/3/4	2534682089	Bacteria	Proteobacteria	Gammaproteobacteria	Enterobacterales	Enterobacteriaceae	Escherichia	Escherichia coli
pfam03693	2536551226	antitoxin ParD1/3/4	2534682090	Bacteria	Proteobacteria	Gammaproteobacteria	Enterobacterales	Enterobacteriaceae	Escherichia	Escherichia coli
pfam03693	2536556520	antitoxin ParD1/3/4	2534682091	Bacteria	Proteobacteria	Gammaproteobacteria	Enterobacterales	Enterobacteriaceae	Escherichia	Escherichia coli
pfam03693	2536562436	antitoxin ParD1/3/4	2534682092	Bacteria	Proteobacteria	Gammaproteobacteria	Enterobacterales	Enterobacteriaceae	Escherichia	Escherichia coli
pfam03693	2536567217	antitoxin ParD1/3/4	2534682093	Bacteria	Proteobacteria	Gammaproteobacteria	Enterobacterales	Enterobacteriaceae	Escherichia	Escherichia coli
pfam03693	2536572387	antitoxin ParD1/3/4	2534682094	Bacteria	Proteobacteria	Gammaproteobacteria	Enterobacterales	Enterobacteriaceae	Escherichia	Escherichia coli
pfam03693	2536577790	antitoxin ParD1/3/4	2534682095	Bacteria	Proteobacteria	Gammaproteobacteria	Enterobacterales	Enterobacteriaceae	Escherichia	Escherichia coli
pfam03693	2536583317	antitoxin ParD1/3/4	2534682096	Bacteria	Proteobacteria	Gammaproteobacteria	Enterobacterales	Enterobacteriaceae	Escherichia	Escherichia coli
pfam03693	2536619515	antitoxin ParD1/3/4	2534682109	Bacteria	Proteobacteria	Gammaproteobacteria	Enterobacterales	Enterobacteriaceae	Escherichia	Escherichia coli
pfam03693	2536628134	antitoxin ParD1/3/4	2534682110	Bacteria	Proteobacteria	Gammaproteobacteria	Enterobacterales	Enterobacteriaceae	Salmonella	Salmonella enterica
pfam03693	2536633996	antitoxin ParD1/3/4	2534682111	Bacteria	Proteobacteria	Gammaproteobacteria	Enterobacterales	Enterobacteriaceae	Salmonella	Salmonella enterica
pfam03693	2536678367	antitoxin ParD1/3/4	2534682128	Bacteria	Proteobacteria	Gammaproteobacteria	Vibrionales	Vibrionaceae	Vibrio	Vibrio cholerae
pfam03693	2536693397	antitoxin ParD1/3/4	2534682132	Bacteria	Proteobacteria	Gammaproteobacteria	Vibrionales	Vibrionaceae	Vibrio	Vibrio cholerae
pfam03693	2536701181	antitoxin ParD1/3/4	2534682134	Bacteria	Proteobacteria	Gammaproteobacteria	Vibrionales	Vibrionaceae	Vibrio	Vibrio cholerae
pfam03693	2536711890	antitoxin ParD1/3/4	2534682136	Bacteria	Proteobacteria	Gammaproteobacteria	Vibrionales	Vibrionaceae	Vibrio	Vibrio cholerae
pfam03693	2536712516	antitoxin ParD1/3/4	2534682137	Bacteria	Proteobacteria	Gammaproteobacteria	Vibrionales	Vibrionaceae	Vibrio	Vibrio cholerae
pfam03693	2536719712	antitoxin ParD1/3/4	2534682139	Bacteria	Proteobacteria	Gammaproteobacteria	Enterobacterales	Enterobacteriaceae	Escherichia	Escherichia coli
pfam03693	2536728161	antitoxin ParD1/3/4	2534682140	Bacteria	Proteobacteria	Gammaproteobacteria	Vibrionales	Vibrionaceae	Vibrio	Vibrio diabolicus
pfam03693	2536767285	putative addiction module antidote protein, CC2985 family	2534682157	Bacteria	Proteobacteria	Gammaproteobacteria	Enterobacterales	Enterobacteriaceae	Escherichia	Escherichia coli
pfam03693	2536768714	antitoxin ParD1/3/4	2534682157	Bacteria	Proteobacteria	Gammaproteobacteria	Enterobacterales	Enterobacteriaceae	Escherichia	Escherichia coli
pfam03693	2536769698	antitoxin ParD1/3/4	2534682157	Bacteria	Proteobacteria	Gammaproteobacteria	Enterobacterales	Enterobacteriaceae	Escherichia	Escherichia coli
pfam03693	2536778321	antitoxin ParD1/3/4	2534682159	Bacteria	Proteobacteria	Gammaproteobacteria	Enterobacterales	Enterobacteriaceae	Escherichia	Escherichia coli
pfam03693	2536783529	antitoxin ParD1/3/4	2534682160	Bacteria	Proteobacteria	Gammaproteobacteria	Enterobacterales	Enterobacteriaceae	Escherichia	Escherichia coli
pfam03693	2536792777	antitoxin ParD1/3/4	2534682162	Bacteria	Proteobacteria	Gammaproteobacteria	Enterobacterales	Enterobacteriaceae	Escherichia	Escherichia coli
pfam03693	2536798650	antitoxin ParD1/3/4	2534682163	Bacteria	Proteobacteria	Gammaproteobacteria	Enterobacterales	Enterobacteriaceae	Escherichia	Escherichia coli
pfam03693	2536815047	antitoxin ParD1/3/4	2534682166	Bacteria	Proteobacteria	Gammaproteobacteria	Enterobacterales	Enterobacteriaceae	Escherichia	Escherichia coli
pfam03693	2536840229	antitoxin ParD1/3/4	2534682171	Bacteria	Proteobacteria	Gammaproteobacteria	Enterobacterales	Enterobacteriaceae	Escherichia	Escherichia coli
pfam03693	2536845006	antitoxin ParD1/3/4	2534682172	Bacteria	Proteobacteria	Gammaproteobacteria	Enterobacterales	Enterobacteriaceae	Escherichia	Escherichia coli
pfam03693	2536850095	antitoxin ParD1/3/4	2534682173	Bacteria	Proteobacteria	Gammaproteobacteria	Enterobacterales	Enterobacteriaceae	Escherichia	Escherichia coli
pfam03693	2536855720	antitoxin ParD1/3/4	2534682174	Bacteria	Proteobacteria	Gammaproteobacteria	Enterobacterales	Enterobacteriaceae	Escherichia	Escherichia coli
pfam03693	2536861144	antitoxin ParD1/3/4	2534682175	Bacteria	Proteobacteria	Gammaproteobacteria	Enterobacterales	Enterobacteriaceae	Escherichia	Escherichia coli
pfam03693	2536867058	antitoxin ParD1/3/4	2534682176	Bacteria	Proteobacteria	Gammaproteobacteria	Enterobacterales	Enterobacteriaceae	Escherichia	Escherichia coli
pfam03693	2537038483	antitoxin ParD1/3/4	2534682227	Bacteria	Proteobacteria	Gammaproteobacteria	Enterobacterales	Enterobacteriaceae	Escherichia	Escherichia coli
pfam03693	2537043964	antitoxin ParD1/3/4	2534682228	Bacteria	Proteobacteria	Gammaproteobacteria	Enterobacterales	Enterobacteriaceae	Escherichia	Escherichia coli
pfam03693	2537050176	antitoxin ParD1/3/4	2534682229	Bacteria	Proteobacteria	Gammaproteobacteria	Enterobacterales	Enterobacteriaceae	Escherichia	Escherichia coli
pfam03693	2537055410	antitoxin ParD1/3/4	2534682230	Bacteria	Proteobacteria	Gammaproteobacteria	Enterobacterales	Enterobacteriaceae	Escherichia	Escherichia coli
pfam03693	2537061398	antitoxin ParD1/3/4	2534682231	Bacteria	Proteobacteria	Gammaproteobacteria	Enterobacterales	Enterobacteriaceae	Escherichia	Escherichia coli
pfam03693	2537066983	antitoxin ParD1/3/4	2534682232	Bacteria	Proteobacteria	Gammaproteobacteria	Enterobacterales	Enterobacteriaceae	Escherichia	Escherichia coli
pfam03693	2537078864	antitoxin ParD1/3/4	2534682234	Bacteria	Proteobacteria	Gammaproteobacteria	Enterobacterales	Enterobacteriaceae	Escherichia	Escherichia coli
pfam03693	2537084826	antitoxin ParD1/3/4	2534682235	Bacteria	Proteobacteria	Gammaproteobacteria	Enterobacterales	Enterobacteriaceae	Escherichia	Escherichia coli
pfam03693	2537090822	antitoxin ParD1/3/4	2534682236	Bacteria	Proteobacteria	Gammaproteobacteria	Enterobacterales	Enterobacteriaceae	Escherichia	Escherichia coli
pfam03693	2537108036	putative addiction module antidote protein, CC2985 family	2534682240	Bacteria	Proteobacteria	Alphaproteobacteria	Rhodobacterales	Rhodobacteraceae	Rhodovulum	Rhodovulum sp. PH10
pfam03693	2537107849	antitoxin ParD1/3/4	2534682240	Bacteria	Proteobacteria	Alphaproteobacteria	Rhodobacterales	Rhodobacteraceae	Rhodovulum	Rhodovulum sp. PH10
pfam03693	2537136691	antitoxin ParD1/3/4	2534682252	Bacteria	Proteobacteria	Gammaproteobacteria	Enterobacterales	Enterobacteriaceae	Escherichia	Escherichia coli
pfam03693	2537141941	antitoxin ParD1/3/4	2534682253	Bacteria	Proteobacteria	Gammaproteobacteria	Enterobacterales	Enterobacteriaceae	Escherichia	Escherichia coli
pfam03693	2537153742	antitoxin ParD1/3/4	2534682255	Bacteria	Proteobacteria	Gammaproteobacteria	Enterobacterales	Enterobacteriaceae	Escherichia	Escherichia coli
pfam03693	2537158940	antitoxin ParD1/3/4	2534682256	Bacteria	Proteobacteria	Gammaproteobacteria	Enterobacterales	Enterobacteriaceae	Escherichia	Escherichia coli
pfam03693	2537166656	antitoxin ParD1/3/4	2534682258	Bacteria	Proteobacteria	Gammaproteobacteria	Enterobacterales	Enterobacteriaceae	Escherichia	Escherichia coli
pfam03693	2537189506	antitoxin of ParD toxin-antitoxin type II system and RHH	2534682262	Bacteria	Planctomycetes	Planctomycetia	Pirellulales	Pirellulaceae	Rhodopirellula	Rhodopirellula baltica
pfam03693	2537199073	antitoxin ParD1/3/4	2534682265	Bacteria	Proteobacteria	Gammaproteobacteria	Alteromonadales	Alteromonadaceae	Glaciecola	Glaciecola punicea
pfam03693	2537252542	antitoxin ParD1/3/4	2534682287	Bacteria	Proteobacteria	Gammaproteobacteria	Enterobacterales	Enterobacteriaceae	Escherichia	Escherichia coli
pfam03693	2537277082	antitoxin ParD1/3/4	2534682295	Bacteria	Proteobacteria	Gammaproteobacteria	Enterobacterales	Enterobacteriaceae	Escherichia	Escherichia coli
pfam03693	2537282602	antitoxin ParD1/3/4	2534682296	Bacteria	Proteobacteria	Gammaproteobacteria	Enterobacterales	Enterobacteriaceae	Escherichia	Escherichia coli
pfam03693	2537288350	antitoxin ParD1/3/4	2534682297	Bacteria	Proteobacteria	Gammaproteobacteria	Enterobacterales	Enterobacteriaceae	Escherichia	Escherichia coli
pfam03693	2537293759	antitoxin ParD1/3/4	2534682298	Bacteria	Proteobacteria	Gammaproteobacteria	Enterobacterales	Enterobacteriaceae	Escherichia	Escherichia coli
pfam03693	2537299591	antitoxin ParD1/3/4	2534682299	Bacteria	Proteobacteria	Gammaproteobacteria	Enterobacterales	Enterobacteriaceae	Escherichia	Escherichia coli
pfam03693	2537328033	antitoxin ParD1/3/4	2534682307	Bacteria	Proteobacteria	Gammaproteobacteria	Enterobacterales	Enterobacteriaceae	Escherichia	Escherichia coli
pfam03693	2537365372	antitoxin ParD1/3/4	2534682321	Bacteria	Proteobacteria	Gammaproteobacteria	Enterobacterales	Enterobacteriaceae	Escherichia	Escherichia coli
pfam03693	2537390518	antitoxin ParD1/3/4	2534682327	Bacteria	Proteobacteria	Gammaproteobacteria	Enterobacterales	Enterobacteriaceae	Escherichia	Escherichia coli
pfam03693	2537402317	antitoxin ParD1/3/4	2534682329	Bacteria	Proteobacteria	Gammaproteobacteria	Enterobacterales	Enterobacteriaceae	Escherichia	Escherichia coli
pfam03693	2537410003	antitoxin ParD1/3/4	2534682331	Bacteria	Proteobacteria	Gammaproteobacteria	Enterobacterales	Enterobacteriaceae	Escherichia	Escherichia coli
pfam03693	2537423061	antitoxin ParD1/3/4	2534682333	Bacteria	Proteobacteria	Alphaproteobacteria	Rhizobiales	Rhizobiaceae	Rhizobium	Rhizobium mesoamericanum
pfam03693	2537423331	antitoxin ParD1/3/4	2534682334	Bacteria	Proteobacteria	Gammaproteobacteria	Enterobacterales	Enterobacteriaceae	Salmonella	Salmonella enterica
pfam03693	2537436537	antitoxin ParD1/3/4	2534682338	Bacteria	Proteobacteria	Gammaproteobacteria	Enterobacterales	Enterobacteriaceae	Escherichia	Escherichia coli
pfam03693	2537582192	putative addiction module antidote protein, CC2985 family	2537561506	Bacteria	Proteobacteria	Gammaproteobacteria	Enterobacterales	Enterobacteriaceae	Escherichia	Escherichia coli
pfam03693	2537583944	antitoxin ParD1/3/4	2537561506	Bacteria	Proteobacteria	Gammaproteobacteria	Enterobacterales	Enterobacteriaceae	Escherichia	Escherichia coli
pfam03693	2537587252	antitoxin ParD1/3/4	2537561507	Bacteria	Proteobacteria	Gammaproteobacteria	Enterobacterales	Enterobacteriaceae	Escherichia	Escherichia coli
pfam03693	2537604842	antitoxin ParD1/3/4	2537561510	Bacteria	Proteobacteria	Gammaproteobacteria	Enterobacterales	Enterobacteriaceae	Escherichia	Escherichia coli
pfam03693	2537610626	antitoxin ParD1/3/4	2537561511	Bacteria	Proteobacteria	Gammaproteobacteria	Enterobacterales	Enterobacteriaceae	Escherichia	Escherichia coli
pfam03693	2537616405	antitoxin ParD1/3/4	2537561512	Bacteria	Proteobacteria	Gammaproteobacteria	Enterobacterales	Enterobacteriaceae	Escherichia	Escherichia coli
pfam03693	2537639324	antitoxin ParD1/3/4	2537561516	Bacteria	Proteobacteria	Gammaproteobacteria	Enterobacterales	Enterobacteriaceae	Escherichia	Escherichia coli
pfam03693	2537636959	putative addiction module antidote protein, CC2985 family	2537561516	Bacteria	Proteobacteria	Gammaproteobacteria	Enterobacterales	Enterobacteriaceae	Escherichia	Escherichia coli
pfam03693	2537735585	antitoxin ParD1/3/4	2537561546	Bacteria	Actinobacteria	Actinobacteria	Corynebacteriales	Mycobacteriaceae	Mycobacterium	Mycobacterium tuberculosis
pfam03693	2537785621	antitoxin ParD1/3/4	2537561559	Bacteria	Proteobacteria	Gammaproteobacteria	Enterobacterales	Yersiniaceae	Yersinia	Yersinia enterocolitica
pfam03693	2537794815	antitoxin ParD1/3/4	2537561562	Bacteria	Proteobacteria	Gammaproteobacteria	Enterobacterales	Enterobacteriaceae	Escherichia	Escherichia coli
pfam03693	2537838087	antitoxin ParD1/3/4	2537561575	Bacteria	Proteobacteria	Gammaproteobacteria	Enterobacterales	Enterobacteriaceae	Escherichia	Escherichia coli
pfam03693	2537843590	antitoxin ParD1/3/4	2537561576	Bacteria	Proteobacteria	Gammaproteobacteria	Enterobacterales	Enterobacteriaceae	Escherichia	Escherichia coli
pfam03693	2537874070	antitoxin ParD1/3/4	2537561587	Bacteria	Proteobacteria	Alphaproteobacteria	Rhizobiales	Rhizobiaceae	Agrobacterium	Agrobacterium tumefaciens
pfam03693	2537874759	antitoxin ParD1/3/4	2537561587	Bacteria	Proteobacteria	Alphaproteobacteria	Rhizobiales	Rhizobiaceae	Agrobacterium	Agrobacterium tumefaciens
pfam03693	2537873789	antitoxin ParD1/3/4	2537561587	Bacteria	Proteobacteria	Alphaproteobacteria	Rhizobiales	Rhizobiaceae	Agrobacterium	Agrobacterium tumefaciens
pfam03693	2537876288	antitoxin ParD1/3/4	2537561587	Bacteria	Proteobacteria	Alphaproteobacteria	Rhizobiales	Rhizobiaceae	Agrobacterium	Agrobacterium tumefaciens
pfam03693	2537945373	antitoxin ParD1/3/4	2537561605	Bacteria	Proteobacteria	Gammaproteobacteria	Enterobacterales	Enterobacteriaceae	Escherichia	Escherichia coli
pfam03693	2538120279	antitoxin ParD1/3/4	2537561651	Bacteria	Proteobacteria	Gammaproteobacteria	Vibrionales	Vibrionaceae	Vibrio	Vibrio cholerae
pfam03693	2538234798	antitoxin ParD1/3/4	2537561684	Bacteria	Proteobacteria	Gammaproteobacteria	Enterobacterales	Enterobacteriaceae	Escherichia	Escherichia coli
pfam03693	2538240639	antitoxin ParD1/3/4	2537561685	Bacteria	Proteobacteria	Gammaproteobacteria	Enterobacterales	Enterobacteriaceae	Escherichia	Escherichia coli
pfam03693	2538245864	antitoxin ParD1/3/4	2537561686	Bacteria	Proteobacteria	Gammaproteobacteria	Enterobacterales	Enterobacteriaceae	Escherichia	Escherichia coli
pfam03693	2538251210	antitoxin ParD1/3/4	2537561687	Bacteria	Proteobacteria	Gammaproteobacteria	Enterobacterales	Enterobacteriaceae	Escherichia	Escherichia coli
pfam03693	2538261676	antitoxin ParD1/3/4	2537561689	Bacteria	Proteobacteria	Gammaproteobacteria	Enterobacterales	Enterobacteriaceae	Escherichia	Escherichia coli
pfam03693	2538277078	antitoxin ParD1/3/4	2537561692	Bacteria	Proteobacteria	Gammaproteobacteria	Enterobacterales	Enterobacteriaceae	Escherichia	Escherichia coli
pfam03693	2538282366	antitoxin ParD1/3/4	2537561693	Bacteria	Proteobacteria	Gammaproteobacteria	Enterobacterales	Enterobacteriaceae	Escherichia	Escherichia coli
pfam03693	2538335829	antitoxin ParD1/3/4	2537561709	Bacteria	Proteobacteria	Gammaproteobacteria	Enterobacterales	Enterobacteriaceae	Escherichia	Escherichia coli
pfam03693	2538341372	antitoxin ParD1/3/4	2537561710	Bacteria	Proteobacteria	Gammaproteobacteria	Enterobacterales	Enterobacteriaceae	Escherichia	Escherichia coli
pfam03693	2538352514	antitoxin ParD1/3/4	2537561712	Bacteria	Proteobacteria	Gammaproteobacteria	Enterobacterales	Enterobacteriaceae	Escherichia	Escherichia coli
pfam03693	2538363893	antitoxin ParD1/3/4	2537561714	Bacteria	Proteobacteria	Gammaproteobacteria	Enterobacterales	Enterobacteriaceae	Escherichia	Escherichia coli
pfam03693	2538374339	antitoxin ParD1/3/4	2537561716	Bacteria	Proteobacteria	Gammaproteobacteria	Enterobacterales	Enterobacteriaceae	Escherichia	Escherichia coli
pfam03693	2538421320	antitoxin ParD1/3/4	2537561727	Bacteria	Proteobacteria	Gammaproteobacteria	Enterobacterales	Enterobacteriaceae	Escherichia	Escherichia coli
pfam03693	2538427454	antitoxin ParD1/3/4	2537561728	Bacteria	Proteobacteria	Gammaproteobacteria	Enterobacterales	Pectobacteriaceae	Pectobacterium	Pectobacterium wasabiae
pfam03693	2538452954	antitoxin ParD1/3/4	2537561733	Bacteria	Proteobacteria	Alphaproteobacteria	Rhizobiales	Brucellaceae	Ochrobactrum	Ochrobactrum sp. CDB2
pfam03693	2538452661	antitoxin ParD1/3/4	2537561733	Bacteria	Proteobacteria	Alphaproteobacteria	Rhizobiales	Brucellaceae	Ochrobactrum	Ochrobactrum sp. CDB2
pfam03693	2538452703	antitoxin ParD1/3/4	2537561733	Bacteria	Proteobacteria	Alphaproteobacteria	Rhizobiales	Brucellaceae	Ochrobactrum	Ochrobactrum sp. CDB2
pfam03693	2538578494	antitoxin ParD1/3/4	2537561774	Bacteria	Proteobacteria	Gammaproteobacteria	Enterobacterales	Enterobacteriaceae	Escherichia	Escherichia coli
pfam03693	2538582439	antitoxin ParD1/3/4	2537561776	Bacteria	Proteobacteria	Gammaproteobacteria	Enterobacterales	Enterobacteriaceae	Escherichia	Escherichia coli
pfam03693	2538590537	antitoxin ParD1/3/4	2537561778	Bacteria	Proteobacteria	Gammaproteobacteria	Enterobacterales	Enterobacteriaceae	Escherichia	Escherichia coli
pfam03693	2538597131	antitoxin ParD1/3/4	2537561779	Bacteria	Proteobacteria	Gammaproteobacteria	Enterobacterales	Enterobacteriaceae	Escherichia	Escherichia coli
pfam03693	2538604149	antitoxin ParD1/3/4	2537561782	Bacteria	Proteobacteria	Gammaproteobacteria	Enterobacterales	Enterobacteriaceae	Salmonella	Salmonella enterica
pfam03693	2538608713	antitoxin ParD1/3/4	2537561783	Bacteria	Proteobacteria	Gammaproteobacteria	Enterobacterales	Enterobacteriaceae	Salmonella	Salmonella enterica
pfam03693	2538606962	antitoxin ParD1/3/4	2537561783	Bacteria	Proteobacteria	Gammaproteobacteria	Enterobacterales	Enterobacteriaceae	Salmonella	Salmonella enterica
pfam03693	2538679105	antitoxin ParD1/3/4	2537561801	Bacteria	Proteobacteria	Betaproteobacteria	Burkholderiales	Burkholderiaceae	Ralstonia	Ralstonia solanacearum
pfam03693	2538706883	antitoxin ParD1/3/4	2537561807	Bacteria	Proteobacteria	Betaproteobacteria	Burkholderiales	Burkholderiaceae	Burkholderia	Burkholderia multivorans
pfam03693	2538717343	antitoxin ParD1/3/4	2537561808	Bacteria	Proteobacteria	Betaproteobacteria	Burkholderiales	Burkholderiaceae	Burkholderia	Burkholderia multivorans
pfam03693	2538732160	antitoxin ParD1/3/4	2537561811	Bacteria	Proteobacteria	Betaproteobacteria	Burkholderiales	Burkholderiaceae	Paraburkholderia	Paraburkholderia hospita
pfam03693	2538732737	antitoxin ParD1/3/4	2537561811	Bacteria	Proteobacteria	Betaproteobacteria	Burkholderiales	Burkholderiaceae	Paraburkholderia	Paraburkholderia hospita
pfam03693	2538771654	antitoxin ParD1/3/4	2537561823	Bacteria	Proteobacteria	Gammaproteobacteria	Enterobacterales	Enterobacteriaceae	Escherichia	Escherichia coli
pfam03693	2538776702	antitoxin ParD1/3/4	2537561824	Bacteria	Proteobacteria	Gammaproteobacteria	Enterobacterales	Enterobacteriaceae	Escherichia	Escherichia coli
pfam03693	2538782051	antitoxin ParD1/3/4	2537561825	Bacteria	Proteobacteria	Gammaproteobacteria	Enterobacterales	Enterobacteriaceae	Escherichia	Escherichia coli
pfam03693	2538787728	antitoxin ParD1/3/4	2537561826	Bacteria	Proteobacteria	Gammaproteobacteria	Enterobacterales	Enterobacteriaceae	Escherichia	Escherichia coli
pfam03693	2538792800	antitoxin ParD1/3/4	2537561827	Bacteria	Proteobacteria	Gammaproteobacteria	Enterobacterales	Enterobacteriaceae	Escherichia	Escherichia coli
pfam03693	2538798672	antitoxin ParD1/3/4	2537561828	Bacteria	Proteobacteria	Gammaproteobacteria	Enterobacterales	Enterobacteriaceae	Escherichia	Escherichia coli
pfam03693	2538803439	antitoxin ParD1/3/4	2537561829	Bacteria	Proteobacteria	Gammaproteobacteria	Enterobacterales	Enterobacteriaceae	Escherichia	Escherichia coli
pfam03693	2538808831	antitoxin ParD1/3/4	2537561830	Bacteria	Proteobacteria	Gammaproteobacteria	Enterobacterales	Enterobacteriaceae	Escherichia	Escherichia coli
pfam03693	2538814032	antitoxin ParD1/3/4	2537561831	Bacteria	Proteobacteria	Gammaproteobacteria	Enterobacterales	Enterobacteriaceae	Escherichia	Escherichia coli
pfam03693	2538817235	antitoxin ParD1/3/4	2537561832	Bacteria	Proteobacteria	Gammaproteobacteria	Enterobacterales	Enterobacteriaceae	Escherichia	Escherichia coli
pfam03693	2538933332	antitoxin ParD1/3/4	2537561857	Bacteria	Proteobacteria	Gammaproteobacteria	Enterobacterales	Enterobacteriaceae	Escherichia	Escherichia coli
pfam03693	2538945035	antitoxin ParD1/3/4	2537561859	Bacteria	Proteobacteria	Gammaproteobacteria	Enterobacterales	Enterobacteriaceae	Escherichia	Escherichia coli
pfam03693	2538999510	antitoxin ParD1/3/4	2537561873	Bacteria	Proteobacteria	Gammaproteobacteria	Enterobacterales	Morganellaceae	Proteus	Proteus mirabilis
pfam03693	2539092556	antitoxin ParD1/3/4	2537561899	Bacteria	Proteobacteria	Gammaproteobacteria	Pasteurellales	Pasteurellaceae	Mannheimia	Mannheimia haemolytica
pfam03693	2539123119	antitoxin ParD1/3/4	2537561907	Bacteria	Proteobacteria	Gammaproteobacteria	Enterobacterales	Enterobacteriaceae	Klebsiella	Klebsiella michiganensis
pfam03693	2539179688	antitoxin ParD1/3/4	2537561928	Bacteria	Proteobacteria	Gammaproteobacteria	Enterobacterales	Enterobacteriaceae	Escherichia	Escherichia coli
pfam03693	2539193054	antitoxin ParD1/3/4	2537561931	Bacteria	Proteobacteria	Gammaproteobacteria	Enterobacterales	Enterobacteriaceae	Escherichia	Escherichia coli
pfam03693	2539198036	antitoxin ParD1/3/4	2537561932	Bacteria	Proteobacteria	Gammaproteobacteria	Enterobacterales	Enterobacteriaceae	Escherichia	Escherichia coli
pfam03693	2539208910	antitoxin ParD1/3/4	2537561934	Bacteria	Proteobacteria	Gammaproteobacteria	Enterobacterales	Enterobacteriaceae	Escherichia	Escherichia coli
pfam03693	2539215650	antitoxin ParD1/3/4	2537561935	Bacteria	Proteobacteria	Gammaproteobacteria	Enterobacterales	Enterobacteriaceae	Escherichia	Escherichia coli
pfam03693	2539221371	antitoxin ParD1/3/4	2537561936	Bacteria	Proteobacteria	Gammaproteobacteria	Enterobacterales	Enterobacteriaceae	Escherichia	Escherichia coli
pfam03693	2539226718	antitoxin ParD1/3/4	2537561937	Bacteria	Proteobacteria	Gammaproteobacteria	Enterobacterales	Enterobacteriaceae	Escherichia	Escherichia coli
pfam03693	2539249667	antitoxin ParD1/3/4	2537561944	Bacteria	Proteobacteria	Gammaproteobacteria	Enterobacterales	Enterobacteriaceae	Escherichia	Escherichia coli
pfam03693	2539245667	putative addiction module antidote protein, CC2985 family	2537561944	Bacteria	Proteobacteria	Gammaproteobacteria	Enterobacterales	Enterobacteriaceae	Escherichia	Escherichia coli
pfam03693	2539344358	antitoxin ParD1/3/4	2537561974	Bacteria	Proteobacteria	Gammaproteobacteria	Enterobacterales	Enterobacteriaceae	Escherichia	Escherichia coli
pfam03693	2539359107	antitoxin ParD1/3/4	2537561977	Bacteria	Proteobacteria	Gammaproteobacteria	Enterobacterales	Enterobacteriaceae	Escherichia	Escherichia coli
pfam03693	2539374815	antitoxin ParD1/3/4	2537561980	Bacteria	Proteobacteria	Gammaproteobacteria	Enterobacterales	Enterobacteriaceae	Escherichia	Escherichia coli
pfam03693	2539412781	putative addiction module antidote protein, CC2985 family	2537561992	Bacteria	Proteobacteria	Gammaproteobacteria	Enterobacterales	Enterobacteriaceae	Escherichia	Escherichia coli
pfam03693	2539412936	antitoxin ParD1/3/4	2537561992	Bacteria	Proteobacteria	Gammaproteobacteria	Enterobacterales	Enterobacteriaceae	Escherichia	Escherichia coli
pfam03693	2539499250	antitoxin ParD1/3/4	2537562012	Bacteria	Proteobacteria	Gammaproteobacteria	Enterobacterales	Enterobacteriaceae	Escherichia	Escherichia coli
pfam03693	2539520556	antitoxin ParD1/3/4	2537562016	Bacteria	Proteobacteria	Gammaproteobacteria	Enterobacterales	Enterobacteriaceae	Escherichia	Escherichia coli
pfam03693	2539535724	antitoxin ParD1/3/4	2537562019	Bacteria	Proteobacteria	Gammaproteobacteria	Enterobacterales	Enterobacteriaceae	Escherichia	Escherichia coli
pfam03693	2539545861	antitoxin ParD1/3/4	2537562021	Bacteria	Proteobacteria	Gammaproteobacteria	Enterobacterales	Enterobacteriaceae	Escherichia	Escherichia coli
pfam03693	2539614863	antitoxin ParD1/3/4	2537562047	Bacteria	Proteobacteria	Gammaproteobacteria	Oceanospirillales	Alcanivoracaceae	Alcanivorax	Alcanivorax pacificus
pfam03693	2539615773	antitoxin ParD1/3/4	2537562047	Bacteria	Proteobacteria	Gammaproteobacteria	Oceanospirillales	Alcanivoracaceae	Alcanivorax	Alcanivorax pacificus
pfam03693	2539773687	antitoxin ParD1/3/4	2537562092	Bacteria	Proteobacteria	Gammaproteobacteria	Enterobacterales	Enterobacteriaceae	Escherichia	Escherichia coli
pfam03693	2539845175	antitoxin ParD1/3/4	2537562116	Bacteria	Proteobacteria	Gammaproteobacteria	Vibrionales	Vibrionaceae	Vibrio	Vibrio tubiashii
pfam03693	2539858727	antitoxin ParD1/3/4	2537562120	Bacteria	Proteobacteria	Alphaproteobacteria	Rhizobiales	Bradyrhizobiaceae	Bradyrhizobium	Bradyrhizobium lupini
pfam03693	2539858495	antitoxin ParD1/3/4	2537562120	Bacteria	Proteobacteria	Alphaproteobacteria	Rhizobiales	Bradyrhizobiaceae	Bradyrhizobium	Bradyrhizobium lupini
pfam03693	2539868495	antitoxin ParD1/3/4	2537562123	Bacteria	Proteobacteria	Alphaproteobacteria	Rhizobiales	Rhizobiaceae	Agrobacterium	Agrobacterium tumefaciens
pfam03693	2539949102	antitoxin ParD1/3/4	2537562152	Bacteria	Proteobacteria	Gammaproteobacteria	Enterobacterales	Enterobacteriaceae	Escherichia	Escherichia coli
pfam03693	2539954617	antitoxin ParD1/3/4	2537562153	Bacteria	Proteobacteria	Gammaproteobacteria	Enterobacterales	Enterobacteriaceae	Escherichia	Escherichia coli
pfam03693	2539965819	antitoxin ParD1/3/4	2537562154	Bacteria	Proteobacteria	Gammaproteobacteria	Pseudomonadales	Pseudomonadaceae	Pseudomonas	Pseudomonas aeruginosa
pfam03693	2539971576	antitoxin ParD1/3/4	2537562155	Bacteria	Proteobacteria	Gammaproteobacteria	Pseudomonadales	Pseudomonadaceae	Pseudomonas	Pseudomonas aeruginosa
pfam03693	2539987189	antitoxin ParD1/3/4	2537562159	Bacteria	Cyanobacteria	unclassified	Chroococcales	Microcystaceae	Microcystis	Microcystis aeruginosa
pfam03693	2540042482	antitoxin ParD1/3/4	2537562172	Bacteria	Proteobacteria	Gammaproteobacteria	Enterobacterales	Enterobacteriaceae	Escherichia	Escherichia coli
pfam03693	2540086892	antitoxin ParD1/3/4	2537562185	Bacteria	Proteobacteria	Gammaproteobacteria	Enterobacterales	Enterobacteriaceae	Escherichia	Escherichia coli
pfam03693	2540095704	antitoxin ParD1/3/4	2537562187	Bacteria	Proteobacteria	Gammaproteobacteria	Enterobacterales	Enterobacteriaceae	Escherichia	Escherichia coli
pfam03693	2540098624	antitoxin ParD1/3/4	2537562188	Bacteria	Proteobacteria	Gammaproteobacteria	Enterobacterales	Enterobacteriaceae	Escherichia	Escherichia coli
pfam03693	2540103845	antitoxin ParD1/3/4	2537562189	Bacteria	Proteobacteria	Gammaproteobacteria	Enterobacterales	Enterobacteriaceae	Escherichia	Escherichia coli
pfam03693	2540101536	putative addiction module antidote protein, CC2985 family	2537562189	Bacteria	Proteobacteria	Gammaproteobacteria	Enterobacterales	Enterobacteriaceae	Escherichia	Escherichia coli
pfam03693	2540102547	antitoxin ParD1/3/4	2537562189	Bacteria	Proteobacteria	Gammaproteobacteria	Enterobacterales	Enterobacteriaceae	Escherichia	Escherichia coli
pfam03693	2540109143	antitoxin ParD1/3/4	2537562190	Bacteria	Proteobacteria	Gammaproteobacteria	Enterobacterales	Enterobacteriaceae	Escherichia	Escherichia coli
pfam03693	2540117760	putative addiction module antidote protein, CC2985 family	2537562191	Bacteria	Proteobacteria	Gammaproteobacteria	Enterobacterales	Enterobacteriaceae	Escherichia	Escherichia coli
pfam03693	2540114188	antitoxin ParD1/3/4	2537562191	Bacteria	Proteobacteria	Gammaproteobacteria	Enterobacterales	Enterobacteriaceae	Escherichia	Escherichia coli
pfam03693	2540119348	antitoxin ParD1/3/4	2537562192	Bacteria	Proteobacteria	Gammaproteobacteria	Enterobacterales	Enterobacteriaceae	Escherichia	Escherichia coli
pfam03693	2540129471	antitoxin ParD1/3/4	2537562193	Bacteria	Proteobacteria	Gammaproteobacteria	Enterobacterales	Enterobacteriaceae	Escherichia	Escherichia coli
pfam03693	2540134034	antitoxin ParD1/3/4	2537562194	Bacteria	Proteobacteria	Gammaproteobacteria	Enterobacterales	Enterobacteriaceae	Escherichia	Escherichia coli
pfam03693	2540134157	putative addiction module antidote protein, CC2985 family	2537562194	Bacteria	Proteobacteria	Gammaproteobacteria	Enterobacterales	Enterobacteriaceae	Escherichia	Escherichia coli
pfam03693	2540140229	putative addiction module antidote protein, CC2985 family	2537562195	Bacteria	Proteobacteria	Gammaproteobacteria	Enterobacterales	Enterobacteriaceae	Escherichia	Escherichia coli
pfam03693	2540136308	antitoxin ParD1/3/4	2537562195	Bacteria	Proteobacteria	Gammaproteobacteria	Enterobacterales	Enterobacteriaceae	Escherichia	Escherichia coli
pfam03693	2540147203	antitoxin ParD1/3/4	2537562197	Bacteria	Proteobacteria	Gammaproteobacteria	Enterobacterales	Enterobacteriaceae	Escherichia	Escherichia coli
pfam03693	2540210897	antitoxin ParD1/3/4	2537562216	Bacteria	Proteobacteria	Gammaproteobacteria	Enterobacterales	Enterobacteriaceae	Escherichia	Escherichia coli
pfam03693	2540248601	antitoxin ParD1/3/4	2537562223	Bacteria	Proteobacteria	Gammaproteobacteria	Enterobacterales	Enterobacteriaceae	Escherichia	Escherichia coli
pfam03693	2540271702	antitoxin ParD1/3/4	2537562231	Bacteria	Proteobacteria	Gammaproteobacteria	Enterobacterales	Enterobacteriaceae	Escherichia	Escherichia coli
pfam03693	2540309102	antitoxin ParD1/3/4	2537562250	Bacteria	Proteobacteria	Betaproteobacteria	Burkholderiales	Burkholderiaceae	Burkholderia	Burkholderia cepacia
pfam03693	2540365655	antitoxin ParD1/3/4	2540341009	Bacteria	Proteobacteria	Gammaproteobacteria	Enterobacterales	Yersiniaceae	Yersinia	Yersinia pestis
pfam03693	2540428422	antitoxin ParD1/3/4	2540341031	Bacteria	Proteobacteria	Gammaproteobacteria	Enterobacterales	Enterobacteriaceae	Escherichia	Escherichia coli
pfam03693	2540435545	putative addiction module antidote protein, CC2985 family	2540341032	Bacteria	Proteobacteria	Betaproteobacteria	Burkholderiales	Oxalobacteraceae	Herbaspirillum	Herbaspirillum frisingense
pfam03693	2540449424	antitoxin ParD1/3/4	2540341035	Bacteria	Proteobacteria	Alphaproteobacteria	Rhizobiales	Methylobacteriaceae	Methylobacterium	Methylobacterium sp. GXF4
pfam03693	2540449376	antitoxin ParD1/3/4	2540341035	Bacteria	Proteobacteria	Alphaproteobacteria	Rhizobiales	Methylobacteriaceae	Methylobacterium	Methylobacterium sp. GXF4
pfam03693	2540446171	antitoxin ParD1/3/4	2540341035	Bacteria	Proteobacteria	Alphaproteobacteria	Rhizobiales	Methylobacteriaceae	Methylobacterium	Methylobacterium sp. GXF4
pfam03693	2540449552	antitoxin ParD1/3/4	2540341035	Bacteria	Proteobacteria	Alphaproteobacteria	Rhizobiales	Methylobacteriaceae	Methylobacterium	Methylobacterium sp. GXF4
pfam03693	2540449846	antitoxin ParD1/3/4	2540341035	Bacteria	Proteobacteria	Alphaproteobacteria	Rhizobiales	Methylobacteriaceae	Methylobacterium	Methylobacterium sp. GXF4
pfam03693	2540449496	antitoxin ParD1/3/4	2540341035	Bacteria	Proteobacteria	Alphaproteobacteria	Rhizobiales	Methylobacteriaceae	Methylobacterium	Methylobacterium sp. GXF4
pfam03693	2540457918	antitoxin ParD1/3/4	2540341037	Bacteria	Proteobacteria	Gammaproteobacteria	Alteromonadales	Pseudoalteromonadaceae	Pseudoalteromonas	Pseudoalteromonas sp. BSi20495
pfam03693	2540474031	antitoxin ParD1/3/4	2540341041	Bacteria	Proteobacteria	Gammaproteobacteria	Alteromonadales	Pseudoalteromonadaceae	Pseudoalteromonas	Pseudoalteromonas sp. BSi20311
pfam03693	2540475163	antitoxin ParD1/3/4	2540341042	Bacteria	Proteobacteria	Gammaproteobacteria	Pseudomonadales	Pseudomonadaceae	Pseudomonas	Pseudomonas aeruginosa
pfam03693	2540495859	antitoxin ParD1/3/4	2540341046	Bacteria	Actinobacteria	Actinobacteria	Micrococcales	Microbacteriaceae	Clavibacter	Clavibacter michiganensis
pfam03693	2540554876	antitoxin ParD1/3/4	2540341073	Bacteria	Actinobacteria	Actinobacteria	Corynebacteriales	Mycobacteriaceae	Mycobacterium	Mycobacterium canettii
pfam03693	2540595553	antitoxin ParD1/3/4	2540341091	Bacteria	Proteobacteria	Gammaproteobacteria	Enterobacterales	Enterobacteriaceae	Escherichia	Escherichia coli
pfam03693	2540617744	Transcriptional regulator, contains Arc/MetJ-type RHH (ribbon-helix-helix) DNA-binding domain	2540341096	Bacteria	Proteobacteria	Gammaproteobacteria	Methylococcales	Methylococcaceae	Methylomicrobium	Methylomicrobium alcaliphilum
pfam03693	2540614383	antitoxin ParD1/3/4	2540341096	Bacteria	Proteobacteria	Gammaproteobacteria	Methylococcales	Methylococcaceae	Methylomicrobium	Methylomicrobium alcaliphilum
pfam03693	2540620323	antitoxin ParD1/3/4	2540341098	Bacteria	Actinobacteria	Actinobacteria	Corynebacteriales	Mycobacteriaceae	Mycobacterium	Mycobacterium tuberculosis
pfam03693	2540677714	antitoxin ParD1/3/4	2540341118	Bacteria	Proteobacteria	Gammaproteobacteria	Pseudomonadales	Pseudomonadaceae	Pseudomonas	Pseudomonas aeruginosa
pfam03693	2540677032	antitoxin ParD1/3/4	2540341118	Bacteria	Proteobacteria	Gammaproteobacteria	Pseudomonadales	Pseudomonadaceae	Pseudomonas	Pseudomonas aeruginosa
pfam03693	2540709774	antitoxin ParD1/3/4	2540341126	Bacteria	Proteobacteria	Gammaproteobacteria	Enterobacterales	Enterobacteriaceae	Salmonella	Salmonella enterica
pfam03693	2540714025	antitoxin ParD1/3/4	2540341127	Bacteria	Proteobacteria	Alphaproteobacteria	Rhizobiales	Methylocystaceae	Methylocystis	Methylocystis sp. SC2
pfam03693	2540741235	antitoxin ParD1/3/4	2540341139	Bacteria	Proteobacteria	Gammaproteobacteria	Pseudomonadales	Pseudomonadaceae	Pseudomonas	Pseudomonas sp. ATCC 13867
pfam03693	2540755295	antitoxin ParD1/3/4	2540341146	Bacteria	Actinobacteria	Actinobacteria	Corynebacteriales	Mycobacteriaceae	Mycobacterium	Mycobacterium tuberculosis
pfam03693	2540804142	antitoxin ParD1/3/4	2540341164	Bacteria	Actinobacteria	Actinobacteria	Corynebacteriales	Mycobacteriaceae	Mycobacterium	Mycobacterium tuberculosis
pfam03693	2540814758	antitoxin ParD1/3/4	2540341167	Bacteria	Proteobacteria	Gammaproteobacteria	Legionellales	Legionellaceae	Legionella	Legionella pneumophila
pfam03693	2540896907	putative addiction module antidote protein, CC2985 family	2540341198	Bacteria	Proteobacteria	Alphaproteobacteria	Rhodospirillales	Acetobacteraceae	Roseomonas	Roseomonas gilardii
pfam03693	2540901927	antitoxin ParD1/3/4	2540341200	Bacteria	Proteobacteria	Alphaproteobacteria	Rhizobiales	Rhizobiaceae	Agrobacterium	Agrobacterium larrymoorei
pfam03693	2540981023	antitoxin ParD1/3/4	2540341230	Bacteria	Bacteroidetes	Cytophagia	Cytophagales	Cyclobacteriaceae	Algoriphagus	Algoriphagus marincola
pfam03693	2540983437	antitoxin ParD1/3/4	2540341230	Bacteria	Bacteroidetes	Cytophagia	Cytophagales	Cyclobacteriaceae	Algoriphagus	Algoriphagus marincola
pfam03693	2540984626	antitoxin ParD1/3/4	2540341230	Bacteria	Bacteroidetes	Cytophagia	Cytophagales	Cyclobacteriaceae	Algoriphagus	Algoriphagus marincola
pfam03693	2541032180	antitoxin ParD1/3/4	2540341247	Bacteria	Proteobacteria	Alphaproteobacteria	Rhodobacterales	Rhodobacteraceae	Oceanicola	Oceanicola sp. HL-35
pfam03693	2541036389	antitoxin ParD1/3/4	2540341247	Bacteria	Proteobacteria	Alphaproteobacteria	Rhodobacterales	Rhodobacteraceae	Oceanicola	Oceanicola sp. HL-35
pfam03693	2541042654	antitoxin ParD1/3/4	2540341250	Bacteria	Actinobacteria	Actinobacteria	Corynebacteriales	Mycobacteriaceae	Mycobacterium	Mycobacterium sp. 141
pfam03693	2541184614	antitoxin ParD1/3/4	2541046934	Bacteria	Proteobacteria	Alphaproteobacteria	Rhizobiales	Methylocystaceae	Methylopila	Methylopila sp. 73B
pfam03693	2541347453	antitoxin ParD1/3/4	2541046984	Bacteria	Proteobacteria	Betaproteobacteria	Burkholderiales	Comamonadaceae	Delftia	Delftia acidovorans
pfam03693	2541352141	antitoxin ParD1/3/4	2541046985	Bacteria	Bacteroidetes	Flavobacteriia	Flavobacteriales	Flavobacteriaceae	Myroides	Myroides odoratimimus
pfam03693	2541570071	antitoxin ParD1/3/4	2541047045	Bacteria	Actinobacteria	Actinobacteria	Corynebacteriales	Mycobacteriaceae	Mycobacterium	Mycobacterium canettii
pfam03693	2541578334	antitoxin ParD1/3/4	2541047047	Bacteria	Actinobacteria	Actinobacteria	Corynebacteriales	Mycobacteriaceae	Mycobacterium	Mycobacterium canettii
pfam03693	2541804840	antitoxin ParD1/3/4	2541047093	Bacteria	Proteobacteria	Gammaproteobacteria	Pseudomonadales	Pseudomonadaceae	Pseudomonas	Pseudomonas aeruginosa
pfam03693	2541810539	antitoxin ParD1/3/4	2541047093	Bacteria	Proteobacteria	Gammaproteobacteria	Pseudomonadales	Pseudomonadaceae	Pseudomonas	Pseudomonas aeruginosa
pfam03693	2541817229	antitoxin ParD1/3/4	2541047097	Bacteria	Proteobacteria	Gammaproteobacteria	Enterobacterales	Enterobacteriaceae	Escherichia	Escherichia coli
pfam03693	2541832192	antitoxin ParD1/3/4	2541047099	Bacteria	Proteobacteria	Gammaproteobacteria	Pseudomonadales	Pseudomonadaceae	Pseudomonas	Pseudomonas sp. CF150
pfam03693	2541832850	antitoxin ParD1/3/4	2541047100	Bacteria	Proteobacteria	Gammaproteobacteria	Pseudomonadales	Pseudomonadaceae	Pseudomonas	Pseudomonas sp. CF161
pfam03693	2541841816	antitoxin ParD1/3/4	2541047101	Bacteria	Proteobacteria	Gammaproteobacteria	Pseudomonadales	Pseudomonadaceae	Pseudomonas	Pseudomonas sp. CFII64
pfam03693	2541862149	putative addiction module antidote protein, CC2985 family	2541047105	Bacteria	Proteobacteria	Gammaproteobacteria	Enterobacterales	Erwiniaceae	Erwinia	Erwinia tracheiphila
pfam03693	2541909661	antitoxin ParD1/3/4	2541047119	Bacteria	Proteobacteria	Gammaproteobacteria	Enterobacterales	Enterobacteriaceae	Escherichia	Escherichia coli
pfam03693	2541914812	antitoxin ParD1/3/4	2541047120	Bacteria	Proteobacteria	Gammaproteobacteria	Enterobacterales	Enterobacteriaceae	Escherichia	Escherichia coli
pfam03693	2541920325	antitoxin ParD1/3/4	2541047121	Bacteria	Proteobacteria	Gammaproteobacteria	Enterobacterales	Enterobacteriaceae	Escherichia	Escherichia coli
pfam03693	2541925759	antitoxin ParD1/3/4	2541047122	Bacteria	Proteobacteria	Gammaproteobacteria	Enterobacterales	Enterobacteriaceae	Escherichia	Escherichia coli
pfam03693	2541937213	antitoxin ParD1/3/4	2541047124	Bacteria	Proteobacteria	Gammaproteobacteria	Enterobacterales	Enterobacteriaceae	Escherichia	Escherichia coli
pfam03693	2541942800	antitoxin ParD1/3/4	2541047125	Bacteria	Proteobacteria	Gammaproteobacteria	Enterobacterales	Enterobacteriaceae	Escherichia	Escherichia coli
pfam03693	2541948096	antitoxin ParD1/3/4	2541047126	Bacteria	Proteobacteria	Gammaproteobacteria	Enterobacterales	Enterobacteriaceae	Escherichia	Escherichia coli
pfam03693	2541953464	antitoxin ParD1/3/4	2541047127	Bacteria	Proteobacteria	Gammaproteobacteria	Enterobacterales	Enterobacteriaceae	Escherichia	Escherichia coli
pfam03693	2541960761	antitoxin ParD1/3/4	2541047128	Bacteria	Proteobacteria	Gammaproteobacteria	Enterobacterales	Enterobacteriaceae	Escherichia	Escherichia coli
pfam03693	2542042957	antitoxin ParD1/3/4	2541047163	Bacteria	Proteobacteria	Gammaproteobacteria	Enterobacterales	Enterobacteriaceae	Escherichia	Escherichia coli
pfam03693	2542053600	antitoxin ParD1/3/4	2541047165	Bacteria	Proteobacteria	Gammaproteobacteria	Enterobacterales	Enterobacteriaceae	Escherichia	Escherichia coli
pfam03693	2542064794	antitoxin ParD1/3/4	2541047167	Bacteria	Proteobacteria	Gammaproteobacteria	Enterobacterales	Enterobacteriaceae	Escherichia	Escherichia coli
pfam03693	2542070178	antitoxin ParD1/3/4	2541047168	Bacteria	Proteobacteria	Gammaproteobacteria	Enterobacterales	Enterobacteriaceae	Escherichia	Escherichia coli
pfam03693	2542076261	antitoxin ParD1/3/4	2541047169	Bacteria	Proteobacteria	Gammaproteobacteria	Enterobacterales	Enterobacteriaceae	Escherichia	Escherichia coli
pfam03693	2542082026	antitoxin ParD1/3/4	2541047170	Bacteria	Proteobacteria	Gammaproteobacteria	Enterobacterales	Enterobacteriaceae	Escherichia	Escherichia coli
pfam03693	2542087174	antitoxin ParD1/3/4	2541047171	Bacteria	Proteobacteria	Gammaproteobacteria	Enterobacterales	Enterobacteriaceae	Escherichia	Escherichia coli
pfam03693	2542092521	antitoxin ParD1/3/4	2541047172	Bacteria	Proteobacteria	Gammaproteobacteria	Enterobacterales	Enterobacteriaceae	Escherichia	Escherichia coli
pfam03693	2542098045	antitoxin ParD1/3/4	2541047173	Bacteria	Proteobacteria	Gammaproteobacteria	Enterobacterales	Enterobacteriaceae	Escherichia	Escherichia coli
pfam03693	2542103311	antitoxin ParD1/3/4	2541047174	Bacteria	Proteobacteria	Gammaproteobacteria	Enterobacterales	Enterobacteriaceae	Escherichia	Escherichia coli
pfam03693	2542947132	antitoxin ParD1/3/4	2541047425	Bacteria	Proteobacteria	Gammaproteobacteria	Enterobacterales	Enterobacteriaceae	Escherichia	Escherichia coli
pfam03693	2542952091	antitoxin ParD1/3/4	2541047426	Bacteria	Proteobacteria	Gammaproteobacteria	Enterobacterales	Enterobacteriaceae	Escherichia	Escherichia coli
pfam03693	2542958202	antitoxin ParD1/3/4	2541047427	Bacteria	Proteobacteria	Gammaproteobacteria	Enterobacterales	Enterobacteriaceae	Escherichia	Escherichia coli
pfam03693	2542963541	antitoxin ParD1/3/4	2541047428	Bacteria	Proteobacteria	Gammaproteobacteria	Enterobacterales	Enterobacteriaceae	Escherichia	Escherichia coli
pfam03693	2542968928	antitoxin ParD1/3/4	2541047429	Bacteria	Proteobacteria	Gammaproteobacteria	Enterobacterales	Enterobacteriaceae	Escherichia	Escherichia coli
pfam03693	2542974634	antitoxin ParD1/3/4	2541047430	Bacteria	Proteobacteria	Gammaproteobacteria	Enterobacterales	Enterobacteriaceae	Escherichia	Escherichia coli
pfam03693	2542980036	antitoxin ParD1/3/4	2541047431	Bacteria	Proteobacteria	Gammaproteobacteria	Enterobacterales	Enterobacteriaceae	Escherichia	Escherichia coli
pfam03693	2542986158	antitoxin ParD1/3/4	2541047432	Bacteria	Proteobacteria	Gammaproteobacteria	Enterobacterales	Enterobacteriaceae	Escherichia	Escherichia coli
pfam03693	2542991593	antitoxin ParD1/3/4	2541047433	Bacteria	Proteobacteria	Gammaproteobacteria	Enterobacterales	Enterobacteriaceae	Escherichia	Escherichia coli
pfam03693	2542996681	antitoxin ParD1/3/4	2541047434	Bacteria	Proteobacteria	Gammaproteobacteria	Enterobacterales	Enterobacteriaceae	Escherichia	Escherichia coli
pfam03693	2543002753	antitoxin ParD1/3/4	2541047435	Bacteria	Proteobacteria	Gammaproteobacteria	Enterobacterales	Enterobacteriaceae	Escherichia	Escherichia coli
pfam03693	2543008258	antitoxin ParD1/3/4	2541047436	Bacteria	Proteobacteria	Gammaproteobacteria	Enterobacterales	Enterobacteriaceae	Escherichia	Escherichia coli
pfam03693	2543013549	antitoxin ParD1/3/4	2541047437	Bacteria	Proteobacteria	Gammaproteobacteria	Enterobacterales	Enterobacteriaceae	Escherichia	Escherichia coli
pfam03693	2543019078	antitoxin ParD1/3/4	2541047438	Bacteria	Proteobacteria	Gammaproteobacteria	Enterobacterales	Enterobacteriaceae	Escherichia	Escherichia coli
pfam03693	2543029878	antitoxin ParD1/3/4	2541047440	Bacteria	Proteobacteria	Gammaproteobacteria	Enterobacterales	Enterobacteriaceae	Escherichia	Escherichia coli
pfam03693	2543035119	antitoxin ParD1/3/4	2541047441	Bacteria	Proteobacteria	Gammaproteobacteria	Enterobacterales	Enterobacteriaceae	Escherichia	Escherichia coli
pfam03693	2543040720	antitoxin ParD1/3/4	2541047442	Bacteria	Proteobacteria	Gammaproteobacteria	Enterobacterales	Enterobacteriaceae	Escherichia	Escherichia coli
pfam03693	2543051502	antitoxin ParD1/3/4	2541047444	Bacteria	Proteobacteria	Gammaproteobacteria	Enterobacterales	Enterobacteriaceae	Escherichia	Escherichia coli
pfam03693	2543232699	antitoxin ParD1/3/4	2541047498	Bacteria	Proteobacteria	Gammaproteobacteria	Enterobacterales	Enterobacteriaceae	Escherichia	Escherichia coli
pfam03693	2543238070	antitoxin ParD1/3/4	2541047499	Bacteria	Proteobacteria	Gammaproteobacteria	Enterobacterales	Enterobacteriaceae	Escherichia	Escherichia coli
pfam03693	2543243573	antitoxin ParD1/3/4	2541047500	Bacteria	Proteobacteria	Gammaproteobacteria	Enterobacterales	Enterobacteriaceae	Escherichia	Escherichia coli
pfam03693	2543249075	antitoxin ParD1/3/4	2541047501	Bacteria	Proteobacteria	Gammaproteobacteria	Enterobacterales	Enterobacteriaceae	Escherichia	Escherichia coli
pfam03693	2543254464	antitoxin ParD1/3/4	2541047502	Bacteria	Proteobacteria	Gammaproteobacteria	Enterobacterales	Enterobacteriaceae	Escherichia	Escherichia coli
pfam03693	2543262789	antitoxin ParD1/3/4	2541047503	Bacteria	Proteobacteria	Gammaproteobacteria	Pseudomonadales	Pseudomonadaceae	Pseudomonas	Pseudomonas stutzeri
pfam03693	2543993665	antitoxin ParD1/3/4	2541047690	Bacteria	Proteobacteria	Gammaproteobacteria	Enterobacterales	Enterobacteriaceae	Escherichia	Escherichia coli
pfam03693	2544044411	antitoxin ParD1/3/4	2541047700	Bacteria	Proteobacteria	Gammaproteobacteria	Enterobacterales	Enterobacteriaceae	Escherichia	Escherichia coli
pfam03693	2544134271	antitoxin ParD1/3/4	2541047718	Bacteria	Proteobacteria	Gammaproteobacteria	Enterobacterales	Enterobacteriaceae	Escherichia	Escherichia coli
pfam03693	2544133630	antitoxin ParD1/3/4	2541047718	Bacteria	Proteobacteria	Gammaproteobacteria	Enterobacterales	Enterobacteriaceae	Escherichia	Escherichia coli
pfam03693	2544213667	antitoxin ParD1/3/4	2541047734	Bacteria	Proteobacteria	Gammaproteobacteria	Enterobacterales	Enterobacteriaceae	Escherichia	Escherichia coli
pfam03693	2544223898	antitoxin ParD1/3/4	2541047736	Bacteria	Proteobacteria	Gammaproteobacteria	Enterobacterales	Enterobacteriaceae	Escherichia	Escherichia coli
pfam03693	2544236581	antitoxin ParD1/3/4	2541047739	Bacteria	Proteobacteria	Gammaproteobacteria	Enterobacterales	Enterobacteriaceae	Escherichia	Escherichia coli
pfam03693	2544238172	antitoxin ParD1/3/4	2541047739	Bacteria	Proteobacteria	Gammaproteobacteria	Enterobacterales	Enterobacteriaceae	Escherichia	Escherichia coli
pfam03693	2544259650	antitoxin ParD1/3/4	2541047743	Bacteria	Proteobacteria	Gammaproteobacteria	Enterobacterales	Enterobacteriaceae	Escherichia	Escherichia coli
pfam03693	2544262599	antitoxin ParD1/3/4	2541047744	Bacteria	Proteobacteria	Gammaproteobacteria	Enterobacterales	Enterobacteriaceae	Escherichia	Escherichia coli
pfam03693	2544334941	antitoxin ParD1/3/4	2541047758	Bacteria	Proteobacteria	Gammaproteobacteria	Enterobacterales	Enterobacteriaceae	Escherichia	Escherichia coli
pfam03693	2544399141	antitoxin ParD1/3/4	2541047771	Bacteria	Proteobacteria	Gammaproteobacteria	Enterobacterales	Enterobacteriaceae	Escherichia	Escherichia coli
pfam03693	2544469732	antitoxin ParD1/3/4	2541047785	Bacteria	Proteobacteria	Gammaproteobacteria	Enterobacterales	Enterobacteriaceae	Escherichia	Escherichia coli
pfam03693	2544496234	antitoxin ParD1/3/4	2541047790	Bacteria	Proteobacteria	Gammaproteobacteria	Enterobacterales	Enterobacteriaceae	Escherichia	Escherichia coli
pfam03693	2544550143	antitoxin ParD1/3/4	2541047801	Bacteria	Proteobacteria	Gammaproteobacteria	Enterobacterales	Enterobacteriaceae	Escherichia	Escherichia coli
pfam03693	2544581106	antitoxin ParD1/3/4	2541047807	Bacteria	Proteobacteria	Gammaproteobacteria	Enterobacterales	Enterobacteriaceae	Escherichia	Escherichia coli
pfam03693	2544618816	antitoxin ParD1/3/4	2541047815	Bacteria	Proteobacteria	Gammaproteobacteria	Enterobacterales	Enterobacteriaceae	Escherichia	Escherichia coli
pfam03693	2544659037	antitoxin ParD1/3/4	2541047823	Bacteria	Proteobacteria	Gammaproteobacteria	Enterobacterales	Enterobacteriaceae	Escherichia	Escherichia coli
pfam03693	2544658345	antitoxin ParD1/3/4	2541047823	Bacteria	Proteobacteria	Gammaproteobacteria	Enterobacterales	Enterobacteriaceae	Escherichia	Escherichia coli
pfam03693	2544684450	antitoxin ParD1/3/4	2541047828	Bacteria	Proteobacteria	Gammaproteobacteria	Enterobacterales	Enterobacteriaceae	Escherichia	Escherichia coli
pfam03693	2544683466	antitoxin ParD1/3/4	2541047828	Bacteria	Proteobacteria	Gammaproteobacteria	Enterobacterales	Enterobacteriaceae	Escherichia	Escherichia coli
pfam03693	2544743253	antitoxin ParD1/3/4	2541047840	Bacteria	Proteobacteria	Gammaproteobacteria	Enterobacterales	Enterobacteriaceae	Escherichia	Escherichia coli
pfam03693	2544748625	antitoxin ParD1/3/4	2541047841	Bacteria	Proteobacteria	Gammaproteobacteria	Enterobacterales	Enterobacteriaceae	Escherichia	Escherichia coli
pfam03693	2544788021	antitoxin ParD1/3/4	2541047849	Bacteria	Proteobacteria	Gammaproteobacteria	Enterobacterales	Enterobacteriaceae	Escherichia	Escherichia coli
pfam03693	2544890217	antitoxin ParD1/3/4	2541047870	Bacteria	Proteobacteria	Gammaproteobacteria	Enterobacterales	Enterobacteriaceae	Escherichia	Escherichia coli
pfam03693	2544910527	antitoxin ParD1/3/4	2541047874	Bacteria	Proteobacteria	Gammaproteobacteria	Enterobacterales	Enterobacteriaceae	Escherichia	Escherichia coli
pfam03693	2544934499	antitoxin ParD1/3/4	2541047879	Bacteria	Proteobacteria	Gammaproteobacteria	Enterobacterales	Enterobacteriaceae	Escherichia	Escherichia coli
pfam03693	2544948018	antitoxin ParD1/3/4	2541047882	Bacteria	Proteobacteria	Gammaproteobacteria	Enterobacterales	Enterobacteriaceae	Escherichia	Escherichia coli
pfam03693	2544967698	antitoxin ParD1/3/4	2541047886	Bacteria	Proteobacteria	Gammaproteobacteria	Enterobacterales	Enterobacteriaceae	Escherichia	Escherichia coli
pfam03693	2545009647	antitoxin ParD1/3/4	2541047895	Bacteria	Proteobacteria	Gammaproteobacteria	Enterobacterales	Enterobacteriaceae	Escherichia	Escherichia coli
pfam03693	2545015676	antitoxin ParD1/3/4	2541047896	Bacteria	Proteobacteria	Gammaproteobacteria	Enterobacterales	Enterobacteriaceae	Escherichia	Escherichia coli
pfam03693	2545016663	antitoxin ParD1/3/4	2541047896	Bacteria	Proteobacteria	Gammaproteobacteria	Enterobacterales	Enterobacteriaceae	Escherichia	Escherichia coli
pfam03693	2545055840	antitoxin ParD1/3/4	2541047904	Bacteria	Proteobacteria	Gammaproteobacteria	Enterobacterales	Enterobacteriaceae	Escherichia	Escherichia coli
pfam03693	2545068576	antitoxin ParD1/3/4	2541047906	Bacteria	Proteobacteria	Gammaproteobacteria	Enterobacterales	Enterobacteriaceae	Escherichia	Escherichia coli
[truncated: 14,056 more rows]
